# Supplementary material for: Adaptive Genetic Divergence Despite Significant Isolation-by-Distance in Populations of Taiwan Cow-Tail Fir (Keteleeria davidiana var. formosana)
Source: Front Plant Sci. 2018 Feb 1;9:92. doi: 10.3389/fpls.2018.00092 (PMC5799944; doi:10.3389/fpls.2018.00092)
Supplement: Data Sheet 1 — Fifty percent missing data set for the five populations of Keteleeria davidiana var. formosana in STRUCTUR format (Pritchard et al., 2000). [file DataSheet1.ZIP › kete_5pop_50_m5ap.str]

	18_16	18_23	884_6	884_41	884_66	952_7	952_9	952_25	952_30	952_47	952_59	991_6	991_9	991_44	991_47	991_55	991_58	1162_6	1162_16	1162_31	1162_54	1968_12	1968_48	1968_58	1968_71	1968_77	2059_21	2845_9	2845_10	2845_11	2845_16	2845_26	2845_33	2845_37	2845_52	2845_56	2845_67	2845_69	2845_75	2887_8	2887_54	2887_78	2887_81	3254_5	3254_14	3254_15	3254_20	3254_31	3254_61	3254_62	3288_5	3288_9	3288_46	3288_47	3288_59	3288_62	3411_77	3911_32	3911_47	3911_60	3911_74	5757_35	5757_60	5757_64	5757_77	5804_15	5804_17	5804_23	6352_77	6352_79	6778_10	6778_11	6778_23	6778_53	6778_71	6778_81	7772_16	7772_52	7772_78	7772_81	8560_5	8560_9	8560_17	8560_38	8560_66	8560_79	8798_31	8798_44	8798_64	9420_8	9420_15	9420_23	9420_35	9420_50	9420_51	9469_34	9663_40	9666_28	9666_29	9666_35	9666_40	9666_43	9666_44	9666_47	9666_69	10109_20	10109_50	10109_61	10109_78	10109_79	10312_12	10312_18	10312_33	10312_48	10312_68	10312_75	11006_9	11006_17	11006_19	11006_32	11006_33	11006_50	11006_52	11006_77	11006_81	11008_19	11008_22	11008_52	11008_60	11008_61	11556_7	11556_72	11557_16	11557_72	11752_11	11752_51	11752_61	11937_15	12016_5	12016_25	12016_28	12016_39	12016_58	12016_70	12040_11	12040_47	12393_45	12393_50	12393_75	12627_52	12627_54	12627_81	12685_33	12894_5	12894_50	12894_58	12894_67	12902_22	13056_18	13056_43	13056_81	13274_6	13274_26	13274_49	13333_31	13336_16	13336_21	13336_66	13336_82	13361_21	13361_32	13361_39	13361_44	13361_46	13380_26	13380_38	13380_54	13380_66	13699_56	13801_75	13801_76	13824_65	13849_28	13849_41	13849_50	13849_79	13913_24	13913_25	14209_44	14209_47	14209_82	14250_5	14250_14	14250_37	15207_39	15207_47	15207_64	15229_15	15229_17	15229_55	15290_32	15290_34	15290_76	15292_52	15292_62	15624_8	15624_13	15624_49	15624_67	15624_80	15624_81	16144_23	16144_49	16144_56	16144_65	16233_7	16233_11	16233_15	16233_22	16233_26	16233_49	16233_57	16233_66	16306_21	16306_39	16306_46	16306_48	16306_50	16342_43	16342_70	16342_72	16376_9	16376_53	16376_54	16376_80	16376_82	16454_10	16454_21	16454_24	16454_56	16477_22	16477_23	16477_58	16486_13	16486_30	16486_53	16598_52	16598_61	16887_27	16908_17	17200_25	17200_44	17200_71	17200_79	17352_16	17352_35	17352_80	17706_11	17706_12	17706_22	17706_37	17706_46	17706_59	17706_62	18085_26	18085_73	18322_78	19074_47	19074_82	19421_8	19421_13	19421_38	19421_73	19421_74	19534_21	19534_34	19534_54	19534_66	19534_67	19534_73	19620_15	19620_19	19620_20	19620_24	19620_44	19624_11	19624_33	19624_64	19624_73	19677_28	19677_30	19677_33	19677_61	19690_50	19698_13	19698_40	19698_43	19698_69	20526_28	20526_61	20526_70	20526_80	20549_23	20549_28	20549_51	20549_64	20549_67	20549_73	20556_21	20556_38	20556_58	20556_61	20685_20	20685_26	20685_30	20685_53	20685_72	20685_82	20689_18	20827_17	20827_27	20827_45	20827_47	20827_51	20827_75	20827_77	20827_79	21097_11	21097_23	21097_80	21354_17	21354_28	21461_78	21637_15	21637_77	21668_12	21668_13	21668_16	21668_32	21668_34	21668_40	21668_43	21668_47	21668_52	21668_69	21668_70	21668_79	21702_14	21702_15	21702_72	21702_74	21702_80	22061_16	22061_39	22061_40	22061_43	22061_47	22061_52	22061_54	22322_17	22322_57	22322_70	22375_36	23573_5	23590_30	23590_36	23590_61	23647_33	23647_49	23647_53	23647_80	24392_33	24392_51	25035_82	25582_10	25582_24	25582_41	25582_43	25582_61	25582_68	25582_78	25707_9	25707_31	25707_39	25707_55	25707_63	25707_68	25707_78	25707_80	26261_21	26261_51	26261_59	26261_62	26261_66	26550_31	26550_69	26734_13	26734_30	26734_34	26734_47	26734_49	26734_55	26734_61	26734_63	26734_71	26734_72	26734_79	26843_29	26843_32	26843_34	26843_36	26843_45	26843_70	26843_73	26843_80	27013_17	27013_43	27013_75	27251_14	27251_29	27251_58	27493_33	27529_16	27529_73	27529_82	27687_36	28141_15	28141_32	28141_33	28141_42	28141_74	28219_5	28219_24	28219_42	28219_59	28219_75	28219_81	28833_12	28833_51	28833_56	28833_60	28833_63	28833_65	28836_19	28883_30	28883_61	28883_67	28950_11	28950_37	28950_55	28950_57	28953_6	28953_14	28953_18	28953_19	28953_48	28953_55	28953_64	28953_73	29359_23	29359_25	29359_71	29359_79	29359_80	30183_67	30522_11	30522_21	30522_36	30522_77	30522_81	30623_12	30623_52	30858_5	30858_13	31351_73	31402_9	31402_13	31402_42	31402_72	31560_12	31560_33	31599_26	31599_38	31599_39	31599_54	31599_68	31599_71	31599_72	31803_12	31803_39	31803_65	31803_77	31962_33	31962_48	31962_60	31962_82	32017_17	32017_23	32017_33	32017_43	32185_16	32185_47	32185_60	32333_7	32333_11	32333_17	32333_19	32333_29	32333_63	32333_66	32616_72	32826_16	32826_31	32826_59	32826_82	33413_8	33413_45	33413_65	33413_66	33680_18	33680_66	33680_77	33852_39	33852_59	33852_61	33852_73	33890_7	33890_9	33890_19	33968_7	33968_15	33968_18	33968_23	33968_29	33968_30	33968_31	33968_72	33968_79	33968_81	34088_13	34088_70	34088_80	34179_12	34179_61	34179_78	34237_22	34237_80	34237_81	34304_5	34304_40	34304_49	34497_9	34497_17	34497_63	34665_24	34665_45	34665_80	34976_16	34976_28	34976_34	35611_12	35611_15	35611_82	35836_58	35836_59	35836_60	36050_23	36050_30	36050_52	36104_27	36104_57	36104_59	36318_44	36318_54	36318_57	36318_59	36318_78	36348_16	36348_32	36348_53	36589_34	36589_36	36589_40	36589_49	36589_52	36683_11	36765_36	37039_41	37039_78	37057_20	37218_12	37218_22	37436_7	37436_8	37436_12	37436_20	37436_53	37436_59	37436_68	37436_78	37436_80	37436_82	37610_5	37610_6	37610_19	37610_20	37610_28	37610_34	37610_47	37610_50	37610_54	37610_56	37758_8	37758_35	37758_36	37758_62	38407_19	38407_64	38407_69	38432_7	38432_15	38432_46	38432_48	38432_49	38513_12	38513_43	38513_44	38513_65	38695_20	38695_62	38948_11	38948_23	38948_30	38948_31	38948_77	39088_12	39088_41	39088_43	39088_66	39088_75	39101_9	39101_29	39101_36	39101_53	39101_66	39393_56	39431_6	39431_36	39431_45	39431_74	39547_11	39547_14	39547_20	39547_36	39547_37	39724_15	39724_34	39724_37	39724_39	39724_40	39724_46	39724_56	39724_61	39724_69	39724_76	39724_80	40079_15	40079_78	40345_51	40345_52	40345_54	40345_70	40481_82	40770_30	40770_35	40770_40	40770_47	40770_50	40770_53	40770_61	40770_62	40808_11	40808_39	40808_49	40808_69	40821_8	41529_8	41529_26	41529_40	41529_41	41529_63	41660_63	41800_34	41800_42	41800_46	41800_53	41800_74	41839_19	42232_54	42232_61	42492_12	42492_14	42492_23	42492_50	42492_64	42492_76	42492_79	42539_30	42539_32	42539_80	42719_51	42725_61	42785_6	42785_7	42785_10	42785_14	42785_38	42785_48	42785_70	42785_71	42991_21	42991_27	42991_62	43083_5	43083_33	43083_36	43083_40	43187_55	43274_14	43274_49	43274_60	43274_70	44313_75	44490_22	44490_38	44561_12	44561_44	44561_46	44561_59	44561_71	44561_79	44689_34	44689_35	44689_36	44689_58	44689_64	44689_78	44689_79	44689_82	44808_47	44836_5	44836_15	44836_21	44836_22	44836_23	44942_27	44942_56	44942_82	45501_29	45501_41	45501_42	45501_48	45501_60	45506_78	45582_7	45582_28	45582_31	45582_65	45582_70	45582_78	45582_80	45582_81	45696_9	45696_27	45696_31	45696_50	45696_64	45696_65	45696_79	45696_80	45780_22	45780_36	46058_15	46058_49	46257_38	46261_29	46261_49	46261_55	46261_59	46261_77	46575_58	46575_76	46707_32	46707_33	46707_39	46707_40	46707_42	46707_65	46730_5	46730_17	46730_45	46730_47	46730_50	47381_30	47538_34	47538_71	47538_77	48039_6	48039_10	48039_14	48039_15	48039_43	48039_45	48039_46	48039_49	48039_50	48039_58	48039_61	48039_67	48039_75	48039_82	48246_30	48246_38	48246_46	48246_48	48246_76	48415_25	48415_26	48415_36	48415_59	48518_9	48518_24	48518_25	48518_56	48594_14	48594_40	48743_6	48743_13	48743_14	48743_22	48743_28	48743_37	48743_56	48875_45	49218_5	49218_33	49218_35	49218_36	49218_52	49218_71	49218_74	49343_23	49343_40	49343_68	49343_75	49367_23	49367_41	49367_54	49899_16	49899_48	49993_13	49993_42	49999_26	49999_68	50394_70	50508_32	50508_81	50606_60	50668_14	50668_46	50668_47	50668_54	50668_56	50668_64	50668_70	50668_81	50700_65	50700_70	50753_37	50753_75	50755_24	50755_52	50870_12	50870_52	50870_65	50880_31	50880_63	50880_81	50880_82	51160_46	51376_17	51573_10	51573_23	51573_42	51573_43	51573_59	51573_66	52234_5	52234_8	52234_29	52234_31	52234_40	52234_41	52234_47	52234_52	52234_64	52234_75	52339_33	52477_10	52477_17	52477_27	52477_33	52477_43	52477_63	52841_26	52841_30	52841_35	52841_39	52841_41	52894_29	52894_82	52962_5	53282_53	53568_41	53568_55	53568_60	53568_61	53568_64	53784_23	53784_29	53996_36	53996_42	53996_50	53996_52	53996_56	53996_71	53996_80	54019_23	54019_41	54019_81	54250_21	54258_17	54258_18	54258_77	54454_8	54454_69	54473_7	54473_26	54473_49	54473_64	54473_75	55098_22	55098_29	55098_35	55098_36	55098_49	55098_57	55098_61	55098_66	55098_69	55098_71	55098_78	55224_34	55224_45	55382_5	55382_19	55382_22	55382_23	55382_31	55382_45	55382_59	55531_23	55531_27	55531_30	55531_54	55531_59	55531_75	55602_13	55602_16	55602_82	55609_5	55609_6	55609_7	55609_45	55609_50	55609_60	55609_66	55609_79	55776_23	55776_47	55776_48	55776_67	55776_68	55776_70	55881_39	55881_77	55920_46	55920_50	55920_58	55920_79	56092_21	56092_35	56092_36	56092_43	56092_45	56092_55	56092_65	56092_66	56119_11	56119_32	56119_66	56346_42	56346_51	56346_65	56346_73	56680_34	56680_39	56680_41	56680_67	56680_75	56799_36	56799_40	56937_14	56937_23	56937_29	56937_36	56937_51	56937_72	57010_22	57010_54	57010_79	57351_6	57351_21	57351_47	57351_81	57405_19	57405_26	57405_81	57499_19	57499_37	57499_72	57702_21	57702_26	57702_52	57702_56	57702_68	57702_74	57843_39	57843_41	57843_67	57879_31	57879_33	57879_36	57879_38	57879_40	57879_60	57879_73	58084_9	58084_11	58084_40	58263_33	58728_13	58728_18	58728_32	58728_47	58728_57	58728_64	58750_13	58750_15	58825_20	58825_47	58825_52	58825_55	58825_58	58825_82	58837_7	58837_14	58837_17	58837_35	58837_68	59002_18	59002_19	59002_22	59002_25	59002_27	59002_31	59002_32	59002_55	59002_82	59279_9	59279_29	59279_38	59279_71	59284_36	59940_11	59940_23	59940_33	59940_38	59940_40	59940_41	59940_42	59940_69	59979_15	59979_40	59979_41	59979_43	60148_10	60148_31	60148_63	60148_74	60199_15	60199_40	60199_70	60199_74	61088_26	61088_52	61088_53	61088_77	61088_78	61388_42	61388_63	61388_72	61388_74	61762_12	61762_15	61762_16	61762_26	61762_40	61762_57	62090_14	62090_16	62090_49	62090_71	62090_72	62105_13	62105_67	62218_38	62218_39	62218_55	62295_11	62295_14	62295_33	62295_52	62295_53	62295_55	62295_59	62295_72	62727_24	62826_18	62959_7	62959_72	63020_6	63020_39	63020_48	63025_8	63025_22	63025_26	63025_33	63025_35	63025_61	63109_8	63109_53	63109_62	63129_22	63129_38	63129_64	63129_65	63129_69	63129_76	63129_82	63279_12	63279_34	63279_37	63279_57	63279_77	63279_79	63308_47	63308_51	63308_62	63308_64	63308_78	63308_79	63308_80	63667_7	63667_12	63667_34	63667_37	63667_58	63726_43	63726_60	63726_74	63913_27	63913_58	64202_66	64202_79	64906_35	64906_38	64906_54	64949_64	64949_68	64949_78	64982_76	66048_16	66048_27	66048_45	66328_11	66328_40	66463_9	66463_44	66469_9	66469_29	66469_34	66469_55	66469_68	66469_69	66469_73	66469_77	66469_81	66568_23	66568_26	66568_52	66568_64	67234_46	67273_11	67273_52	67273_57	67273_78	67357_16	67357_22	67357_24	67357_32	67357_41	67357_53	67357_65	67357_70	67357_77	67357_78	67368_7	67368_11	67368_22	67368_36	67368_43	67368_49	67368_56	67368_58	67368_63	67368_74	67368_79	67597_49	67597_64	67597_78	67671_26	67671_33	67671_42	67671_46	67832_11	67832_13	67832_14	67832_62	67832_64	67890_14	67890_21	67890_35	67890_57	68051_30	68060_35	68060_39	68060_72	68060_80	68385_5	68385_20	68385_23	68385_35	68385_64	68385_70	68385_71	68558_37	68558_47	68883_18	68883_48	68883_68	69523_10	69523_49	69525_28	69623_44	69698_73	69698_81	69750_15	69750_54	69750_71	69750_81	69844_47	69844_55	69844_82	69853_43	69853_44	69853_49	69853_67	70375_28	70375_37	70375_59	70375_64	70485_18	70485_59	70493_62	70493_76	70598_17	70598_49	70598_77	70998_13	70998_57	70998_59	70998_61	71062_22	71062_38	71062_40	71062_49	71544_46	71544_69	71544_70	71551_7	71580_40	71580_41	71580_47	71580_59	72698_14	72698_37	72883_73	72883_78	73299_52	73299_81	73794_22	73794_41	73794_51	73794_70	73794_71	73794_80	73880_15	73880_21	73880_30	73910_27	74042_47	74042_62	74042_65	74042_75	74353_22	74356_40	74356_41	74356_55	74356_76	74356_77	75036_53	75056_24	75056_41	75212_24	75212_63	75346_12	75346_24	75346_32	75346_46	75346_60	75346_65	75346_66	75463_48	75463_53	75471_37	75471_54	75471_57	75471_62	75471_69	75471_74	75471_81	75524_30	75524_35	75524_36	75524_53	75666_28	75666_75	75771_6	75771_24	76062_17	76263_36	76263_63	76263_65	76263_79	76434_15	76434_24	76434_34	76434_43	76434_68	76525_56	76525_82	76605_31	76605_55	76842_38	76842_81	77151_25	77151_31	77151_35	77151_63	77230_6	77230_35	77230_37	77230_46	77230_69	77230_78	77532_11	77532_17	77532_19	77532_33	77532_40	77532_53	77532_60	77570_5	77570_19	77570_22	77570_27	77570_74	77662_41	77662_42	77662_67	77662_74	77876_5	77876_51	77876_58	78013_29	78013_58	78013_81	78013_82	78185_26	78185_34	78419_30	78419_33	78419_35	78419_44	78441_9	78441_60	78441_62	78518_7	78518_8	78518_13	78518_25	78518_29	78518_32	78518_34	78518_60	78518_82	78934_8	78934_12	78934_23	78934_31	78934_33	78934_42	78934_69	78934_70	78934_74	78934_77	78934_79	79025_18	79134_5	79134_16	79134_20	79134_61	79191_42	79191_45	79493_32	79493_64	79725_7	79725_16	79725_52	79725_70	79796_25	79796_41	79796_46	79952_6	79952_63	79952_66	79952_68	80017_5	80017_8	80017_9	80017_22	80017_41	80017_48	80017_49	80017_50	80017_60	80017_63	80057_76	80476_44	80476_50	80476_70	80979_25	80979_27	81164_13	81164_21	81457_18	81457_28	81457_48	81457_64	81457_65	81457_72	81467_10	81467_11	81467_12	81467_14	81467_15	81467_49	81467_77	81786_66	81866_7	81866_52	82280_37	82280_44	82280_61	82280_77	82280_79	82442_14	82442_34	82442_61	82442_72	83174_25	83174_27	83174_58	83174_69	83174_72	83311_48	83472_12	83472_31	83472_46	83472_69	83530_22	83530_34	83530_66	83991_31	83991_40	83991_43	83991_48	83991_61	84367_23	84367_24	84367_45	84367_51	84507_78	84761_18	84761_67	84920_45	84920_46	84920_63	84920_65	84920_79	85136_46	85136_58	85136_60	85136_74	85136_80	85136_81	85146_37	85146_39	85146_50	85146_62	85909_7	85909_25	85909_57	85909_58	85923_5	85923_37	85923_73	86144_7	86144_10	86144_11	86144_13	86144_49	86144_64	86144_67	86191_50	86191_65	86440_40	86452_9	86452_37	86452_57	86452_58	86524_72	86595_30	86595_46	86729_44	86810_13	86810_29	86810_55	86810_68	86810_80	86956_29	86956_50	86956_76	87002_11	87002_12	87002_14	87002_44	87002_51	87002_70	87002_71	87398_39	87398_61	87817_58	88138_8	88138_9	88138_33	88138_46	88138_52	88138_81	88335_47	88335_51	88335_53	88335_67	88609_29	88609_33	88721_31	88721_50	88721_67	88756_39	88756_52	88756_55	88756_60	88756_62	88806_27	88806_34	88806_37	88806_41	88806_55	88806_76	88806_81	88972_39	88972_48	88972_69	88972_77	88972_79	88989_53	88989_57	88989_62	88994_26	88994_35	88994_41	88994_58	88994_65	89067_8	89067_13	89067_33	89067_38	89067_67	89346_7	89346_18	89346_47	89501_23	89501_69	89501_73	89501_75	89775_26	90126_9	90126_46	90126_72	90126_76	90436_6	90436_38	90436_79	91093_19	91093_32	91093_41	91093_76	91478_46	91478_48	91634_48	91634_53	91634_61	91818_15	91818_29	91818_47	91818_48	91818_62	91818_74	91818_81	92019_43	92019_78	92019_80	92262_11	92343_17	92343_33	92343_35	92343_82	92461_72	92825_25	92825_30	92825_39	93282_20	93282_47	93282_66	93282_74	93332_45	93332_47	93332_48	93332_51	93332_60	93544_13	93544_42	93559_9	93559_10	93559_41	93593_35	93593_49	93654_6	93654_11	93654_60	93654_73	93654_78	93789_19	93789_22	93789_55	93789_71	93852_34	93852_38	93852_63	93852_66	93852_81	93853_35	93853_72	93853_82	93955_26	93955_49	93955_61	93955_78	94168_22	94168_47	94249_27	94296_13	94296_15	94427_9	94427_47	94427_55	94427_72	94642_42	94642_43	94677_19	94677_24	94756_7	94756_26	95235_21	95235_33	95576_25	95658_8	95658_58	95658_75	95691_16	95691_20	95691_31	95691_36	95691_56	95691_57	95691_60	95838_15	95838_50	95838_68	95945_43	95945_56	95945_57	96307_28	96307_52	96523_14	96523_18	96523_59	96523_67	96523_71	96523_79	96528_16	96528_34	96591_12	96591_14	96591_44	96591_78	96591_81	96702_16	96702_54	96980_38	96980_62	97013_7	97013_55	97013_56	97013_65	97013_67	97013_68	97013_70	97211_9	97211_53	97211_54	97309_22	97309_32	97532_12	97532_31	97640_31	97640_35	97640_58	97698_14	97744_33	97744_74	97821_24	97896_6	97896_8	97896_30	98137_56	98137_62	98137_65	98256_8	98256_9	98256_10	98256_13	98256_15	98256_22	98256_26	98256_40	98287_23	98287_24	98287_46	98287_64	98287_67	98287_77	98354_24	98354_50	98354_63	98354_71	98447_15	98775_14	98775_25	98775_69	98775_75	98919_35	98919_36	98919_52	98919_78	98919_79	98967_57	98967_72	98977_50	99016_68	99016_74	99189_26	99189_37	99189_38	99189_52	99189_67	99189_68	99189_74	99314_21	99314_48	99314_56	99314_69	99314_75	99314_78	99314_82	99484_29	99484_30	99484_37	99484_48	99484_49	99484_67	99576_22	100101_15	100101_16	100101_37	100101_42	100309_46	100687_36	101056_12	101056_15	101056_21	101056_35	101056_50	101056_52	101056_65	101056_82	101069_22	101069_30	101069_47	101069_51	101069_59	101069_73	101108_23	101165_17	101165_21	101165_30	101165_54	101165_59	101165_71	101165_72	101261_6	101261_40	101261_44	101261_46	101261_73	101288_56	101288_67	101682_46	101682_72	101682_74	101895_7	101895_9	101895_40	101895_41	101895_51	101895_53	101895_54	101895_60	101895_69	102148_7	102148_26	102148_57	102249_12	102249_36	102249_51	102249_62	102249_72	102249_79	102531_10	102531_13	102531_26	102531_29	102531_32	102531_43	102531_60	102531_71	102531_78	102531_82	103162_30	103162_34	103162_64	103181_31	103181_32	103181_39	103181_53	103181_57	103181_68	103181_78	103263_10	103263_57	103535_32	103535_35	103535_45	103535_53	103545_42	103545_60	103545_71	103587_19	103587_60	103603_54	103603_63	103649_27	103649_29	103649_37	103649_52	103649_54	103649_65	103680_37	103680_65	103680_66	104105_49	104244_5	104244_7	104244_9	104244_14	104244_53	104244_58	104244_82	104423_36	104423_40	104423_48	104423_64	104423_76	104423_77	104556_48	104556_50	104748_10	104748_71	104821_17	104821_21	104821_43	105503_9	105503_24	105503_38	105503_59	105503_61	105503_62	105513_25	105513_27	105513_63	105513_81	105885_68	105914_11	105914_27	105914_36	105984_81	105984_82	106352_21	106352_29	106352_31	106352_47	106352_49	106352_56	106794_16	106794_17	106794_38	106794_56	106794_57	106794_58	106874_28	106874_33	107214_9	107214_14	107558_13	107558_22	107558_56	107558_57	107558_61	107558_78	107614_7	107614_26	107614_28	107614_66	107989_20	107989_43	107989_44	107989_53	107989_66	108168_7	108168_11	108168_35	108168_39	108374_18	108374_28	108374_58	108374_60	108374_76	108578_8	108578_14	108578_24	108578_29	108578_37	108578_43	108578_62	108578_78	108736_23	108736_31	108736_50	108736_53	108736_66	108736_67	108799_59	108933_23	108933_28	108933_32	108933_33	108933_81	108943_38	108943_59	108943_81	109351_30	109351_34	109535_36	109535_55	109535_58	109559_26	109559_32	109559_57	109559_69	109611_9	109611_39	109611_79	109734_27	109734_28	109734_33	109734_46	109734_75	109813_29	109813_82	109815_8	109815_9	109815_15	109815_71	109890_14	109890_45	109890_46	109890_57	109924_42	109924_62	110031_24	110031_25	110031_42	110031_71	110321_16	110321_32	110321_55	110652_17	110652_23	110652_71	110681_7	110681_24	110681_68	110743_21	110894_51	110894_72	110894_76	110986_9	110986_19	110986_25	110986_27	110986_72	111038_12	111038_17	111038_29	111038_39	111038_61	111224_18	111224_25	111224_50	111261_16	111261_36	111261_68	111261_69	111265_5	111265_20	111265_22	111265_31	111265_35	111265_40	111265_66	111339_20	111339_46	111339_61	111339_75	111341_75	111590_47	111724_22	111724_24	111724_26	111724_54	111724_56	111724_60	111755_73	112253_30	112253_56	112253_66	112348_16	112348_23	112348_82	112625_13	112625_18	112625_28	112625_49	112625_51	112625_54	112625_61	112625_77	112712_8	112712_16	112712_50	112712_58	112712_82	113047_24	113047_27	113047_33	113047_37	113127_32	113173_12	113173_51	113173_52	113207_45	113207_61	113207_68	113246_41	113246_50	113246_59	113389_39	113389_55	113389_64	113452_8	113452_14	113713_7	113713_8	113713_59	113713_79	113868_9	113868_16	113868_41	114021_11	114021_50	114021_65	114021_82	114045_46	114045_47	114190_20	114190_28	114190_40	114287_7	114287_15	114287_21	114287_25	114287_44	114287_56	114287_82	114330_6	114330_27	114330_80	114405_6	114405_40	114405_42	114405_44	114405_50	114405_76	114405_79	114405_81	114892_10	115275_6	115275_43	115275_54	115275_67	115275_75	115275_82	115314_12	115314_24	115314_69	115393_50	116867_5	116867_21	116867_28	116867_38	116867_53	116867_60	116867_81	116882_65	117312_29	117312_47	117312_51	117399_51	117399_57	117401_32	117401_63	117401_80	117540_46	117540_53	117540_72	117540_78	117540_80	117550_33	117550_38	117550_57	117550_59	117971_7	117971_73	118117_18	118117_36	118117_43	118117_60	118710_7	118710_11	118710_15	118710_16	118710_55	118934_38	118934_42	119117_43	119117_47	119117_70	119644_6	119644_12	119644_15	119644_42	119798_16	119798_47	120115_50	120115_57	120115_78	120115_81	120115_82	120146_19	120146_20	120146_41	120238_10	120238_30	120238_68	120238_76	120253_32	120253_38	120253_39	120253_71	120675_75	120971_15	120971_16	120971_17	120971_39	120971_64	120971_72	121000_12	121000_60	121036_41	121036_47	121036_48	121298_30	121423_10	121423_11	121612_7	121612_9	121644_38	121644_40	121644_56	121644_81	121683_22	121683_28	121683_29	121683_30	121683_48	121683_56	121683_57	121683_76	121683_80	121696_19	121696_28	121696_29	121696_70	121720_44	121720_48	121720_59	121720_67	121859_48	121998_21	121998_33	121998_49	121998_50	121998_65	121998_66	122122_34	122598_10	122598_19	122598_27	122598_34	122598_64	122608_45	122980_8	122980_28	122980_75	123024_27	123033_12	123033_18	123033_24	123033_41	123033_59	123451_12	123451_29	123451_67	123451_77	123979_12	123979_35	124083_6	124083_36	124083_61	124083_64	124083_74	124083_76	124334_17	124443_17	124443_64	124443_82	124692_26	124692_37	124692_47	124692_62	124692_64	124692_69	124692_72	124692_81	124868_14	124880_67	124905_17	124905_60	124905_64	124905_82	125164_56	125473_13	125473_38	125473_55	125637_5	125637_6	125637_10	125637_15	125637_17	125637_22	125637_25	125637_39	126070_36	126070_46	126070_56	126070_61	126137_5	126137_8	126137_25	126137_45	126295_33	126295_58	126304_21	126304_30	126304_72	126795_19	126795_26	126795_76	126928_18	126928_39	126928_68	126928_80	127010_59	127010_61	127010_62	127029_5	127029_18	127029_59	127029_60	127244_28	127244_39	127249_11	127249_17	127249_50	127249_73	127322_5	127322_16	127322_20	127322_23	127322_31	127322_40	127322_56	127322_77	127612_7	127612_16	127612_69	127612_77	128203_35	128203_48	128203_53	128546_25	128546_32	128546_53	128546_55	128546_66	128546_74	130497_57	130497_71	131647_5	132216_9	132216_34	132216_69	132541_23	132541_46	132541_50	132541_54	132740_5	132740_25	133161_17	133161_19	133161_43	133161_45	133161_60	133170_25	133170_45	133170_53	133170_63	133170_69	133170_71	133417_30	133417_37	133417_63	133417_71	133417_79	133417_81	133469_31	133469_41	133469_54	133556_7	133556_35	133556_40	133556_71	133589_5	133589_28	133589_30	133589_52	133761_39	133761_47	133761_49	133778_7	133778_16	133778_22	133778_48	133778_50	133841_34	133841_55	133920_37	133920_49	133920_60	133920_62	133920_73	134036_46	134093_36	134476_34	134476_79	134675_9	134675_25	134675_65	134905_8	134905_12	134905_26	134905_40	134905_65	134905_67	134905_68	134905_74	135395_18	135395_39	135395_48	135395_61	135395_69	135395_73	135520_65	135520_67	135520_74	135710_8	135710_31	135710_51	135710_72	135710_81	135994_29	135994_49	135994_54	135994_60	136015_38	136015_62	136015_67	136015_79	136203_5	136203_21	136203_64	136427_12	136427_28	136427_50	136427_56	136427_64	136427_70	136433_5	136433_55	136698_14	136698_31	136698_34	136698_38	136698_53	136698_62	136698_73	136698_75	136698_77	136698_80	137156_6	137156_17	137156_79	137243_7	137243_14	137243_20	137243_69	137243_70	137243_78	137361_21	137361_23	137361_36	137361_41	137361_54	137361_63	137361_69	137811_38	137811_61	137816_30	138329_39	138329_62	138329_71	138344_48	138344_58	138344_60	138544_20	138544_26	138544_30	138544_62	138544_63	138544_78	139059_11	139059_32	139059_39	139059_47	139303_65	139303_82	139794_23	140316_49	140316_50	140316_81	140656_33	140656_40	140656_44	140656_49	140656_54	140656_67	140656_69	140700_15	140700_56	141139_11	141139_70	141139_78	141162_74	141495_12	141495_16	141495_66	141495_77	141692_18	141692_45	141692_61	141692_69	141744_16	141744_48	141744_60	141744_81	142296_53	142433_58	143549_21	143549_24	143549_38	143549_61	143861_27	143861_31	143861_59	143861_74	143861_75	143927_18	143927_27	143927_70	143927_80	143976_21	143976_23	143976_37	143976_51	143976_58	144044_12	144044_38	144044_58	144044_64	144044_66	144044_76	144044_77	144044_79	144054_20	144054_31	144054_32	144054_38	144054_61	144054_64	144054_78	144054_80	144379_33	144379_51	144379_53	144379_55	144379_75	144380_42	144385_23	144385_25	144385_30	144385_42	144385_51	144385_53	144534_59	144649_25	144649_30	144649_33	144649_67	144649_80	144804_27	144804_28	144804_70	144864_67	144864_82	145305_62	145348_14	145348_16	145348_22	145348_25	145348_29	145348_58	145348_72	145355_20	145355_39	145355_43	145499_6	145499_14	145499_37	145526_43	145526_76	145614_63	145614_71	145614_82	145731_15	145731_26	145731_37	145731_39	145731_48	145731_55	145731_59	145753_9	145803_16	146150_12	146150_15	146150_22	146150_54	146150_65	146150_77	146150_80	146729_7	146729_11	146729_13	146729_32	146729_47	146729_80	146819_48	146819_77	146984_34	146984_50	146984_58	146984_62	147344_9	147344_14	147344_22	147344_23	147344_40	147344_43	147344_51	147344_67	147344_72	147561_10	147561_35	147602_6	147602_7	147602_38	147602_52	147602_71	147602_80	147823_52	147823_69	147960_10	147960_20	147960_26	147987_16	147987_17	147987_18	147987_21	147987_22	147987_41	147987_45	147987_47	147987_52	147987_53	147987_61	148102_26	148102_47	148563_20	148563_22	148563_24	148563_38	148563_60	148563_61	148563_80	148563_81	148563_82	148667_6	148667_10	148667_33	148667_47	148667_49	148667_56	148667_61	148690_23	148690_25	148690_29	148690_36	148690_63	148690_81	148690_82	148814_6	148814_18	148814_23	149014_39	149014_58	149014_71	149014_74	149317_57	149317_65	149317_79	149585_18	149585_59	149585_67	149585_71	149738_10	149738_38	149738_76	149742_52	149742_79	149797_50	149992_65	150019_9	150019_37	150019_40	150019_45	150019_46	150315_63	150484_10	150484_45	150484_72	150484_74	150803_5	150803_16	150803_26	150803_27	150803_37	150803_43	150803_57	150803_64	150803_66	150981_9	150981_71	150981_73	150981_75	151013_48	151078_78	151081_5	151081_13	151081_36	151130_5	151130_59	151130_74	151130_76	151130_77	151238_20	151238_32	151238_35	151238_47	151238_48	151239_16	151239_24	151239_42	151239_62	151239_71	151242_7	151242_26	151242_43	151242_62	151242_79	151440_45	151440_46	151440_47	151440_58	151490_10	151490_16	151490_21	151490_24	151490_47	151490_62	151490_69	151609_29	151609_31	151609_45	151609_47	151609_50	151609_53	151609_55	151609_64	151609_67	151622_15	151622_70	151622_75	151622_78	151653_31	151653_54	151793_58	151793_62	151935_67	151952_64	152230_11	152247_8	152247_21	152247_32	152247_41	152247_70	152247_73	152371_9	152371_46	152700_24	152700_57	152700_66	152700_80	152736_76	152839_76	152858_61	152968_15	153093_12	153093_26	153317_8	153317_15	153317_23	153317_27	153317_29	153317_41	153317_56	153317_68	153317_82	153474_38	153474_43	153474_63	153516_12	153516_23	153516_35	153678_33	153678_35	153678_68	153678_70	153678_78	153709_29	153709_32	153709_53	153709_56	153729_46	153888_14	153888_20	153888_35	153888_66	153888_78	153926_15	154080_11	154080_57	154724_23	154724_38	154724_39	154724_66	154724_68	154724_78	154760_40	154760_41	154760_74	154760_76	154760_79	155249_9	155249_10	155249_25	155249_34	155249_50	155249_57	155254_9	155254_11	155254_50	155254_72	155254_78	155407_19	155407_20	155407_21	155407_38	155407_41	155407_43	155407_52	155407_63	155407_65	155407_80	155544_11	155544_24	155544_30	155544_41	155544_49	155544_52	155544_53	155544_68	155544_74	155544_82	155797_39	155839_29	155839_34	156165_9	156165_19	156165_43	156244_39	156244_80	157034_18	157034_73	157049_11	157483_5	157483_7	157483_74	157483_75	157568_10	157568_41	157568_75	157610_62	158035_41	158035_48	158035_58	158035_72	158035_73	158079_26	158079_50	158079_67	158079_76	158179_37	158179_80	158414_31	158414_55	158473_11	158473_39	158473_40	158473_59	158473_68	158473_81	158574_66	158577_18	158577_25	158577_36	158577_39	158577_48	158577_56	158612_49	158834_43	159159_9	159159_23	159159_41	159159_50	159159_57	159159_66	159159_81	159818_27	159818_30	159818_33	159877_35	159877_66	159877_73	159877_81	159877_82	160026_40	160139_28	160139_82	160509_44	160509_68	160509_75	160509_79	160574_23	161092_23	161092_26	161092_46	161092_51	161092_65	161092_71	161549_14	161590_14	161744_29	161744_30	161744_73	161744_82	162189_70	162335_8	162335_49	162335_50	162335_59	162335_70	162335_73	162335_74	162335_75	162335_80	162458_35	162492_71	162564_6	162564_14	162564_16	162564_22	162564_31	162564_64	162564_74	162943_14	162943_23	162943_33	162943_42	162943_44	162943_55	162943_56	162943_65	162943_72	162985_7	162985_9	162985_35	163187_18	163187_47	163234_54	163307_20	163307_51	163307_56	163307_65	163711_56	163711_67	163861_9	163891_15	164130_7	164130_33	164130_58	164130_59	164130_74	164385_44	164444_47	164444_61	164846_10	164846_21	164846_63	164928_14	164928_54	164928_65	165015_29	165310_32	165310_36	165310_38	165362_17	165362_19	165362_69	165797_5	165797_53	165797_57	165797_58	165797_59	165797_71	165797_80	165946_78	166135_21	166135_31	166217_40	166217_70	166217_71	166244_19	166244_50	166244_79	166244_81	166461_23	166461_24	166461_25	166461_31	166461_46	166461_56	166492_38	166492_61	166492_82	166551_21	166551_30	166551_51	166551_55	166551_65	166551_73	166592_5	166592_11	166592_34	166592_39	166592_48	166592_50	166592_51	166592_81	166640_18	166640_39	166640_53	166640_74	166640_75	166640_76	166640_79	166725_11	166725_17	166725_35	166725_46	166725_55	166725_57	166725_72	166725_81	166725_82	166755_11	166755_32	166755_42	166755_59	166755_73	166755_74	167411_65	167429_7	167429_18	167429_36	167429_50	167429_66	167429_81	167463_6	167463_10	167463_12	167463_14	167463_31	167463_47	167463_50	167463_58	167633_49	167633_51	167899_58	167899_69	167968_51	167968_58	168192_28	168192_50	168192_58	168330_19	168330_32	168413_63	168413_69	168413_80	168685_6	168685_12	168685_14	168685_33	168685_41	168685_69	168685_77	168685_82	168992_29	168992_39	168992_40	168992_42	169485_19	169485_30	169485_55	169559_7	169559_39	169559_41	169559_66	169559_68	169559_71	169890_43	169890_70	169931_16	169931_47	169931_68	170095_19	170095_61	170095_62	170095_63	170201_22	170201_63	170317_46	170363_27	170363_32	170363_71	170412_35	170453_14	170527_5	170527_6	170527_9	170527_21	170527_28	170527_50	170527_70	170527_79	170546_8	170546_42	170546_49	170546_59	171046_64	171370_13	171370_44	171418_34	171418_36	171418_64	171418_76	171418_82	171529_6	171529_33	171529_45	171772_7	171772_30	171772_31	171772_32	171772_53	171850_37	171850_73	171959_19	171959_58	171959_67	171959_69	172009_19	172009_37	172052_6	172052_22	172052_29	172052_80	172232_56	172232_78	172603_6	172603_10	172603_16	172603_22	172603_27	172603_32	172603_50	172603_68	172603_69	172603_78	172912_44	173102_14	173102_16	173102_23	173102_24	173102_48	173102_58	173102_69	173358_20	173358_28	173358_39	173358_50	173358_56	173358_66	173358_70	173402_45	173402_49	173402_60	173564_10	173564_21	173564_64	173564_65	173803_15	173803_19	173803_29	173803_72	173827_69	173827_70	173838_10	173838_17	173838_24	173838_25	173838_32	173838_46	173838_63	174084_16	174084_46	174084_50	174167_7	174180_9	174180_24	174180_41	174180_49	174180_66	174180_79	174262_75	174262_79	174422_12	174422_16	174422_48	174422_52	174422_57	174422_61	174532_37	174532_40	174532_77	174561_12	174561_26	174561_28	174561_33	174711_68	174782_6	174782_72	174782_81	175059_39	175059_40	175059_60	175059_75	175098_16	175098_20	175098_53	175098_55	175098_81	175384_53	175384_63	175384_78	175384_80	176002_46	176216_67	176445_5	176445_35	176445_42	176445_46	176445_47	176450_46	176609_6	176609_28	176609_54	176609_68	176653_23	176653_24	176742_17	176742_24	176742_35	176742_52	176742_71	176742_72	176927_11	176927_33	176927_75	177128_40	177128_68	177322_50	177356_48	177356_55	177368_56	177469_39	177793_16	178348_40	178363_7	178363_13	178363_23	178363_47	178363_75	178728_27	178728_56	178738_28	178770_56	178794_6	178794_22	178794_33	178794_43	178794_70	179230_13	179230_19	179230_21	179230_35	179230_50	179230_52	179230_68	179536_47	180296_17	180296_31	180296_77	180296_79	180348_28	180348_66	180348_78	180348_82	180364_58	180431_45	180431_76	180489_5	180489_18	180489_21	180489_54	180489_57	180539_14	180539_49	180539_50	180539_67	180539_70	180551_11	180551_19	180551_20	180551_42	180605_42	180651_8	180651_10	180651_22	180762_47	180762_50	180762_53	180762_60	180762_63	180762_70	180762_77	180769_31	180769_51	180974_22	180974_64	180974_73	181075_77	181096_23	181096_49	181096_64	181096_77	181361_37	181559_56	181559_77	181575_37	181575_40	181575_51	181575_70	181930_26	181930_27	181930_28	182379_18	182379_24	182379_34	182379_38	182379_41	182379_43	182379_57	182379_68	182379_74	182379_80	182427_14	182427_19	182427_27	182427_33	182427_42	182682_39	182682_74	182785_7	182785_14	182785_37	182785_74	182847_82	183195_49	183546_33	183546_75	183546_77	183546_81	183546_82	183682_39	183682_41	183682_77	183684_24	183684_61	183684_63	183684_77	183768_30	183768_33	183768_42	183768_46	183851_47	183851_50	183969_54	183969_77	184022_38	184022_45	184377_52	184377_77	184398_36	184398_37	184398_62	184398_64	184398_65	184398_67	184547_11	184547_25	184547_46	184547_50	184547_52	184547_55	184547_78	184547_80	184549_32	184549_59	184549_66	184664_22	184664_46	184664_49	184710_10	184710_39	184710_81	185053_37	185053_58	185277_40	185277_50	185277_73	185335_5	185335_7	185335_22	185335_24	185335_25	185335_61	185335_62	185335_63	185335_72	185412_13	185635_24	185635_49	185635_70	185635_79	185879_29	185879_30	185949_47	185949_76	185951_8	185951_53	185951_73	185951_74	186187_6	186187_39	186187_72	186209_11	186209_23	186209_24	186209_32	186209_52	186525_6	186525_21	186525_22	186525_44	186525_50	186525_59	186525_68	186560_74	186560_76	186719_74	187073_25	187356_7	187356_71	187501_27	187501_40	187501_76	187692_27	187692_40	187692_58	187692_81	187741_13	187741_29	187741_45	187741_73	187781_6	187781_12	187781_13	187781_49	187781_56	187781_66	187781_73	187818_11	187818_29	187818_30	187818_64	187818_66	187818_81	187867_15	187867_16	187867_42	187867_61	187867_77	187876_63	188161_17	188161_19	188161_36	188161_37	188161_38	188488_14	188488_21	188488_39	188488_45	188488_51	188488_78	188488_79	188488_80	188488_81	188727_13	188727_14	188960_52	188960_75	189404_7	189404_11	189404_14	189404_34	189404_66	189404_79	189404_80	189431_25	189431_69	189891_11	189891_79	190028_61	190028_75	190187_50	190187_61	190187_65	190202_54	190202_66	190475_71	190527_10	190527_18	190527_32	190527_36	190527_49	190527_63	190727_7	191413_12	191413_81	191453_14	191453_41	191453_53	191453_59	191453_78	191682_38	191682_60	191712_5	191712_57	191712_63	191712_81	191834_8	191939_37	192341_12	192341_19	192341_52	192341_58	192341_70	192341_72	192341_81	192479_43	192479_49	192479_67	192479_69	192479_72	192479_74	192879_71	192905_9	192905_35	192905_53	192905_67	193014_14	193014_16	193036_8	193036_43	193036_67	193036_71	193080_13	193080_52	193461_7	193461_42	193461_54	193505_23	193505_46	193649_7	193649_21	193649_75	193659_5	193659_15	193659_51	193659_53	193659_63	193659_73	193659_74	193659_80	193659_81	193686_15	193686_39	193686_66	193804_10	193804_22	193804_26	193804_46	193804_48	193827_13	193827_60	193827_65	193827_67	193987_12	193987_49	193987_56	193987_57	193987_74	193987_76	194014_30	194031_8	194332_20	194332_40	194555_16	194555_29	194912_36	194912_39	194915_17	194915_20	194915_47	195035_5	195035_22	195035_38	195335_28	195335_29	195335_37	195335_40	195335_48	195335_71	195335_80	195361_44	195361_56	195396_74	195561_67	195671_76	195824_15	195824_21	195824_24	195824_74	195824_78	196441_30	196441_36	196441_77	196493_37	196742_8	196742_16	196742_32	196742_35	196742_78	196742_79	196887_24	196887_50	197281_26	197281_34	197308_52	197308_72	197808_22	197808_32	197808_45	197808_73	197892_9	197892_38	197892_68	198305_71	198451_20	198451_41	198516_30	198516_73	198522_7	198522_46	198522_75	198522_76	198656_7	198656_13	198656_19	198656_21	198656_23	198656_35	198656_37	198656_53	198814_17	198814_19	198814_24	198814_27	198814_30	198814_45	198814_57	198814_66	198814_76	198930_29	198930_47	198930_57	198930_59	198930_67	198930_69	198933_16	198933_37	198933_40	198933_55	198933_72	199182_19	199182_21	199182_42	199182_59	199182_62	199410_76	199621_8	199621_11	199621_24	199621_30	199621_43	199621_46	199621_49	199940_14	199940_20	199940_24	199940_33	199940_38	199940_40	199940_41	199940_43	199940_54	199940_67	199940_77	200023_27	200023_36	200130_37	200130_77	200171_19	200171_66	200531_59	200531_77	200804_9	200804_45	200804_71	200804_77	200804_82	200891_9	200891_10	201223_7	201223_28	201223_37	201223_60	201223_80	201440_40	201440_52	201440_71	201440_72	201440_73	201751_12	201751_35	201751_78	201960_7	201960_17	201960_36	201960_37	201960_56	202193_62	202396_32	202396_43	202396_64	202396_77	202596_68	202596_77	202622_7	202622_8	202622_35	202622_41	202632_8	202632_24	202632_28	202632_42	202632_50	202632_51	202850_55	203158_21	203158_36	203158_62	203158_64	203158_72	203158_74	203360_11	203360_50	203360_71	203383_35	203383_58	203383_71	203383_74	203383_80	203493_7	203493_24	203493_27	203493_48	203493_51	203493_58	203493_62	203493_63	203493_70	203798_26	203798_50	203798_54	203860_6	203860_21	203860_41	203860_56	203860_58	203860_70	203860_73	203948_7	203948_24	203948_56	203948_62	203948_71	203948_82	204012_14	204012_27	204012_66	204356_6	204356_22	204356_24	204356_52	204356_57	204362_6	204362_32	204362_58	204362_60	204366_9	204366_49	204366_70	204414_17	204461_5	204461_8	204461_9	204461_41	204461_71	204493_11	204493_14	204493_17	204493_37	204493_41	204493_79	204493_81	204690_5	204690_11	204690_16	204690_42	204690_58	204690_62	204690_78	204955_33	205188_6	205188_17	205188_20	205188_27	205188_34	205188_37	205188_46	205188_70	205439_18	205439_25	205439_36	205439_68	205439_69	205439_70	205476_15	205476_26	205476_80	205543_27	205543_39	205543_49	205543_60	205543_64	205965_69	205965_81	206026_17	206026_53	206089_30	206089_74	206306_12	206306_13	206306_26	206306_60	206306_61	206306_80	206453_6	206453_29	206453_42	206453_76	206453_78	206515_24	206515_29	206823_23	206823_25	206823_51	206831_17	206831_40	206831_68	206841_24	206841_33	206841_43	206841_44	206841_48	206841_73	206991_22	206991_27	206991_30	206991_47	206991_52	206991_79	206994_54	207023_13	207023_49	207023_57	207023_81	207149_31	207149_54	207149_67	207149_79	207171_15	207171_43	207171_55	207171_68	207195_26	207195_42	207491_53	207591_45	207605_51	207605_52	207605_60	207694_68	208082_25	208082_33	208082_52	208082_82	208111_50	208138_32	208138_42	208138_72	208194_20	208194_81	208194_82	208246_8	208246_16	208246_18	208246_66	208246_76	208252_26	208252_45	208252_66	208252_72	208252_80	208419_24	208419_25	208419_26	208419_42	208419_74	208419_78	208781_74	208781_76	208939_51	208939_54	209052_42	209052_58	209052_66	209285_9	209285_25	209285_64	209285_66	209285_82	209288_22	209288_72	209376_42	209376_57	209376_64	209376_80	209380_11	209380_23	209380_69	209580_22	209580_65	210108_11	210392_14	210450_32	210763_38	210763_74	211769_29	211769_40	211932_24	211932_33	211932_68	211967_29	211967_55	211967_61	211967_69	211978_18	211978_63	211978_72	211978_77	212117_33	212117_80	212117_81	212117_82	212419_15	212419_26	212419_74	212464_9	212464_55	212464_71	212493_27	212493_35	212493_51	212514_41	212514_66	213040_8	213040_9	213040_10	213040_62	213040_81	213497_40	213668_54	213668_79	213786_12	213786_38	214075_41	214075_44	214075_65	214075_71	214075_77	214291_5	214291_19	214291_66	214291_69	214291_74	214317_10	214317_11	214317_35	214325_40	214325_57	214325_59	214481_5	214481_7	214481_23	214481_34	214481_45	214481_56	214481_61	214481_67	214481_73	214481_77	214481_78	214609_17	214709_5	214709_29	214709_52	214709_55	214709_57	214709_73	214820_13	214820_35	214820_49	214820_62	214820_82	214954_34	214954_35	215108_13	215108_14	215108_32	215108_79	215108_82	215235_69	215235_70	215455_11	215549_12	215549_79	215788_8	215788_9	215788_15	215788_23	215788_49	215788_73	215912_8	215912_22	215912_23	215912_26	215912_35	215912_44	216325_6	216325_41	216325_46	216325_51	216325_53	216325_72	216325_75	216641_8	216641_15	216641_23	216641_25	216641_32	216641_48	216880_20	216880_25	216880_37	216880_42	216880_51	216880_72	216880_77	216904_26	216904_27	216904_47	216904_62	217299_32	217438_47	217438_54	217438_56	217438_57	217438_65	217438_66	217438_71	217824_61	217824_73	217967_9	217967_54	218343_20	218343_30	218343_37	218343_44	218586_50	218664_81	218904_12	219532_49	219571_9	219571_17	219571_18	219571_36	219586_19	219586_40	219586_44	219586_76	219586_79	219594_10	219594_11	219594_75	219909_9	219909_33	219909_34	219909_48	219909_72	219909_76	219948_20	219948_32	219948_40	219948_48	219948_68	219948_71	219948_81	219985_7	219985_37	219985_60	219985_66	219985_68	219991_5	219991_7	219991_44	219991_46	219991_66	220025_36	220025_70	220025_82	220351_9	220351_10	220351_52	220351_72	220425_34	220425_73	220498_8	220498_10	220498_16	220498_23	220583_13	220583_19	220583_62	220698_11	220698_29	220704_82	220949_8	220949_22	220949_50	220949_64	220950_36	220950_74	220959_76	220959_78	220959_80	221115_75	221201_27	221201_33	221201_38	221201_57	221201_63	221201_72	221201_73	221201_80	221201_81	221201_82	221297_14	221297_36	221297_57	221297_61	221297_68	221297_69	221297_71	221335_31	221335_58	221335_81	221335_82	221480_68	221780_15	221780_40	221780_74	221780_79	221780_80	221916_53	222037_18	222037_68	222037_69	222212_21	222212_65	222212_78	222866_43	222866_67	222999_5	223026_49	223026_58	223137_23	223137_54	223152_5	223152_28	223152_51	223152_63	223424_20	223509_47	223992_77	224063_5	224063_30	224063_56	224063_64	224063_75	224185_81	224193_31	224193_48	225053_41	225053_43	225053_73	225053_81	225061_21	225061_25	225061_47	225061_54	225061_62	225061_63	225326_8	225326_52	225326_65	226057_14	226057_24	226057_30	226057_35	226057_42	226057_62	226057_67	226057_73	226336_67	226377_57	226377_79	226433_21	226433_40	226433_46	226488_72	226513_10	226513_14	226513_35	226513_36	226513_37	226513_64	226513_74	226513_78	227131_52	227131_55	227131_71	227544_36	227544_67	227675_8	227675_35	227675_81	227683_20	227683_60	227721_29	227721_43	228018_7	228018_32	228018_48	228018_72	228018_73	228018_77	228073_8	228073_39	228073_60	228073_78	228073_82	228230_44	228230_62	228268_69	228353_16	228353_18	228353_20	228353_40	228353_42	228353_55	228353_77	228627_10	228627_19	228627_32	228627_48	228627_49	228627_76	228774_77	228812_46	229207_6	229207_30	229207_43	229207_48	229207_62	229207_63	229207_65	229207_74	229207_75	229348_52	229348_66	229348_67	229812_12	229812_16	229831_44	229831_47	229831_69	229851_6	229851_9	229851_12	229851_25	229851_26	229851_71	229857_7	230124_21	230181_21	230181_39	230181_78	230246_49	230246_77	230423_36	230423_42	230563_63	230567_7	230567_20	230567_38	230567_61	230567_66	230567_69	230567_76	230599_19	230599_28	230599_44	230599_51	230599_62	230967_19	230967_39	230967_77	230983_22	230983_57	231072_22	231072_25	231072_34	231072_54	231072_76	231392_12	231392_29	231392_35	231392_69	231392_80	231433_19	231463_6	231463_13	231463_38	231540_14	231540_32	231540_33	231540_34	231540_53	231540_67	231540_70	231540_75	231553_21	231553_62	232141_9	232141_14	232141_28	232141_33	232141_34	232141_39	232141_59	232222_81	232235_72	232300_8	232300_26	232300_49	232300_60	232300_71	232300_74	232300_75	232300_79	232394_82	232444_31	232444_34	232444_39	232444_77	232444_78	233520_9	233520_39	233520_49	233520_62	233705_29	233705_35	233705_45	233705_47	233705_64	234047_5	234047_8	234047_23	234047_24	234047_25	234047_31	234047_40	234047_54	234047_55	234047_70	234047_72	234094_12	234094_35	234094_70	234281_40	234304_13	234304_17	234304_19	234304_23	234304_24	234304_26	234304_30	234304_36	234304_53	234304_60	234304_61	234304_62	234353_70	234353_77	234467_28	234467_55	234467_58	234557_52	234699_9	234699_28	234712_12	234712_31	234712_50	234731_16	234731_44	234731_45	234731_54	234731_56	234731_58	234731_64	234731_66	234869_39	234869_52	234869_75	234993_8	234993_13	234993_24	234993_46	234993_49	234993_52	234993_59	234993_72	235177_63	235177_68	235177_69	235341_7	235341_14	235341_16	235341_39	235341_41	235341_70	235373_5	235373_13	235373_35	235373_74	235503_10	235503_12	235503_30	235503_62	235503_78	235503_81	235618_5	235618_7	235618_77	235630_12	235630_33	235630_64	235819_32	235819_45	235819_59	235819_61	235938_15	235938_17	235938_23	235945_8	235945_11	235945_20	235945_29	235945_34	235945_44	235945_53	235945_65	235945_80	235967_17	235967_27	236225_14	236225_22	236225_40	236349_66	236349_82	236447_35	236447_39	236447_82	236889_13	237049_18	237049_21	237049_41	237187_28	237187_62	237187_75	237244_17	237244_62	237244_67	237244_71	237244_82	237342_32	237521_13	237521_48	237521_63	237924_11	237924_78	237981_23	237981_32	237981_43	237981_44	237981_48	237981_49	237981_68	237981_76	237981_77	238488_6	238488_19	238488_29	238488_50	238488_54	238547_13	238547_15	238547_21	238780_52	239014_45	239014_47	239014_74	239702_43	239702_52	239702_54	239702_82	239749_5	239749_7	239749_45	239749_46	239749_47	239749_63	239749_66	239749_71	239749_72	239749_73	239833_34	239833_50	239833_66	239914_19	239914_21	239914_33	239914_62	240268_56	240337_7	240337_9	240337_35	240337_54	240337_56	240337_64	240489_10	240489_14	240489_39	240489_46	240489_62	240663_28	240663_37	240663_66	240852_12	240852_14	240852_26	240852_28	240852_35	240852_43	240852_45	240852_55	240853_81	241005_23	241005_31	241005_34	241005_49	241005_65	241005_75	241010_17	241010_68	241010_70	241494_7	241494_22	241494_50	241494_68	241494_73	241494_75	241494_76	241853_32	241853_33	241853_44	241853_53	241921_63	242001_20	242001_25	242001_26	242001_31	242213_41	242213_60	242213_80	242244_35	242244_46	242244_79	242517_8	242517_14	242517_32	242517_81	242993_6	243109_13	243109_22	243109_38	243109_46	243109_68	243109_74	243120_5	243120_14	243120_46	243189_20	243189_35	243189_50	243268_29	243329_58	243340_44	243340_54	243820_47	243820_62	243820_63	244062_76	244192_5	244192_29	244192_75	244255_18	244255_60	244573_69	244933_6	244933_20	244933_22	244933_32	244933_59	244933_76	245308_19	245308_20	245308_59	245308_60	245379_27	245379_42	245379_54	245379_65	245379_66	245379_76	245406_9	245656_27	245915_6	245915_34	245975_15	245975_74	245975_78	246003_8	246003_27	246003_49	246003_51	246003_55	246003_56	246035_45	246035_48	246193_28	246193_36	246193_55	246233_11	246233_35	246233_52	246233_60	246233_70	246361_5	246361_23	246361_37	246361_38	246361_39	246361_48	246361_52	246361_53	246361_81	246361_82	246429_23	246429_30	246429_45	246429_52	246429_75	246429_76	247067_33	247067_63	247067_66	247710_38	247710_54	247897_39	247897_55	247897_67	247897_75	248192_20	248192_21	248192_35	248192_54	248192_62	248192_65	248355_82	248426_38	248426_44	248678_18	248678_43	248678_63	248753_13	248753_48	248753_79	248772_22	248772_33	248772_43	248772_44	248772_67	248772_69	248816_36	248876_7	248876_30	248876_33	248929_5	248929_15	248929_22	248929_44	248929_57	248929_79	249132_40	249132_42	249132_65	249323_25	249323_33	249323_51	249323_57	249323_67	249323_68	249323_72	249402_62	249402_65	249451_8	249451_46	249451_51	249451_55	249451_61	249501_8	249501_15	249501_31	249501_49	249501_52	249501_59	249568_13	249568_14	249568_48	249568_62	249586_23	249586_70	249586_71	249705_20	249705_52	249705_54	250744_40	250744_56	250744_57	250744_75	251019_41	251019_66	251291_9	251291_36	251291_52	251291_64	251382_16	251382_18	251382_41	251382_72	251602_36	251602_37	251602_52	251602_75	251769_7	251769_17	251769_29	251769_36	251769_53	251769_72	251769_80	252262_15	252262_28	252262_51	252262_52	252262_61	252403_29	252403_30	252403_65	252403_82	252555_13	252555_25	252555_39	252695_31	252695_60	252695_81	252702_16	252702_26	252702_28	252702_36	252702_42	252702_64	252702_79	252719_17	252719_31	252719_34	252719_35	252857_16	252857_25	252857_37	252857_57	253012_7	253012_13	253012_36	253012_41	253012_52	253012_74	253012_79	253014_17	253014_36	253014_40	253014_77	253066_19	253066_39	253095_35	253116_15	253653_21	253653_48	253653_57	253653_59	253653_71	253653_76	253935_20	253935_67	254089_73	254089_74	254089_82	254289_19	254289_58	254393_16	254462_6	254462_8	254462_11	254462_16	254462_56	254463_33	254635_18	254635_38	254635_40	254635_41	254635_54	254677_12	254888_58	254888_71	255072_23	255285_56	255467_45	255467_82	255471_10	255471_38	255471_53	255471_55	255471_74	255888_10	255888_63	256073_41	256073_61	256214_30	256214_46	256214_66	256339_12	256339_34	256339_35	256578_21	256578_27	256578_30	256578_38	256578_41	256693_24	256693_66	256693_68	256693_69	256939_7	256939_42	256939_64	256939_80	257016_11	257016_16	257016_26	257016_56	257016_70	257016_81	257093_45	257125_37	257125_44	257125_48	257125_53	257125_67	257217_8	257217_10	257217_11	257217_13	257217_35	257217_52	257217_73	257277_9	257277_22	257277_27	257277_33	257277_37	257277_42	257277_60	257277_63	257277_71	257681_10	257681_60	257681_66	257730_18	257730_28	257730_29	257730_40	257730_68	257796_17	257796_28	257796_29	257796_62	257796_65	257942_25	257942_33	258170_12	258170_24	258170_26	258170_35	258170_38	258170_75	258170_79	258285_6	258285_36	258285_39	258285_47	258285_48	258514_30	258514_36	258514_45	258514_81	259066_59	259066_61	259123_8	259123_38	259123_47	259123_54	259123_61	259123_63	259144_49	259144_78	259160_42	259315_16	259315_62	259460_22	259460_34	259460_54	259460_59	259969_13	259969_70	259969_76	260143_14	260143_56	260455_64	260616_19	260706_55	260711_34	260711_77	260887_15	260887_81	261427_10	261427_12	261427_27	261427_50	261427_57	261427_78	261585_59	261585_64	261734_51	261734_69	261734_71	261743_22	261953_75	262012_6	262012_19	262012_23	262012_35	262012_64	262061_17	262061_33	262061_47	262061_50	262061_57	262061_67	262063_50	262129_23	262129_24	262129_40	262129_54	262129_71	262133_7	262133_60	262133_78	262143_7	262143_9	262143_58	263112_36	263112_37	263112_44	263112_54	263112_55	263112_56	263112_61	263112_79	263232_5	263232_26	263232_32	263232_44	263232_63	263632_71	264059_65	264059_76	264083_47	264185_16	264185_38	264434_6	264434_8	264434_18	264434_29	264434_47	264434_53	264434_69	264586_18	264586_48	264586_54	264586_58	264856_49	265269_17	265269_19	265269_41	265269_45	265269_49	265269_50	265272_9	265272_18	265272_27	265272_33	265272_60	265394_51	265817_39	265817_80	265970_82	266031_15	266031_41	266031_42	266031_79	266112_33	266112_49	266400_13	266400_72	266768_13	266768_16	266768_49	266946_11	266946_33	266946_65	266946_80	267693_44	267693_52	267693_78	267711_80	268048_11	268048_57	268048_81	268163_6	268163_15	268163_22	268163_60	268163_74	268255_49	268255_60	268255_75	268578_10	268578_33	268578_38	268578_69	268620_32	268620_44	268620_50	268620_69	268620_77	268952_38	268952_59	268952_62	268952_69	268952_82	268982_17	268982_59	268982_72	268995_39	268995_40	268995_48	269081_72	269098_40	269157_5	269157_37	269157_38	269157_40	269157_51	269249_51	269388_49	269388_82	269461_7	269461_40	269461_66	269461_72	269480_5	269480_9	269480_28	269671_32	270149_19	270149_46	270149_58	270149_75	270149_77	270334_5	270334_9	270334_23	270334_40	270334_63	270459_28	270459_39	270459_45	270649_31	270649_48	270718_55	270718_71	270747_29	270747_36	270747_60	270798_31	270798_82	270851_7	270851_13	270851_38	270851_77	270910_7	270910_25	270994_9	270994_28	270994_46	270994_78	271302_10	271302_46	271302_52	271302_72	271302_74	271302_77	271302_78	271576_8	271576_14	271576_75	271576_76	271584_62	271584_65	271584_72	271971_10	271971_23	271971_50	271997_22	271997_35	271997_44	271997_46	271997_48	271997_65	271997_75	272044_21	272044_56	272044_67	272044_68	272159_15	272159_18	272159_51	272341_15	272341_16	272341_25	272341_33	272341_34	272874_14	272874_32	272874_33	272874_42	272874_63	272874_73	273119_70	273180_17	273180_27	273180_49	273262_12	273262_30	273262_68	273262_75	273289_15	273289_55	273338_17	273338_38	273338_43	273699_58	273744_20	273744_28	273744_59	273744_61	273744_81	274125_61	274125_72	274237_5	274237_15	274237_32	274237_38	274237_42	274237_52	274237_66	274237_77	274501_49	274501_60	274501_81	274503_19	274503_40	274511_59	274559_39	274559_51	274559_54	274559_57	274559_65	274559_72	274559_73	274593_34	274626_47	274626_74	274626_80	274816_12	275141_47	275141_72	275241_32	275241_34	275241_44	275241_63	275241_64	275490_56	275491_7	275491_16	275491_37	275491_38	275491_54	275491_64	275491_65	275491_67	275491_80	275571_23	275571_50	275571_78	275588_31	275588_41	275588_61	275588_78	275652_15	275652_19	275652_20	275652_53	275652_67	275652_70	275879_28	275879_82	275954_50	275954_60	275978_24	275978_82	276137_7	276137_24	276137_61	276213_39	276213_53	276213_70	276269_11	276269_30	276269_50	276269_67	276269_68	276298_33	276298_79	276303_25	276303_28	276303_35	276303_39	276303_74	276303_81	276321_15	276321_34	276321_59	276321_67	276477_45	276477_73	276527_43	276570_34	276570_67	276570_74	277118_51	277118_78	277143_7	277205_45	277226_6	277226_73	277238_25	277238_69	277512_80	277758_9	277758_15	277758_25	277758_44	277758_70	277758_71	277836_6	277836_46	277836_73	277837_25	277837_29	277837_55	277837_62	278067_66	278172_16	278172_24	278172_34	278172_73	278172_74	278174_12	278174_64	278174_67	278310_14	278310_21	278310_25	278310_70	278321_18	278321_29	278321_41	278321_42	278321_45	278321_63	278321_75	278536_6	278537_8	278537_14	278537_40	278537_54	278537_68	278678_12	278678_16	278726_16	278726_18	278726_23	278726_31	278726_33	278726_38	278850_14	278850_22	278850_28	278850_33	278850_62	278985_6	278985_57	278985_71	279023_15	279023_33	279023_80	279279_29	279313_39	279313_43	279313_46	279313_47	279663_9	279663_10	279663_11	279663_23	279663_78	279783_42	279783_51	279988_6	279988_9	279988_28	279988_41	279988_48	279988_59	279988_76	279988_77	279988_78	279988_79	280078_9	280078_11	280078_16	280078_17	280078_73	280158_6	280158_10	280158_34	280158_48	280158_71	280370_7	280370_9	280370_15	280370_17	280370_19	280370_23	280370_29	280370_46	280370_47	280370_48	280370_54	280370_57	280490_12	280490_35	280490_39	280490_67	280490_68	280688_38	280901_19	280901_45	281156_14	281156_46	281156_48	281216_37	281216_53	281216_73	281389_33	281389_38	281389_41	281389_42	281389_46	281389_48	281389_57	281389_68	281389_72	281423_10	281614_16	281614_24	281614_28	281614_39	281614_44	281896_41	282109_20	282109_35	282118_12	282118_13	282118_37	282118_44	282118_72	282118_74	282118_76	282402_23	282402_38	282402_81	282736_39	282846_46	282967_17	282967_28	282967_45	282967_52	282967_56	282973_25	282975_56	282975_64	283027_7	283027_17	283027_51	283027_63	283027_65	283027_72	283202_68	283216_5	283216_29	283216_33	283216_73	283305_29	283305_65	283554_27	283554_47	283554_49	283554_62	283853_9	283853_10	283853_30	283876_39	283876_48	283876_60	283876_62	283876_64	283918_5	283918_29	283918_34	283918_38	283918_65	283918_70	284029_20	284029_21	284029_32	284029_57	284142_28	284142_55	284180_80	284237_13	284237_14	284237_18	284371_18	284371_32	284371_47	284371_67	284371_71	284371_81	284486_77	284492_39	284492_54	284492_66	284663_48	284663_49	284663_63	284763_52	284983_12	284983_15	284983_28	284983_60	285067_49	285067_55	285067_82	285134_13	285134_46	285151_17	285151_18	285282_22	285282_55	285282_57	285282_60	285282_62	285282_64	285282_77	285282_82	285290_11	285290_39	285290_50	285290_55	285290_69	285414_13	285414_44	285414_51	285414_61	285414_65	285491_43	285491_74	285519_32	285519_55	285561_22	285576_20	285626_5	285626_19	285626_21	285626_24	285626_41	285626_42	285626_54	285778_10	285778_13	285778_19	285778_21	285778_32	285778_33	285973_47	285973_48	285973_50	285973_54	286195_53	286195_63	286382_33	286408_12	286408_24	286408_81	286469_12	286469_38	286469_41	286537_29	286537_43	286537_51	286537_71	286575_30	286575_43	286575_58	286575_72	286629_55	286852_24	286852_38	286944_6	286944_34	286944_41	286998_8	287343_19	287343_42	287409_26	287409_29	287409_51	287409_63	287409_64	287409_80	287632_10	287632_26	287632_34	287632_37	287720_20	287720_31	287720_39	287720_42	287720_76	287720_77	287730_10	287730_24	287730_35	287933_60	288018_32	288018_34	288018_68	288144_24	288237_15	288237_16	288237_34	288237_54	288237_61	288237_70	288237_71	288237_79	288400_5	288400_16	288400_71	288400_74	288432_49	288469_68	288715_62	288942_5	288942_34	288942_40	288942_56	289119_6	289119_41	289530_46	289570_22	289570_28	289570_46	289570_72	290249_31	290249_33	290249_43	290249_78	290518_17	290683_7	290683_53	290683_54	290683_78	290685_7	290685_10	290685_33	290685_41	290685_50	290685_69	290685_82	290706_41	290706_68	290706_76	290750_19	290750_20	290750_25	290762_9	290762_14	290841_24	290841_45	290841_50	290841_64	290841_69	290841_76	290970_18	290970_22	290970_45	290970_74	290973_19	290973_31	290973_43	290973_69	291141_30	291141_32	291141_48	291141_53	291141_62	291449_9	291449_11	291449_50	291449_51	291464_17	291464_29	291464_45	291464_47	291464_55	291464_70	291556_7	291556_29	291556_34	291556_61	291683_5	291683_12	291683_44	291683_46	291683_51	291683_55	291683_61	291683_79	291683_80	291875_60	291890_10	291890_37	291890_39	291890_66	292091_80	292320_21	292320_46	292320_54	292320_61	292320_63	292387_21	292387_42	292550_27	292550_31	292550_33	292550_52	292550_59	292550_62	292550_79	292554_35	292554_38	292554_48	292554_62	292554_63	292643_78	292714_31	292714_35	292714_70	292724_12	292724_18	292724_65	292863_37	292863_81	293232_21	293232_45	293232_56	293232_72	293249_30	293249_63	293249_74	293370_38	293370_45	293385_25	293385_54	293385_61	293568_66	293657_13	293657_15	293657_16	293657_74	293715_33	293715_35	293716_12	293716_22	293716_41	293716_58	294041_40	294088_15	294088_24	294088_25	294088_37	294088_49	294088_53	294088_54	294088_80	294168_9	294168_28	294372_25	294372_34	294372_52	294411_65	294411_79	294525_5	294525_12	294525_27	294525_33	294525_37	294525_38	294525_71	294720_15	294720_17	294720_36	294720_50	294720_64	294946_38	294977_51	294977_67	294977_68	295069_8	295069_12	295069_22	295069_47	295069_66	295069_72	295360_10	295360_15	295360_56	295360_63	295360_77	295868_11	295868_66	295868_69	295868_75	295953_45	295953_54	295953_59	295953_61	295953_73	295953_75	295955_21	296070_26	296070_27	296070_62	296070_63	296368_14	296368_20	296368_27	296451_8	296451_26	296451_32	296451_41	296451_69	296511_16	296511_19	296511_25	296511_40	296671_36	296671_63	296671_72	296701_26	296701_35	296701_80	296701_81	296735_40	296735_56	296735_63	296797_27	296958_23	296958_29	296958_47	296958_57	296958_63	296958_69	296958_74	297015_5	297015_65	297015_66	297018_18	297018_49	297018_64	297018_76	297078_5	297078_6	297078_10	297078_25	297078_52	297078_62	297181_80	297338_11	297338_28	297338_38	297338_56	297338_73	297596_25	297596_31	297596_56	297943_17	297968_35	297999_10	297999_11	297999_73	297999_77	297999_81	298092_6	298092_13	298092_21	298092_35	298092_61	298092_77	298092_79	298199_31	298199_74	298353_6	298353_17	298353_22	298353_28	298353_65	298353_72	298361_27	298361_41	298371_58	298371_77	298371_78	298421_8	298421_22	298421_27	298421_30	298421_54	298421_76	298537_74	298751_28	298751_56	298854_36	298854_48	298854_59	298947_31	298947_36	298947_46	298947_54	298947_55	298947_67	299028_52	299044_14	299044_20	299044_38	299089_18	299089_19	299089_21	299089_37	299112_55	299112_67	299112_79	299118_17	299118_72	299734_47	299836_18	299836_33	300023_11	300023_18	300023_39	300054_25	300054_28	300054_40	300054_41	300054_46	300054_68	300054_79	300137_13	300137_25	300137_32	300198_39	300321_26	300321_43	300321_82	300385_17	300427_49	300895_17	301401_9	301401_11	301401_16	301401_25	301401_39	301401_54	301401_62	301401_79	301704_15	301704_24	301704_31	301704_50	301704_52	301704_58	301704_66	301704_74	301704_79	301761_12	301761_31	301761_54	301761_69	302274_13	302274_22	302274_46	302581_26	302581_72	302804_14	302804_16	302804_51	302804_62	303188_23	303550_6	303869_12	303869_62	303869_64	303869_71	303966_9	303966_55	303966_60	303966_62	303966_82	303967_62	303983_6	303983_9	303983_10	303983_22	303983_53	303983_63	303983_75	303983_79	304014_15	304014_56	304014_70	304155_18	304155_21	304155_32	304155_51	304203_11	304203_13	304203_19	304203_25	304203_42	304203_55	304203_65	304203_72	304203_74	304203_82	304257_26	304257_30	304257_43	304257_66	304257_67	304257_77	304496_5	304496_12	304496_19	304496_52	304599_34	305081_47	305366_10	305366_60	305369_9	305369_32	305369_48	305369_74	305369_77	305392_7	305392_20	305392_59	305392_65	305392_68	305523_35	305523_39	305523_54	305523_57	305523_65	305523_67	305523_70	305523_74	305595_11	305595_34	305595_56	305595_58	305595_79	305595_81	305648_20	305648_64	305648_66	305648_81	305695_26	305695_57	305695_66	305844_29	305844_38	305857_29	305857_37	305964_30	305964_71	305964_77	305964_78	306006_15	306006_29	306006_30	306006_36	306006_41	306006_53	306006_56	306006_74	306006_76	306196_37	306196_64	306500_15	306500_17	306500_36	306500_52	306500_60	306500_66	306561_42	306561_52	306561_79	306621_9	306621_33	306621_41	306621_44	307154_19	307154_37	307254_39	307254_43	307254_45	307408_16	307408_21	307408_32	307408_35	307408_50	307408_54	307408_55	307408_58	307408_68	307408_82	307641_10	307641_12	307641_42	307864_9	307864_27	307864_44	308197_32	308197_34	308197_45	308197_46	308897_5	308897_53	308897_55	308897_73	309378_44	309476_24	309476_26	309476_38	309476_61	309526_20	309526_46	309526_54	309526_56	309526_59	309587_5	309587_15	309587_17	309587_38	309587_61	309587_66	309686_13	309686_29	309686_50	309686_56	309686_57	309686_74	309686_76	309723_9	309723_13	309723_58	309723_72	309747_37	309747_51	309750_11	309843_26	309843_28	309908_35	309908_36	309908_57	309908_67	310193_5	310193_7	310193_16	310193_21	310193_40	310193_47	310193_50	310253_13	310253_26	310253_35	310308_68	310308_75	310362_15	310362_31	310362_35	310542_5	310542_25	310542_40	310542_82	310642_16	310642_64	311029_36	311032_6	311032_50	311044_20	311044_34	311044_62	311048_24	311048_33	311048_44	311159_38	311188_9	311188_16	311188_27	311188_58	311188_67	311224_53	311426_52	311426_53	311426_75	311689_50	311730_46	311730_57	311791_75	311982_71	313174_6	313174_15	313174_56	313291_16	313291_75	313537_25	313537_31	313537_32	313554_7	313554_18	313554_32	313554_46	313554_60	313666_14	313666_30	313666_33	313666_42	313666_79	313776_21	313776_36	314000_52	314095_7	314095_31	314117_14	314117_18	314218_9	314218_36	314218_37	314218_38	314218_81	314385_63	314634_19	314634_29	314862_9	315035_23	315035_32	315196_6	315252_21	315252_45	315252_53	315252_54	315252_60	315252_61	315401_50	315401_57	315401_58	315535_6	315535_7	315535_16	315535_22	315535_48	315535_54	315535_79	315598_28	315598_40	315598_79	315641_62	315641_81	315865_10	315865_47	315865_72	315865_75	315881_14	315881_35	315959_35	315959_41	315959_77	316049_77	316169_23	316169_76	316252_20	316252_31	316252_75	316393_67	316492_11	316492_19	316492_82	316853_10	316853_29	316853_73	316862_30	316862_39	316862_65	316862_69	316862_81	316982_77	317077_14	317116_14	317142_16	317142_21	317142_46	317215_20	317215_52	317215_54	317215_63	317640_28	317640_46	317640_47	317640_67	317684_44	317684_51	317684_60	317684_63	317684_80	317686_63	317691_15	317691_20	317691_34	317691_44	317691_72	317762_11	317830_47	317830_78	318049_15	318049_22	318049_37	318049_50	318049_62	318049_72	318211_7	318211_14	318211_42	318211_54	318211_56	318284_63	318284_64	318284_66	318284_82	318423_31	318423_36	318423_51	318423_52	318423_63	318423_66	318423_67	318423_74	318910_10	319218_16	319218_17	319218_62	319227_36	319288_6	319288_14	319340_55	319340_65	319495_19	319495_50	319495_52	319607_28	319607_33	319607_34	319607_70	319607_71	319607_75	319607_76	319607_82	320063_24	320063_33	320063_49	320063_62	320063_75	320068_35	320112_26	320112_74	320228_18	320228_21	320228_32	320228_57	320228_61	320228_63	320228_69	320798_24	320798_62	320798_81	320859_11	320859_29	320917_31	320917_38	320917_39	320917_64	320917_75	321038_10	321038_38	321038_59	321038_81	321038_82	321130_8	321130_14	321130_42	321130_44	321291_21	321291_63	321291_77	321291_79	321437_30	321437_31	321437_50	321437_52	321437_62	321437_73	321495_8	321495_70	321509_59	321816_9	321816_38	321816_51	321816_68	321953_16	321953_20	321953_33	322364_11	322364_35	322364_77	322445_20	322445_29	322445_50	322445_82	322454_14	322454_51	322454_55	322468_9	322468_34	322468_52	322468_53	322468_72	322518_7	322518_10	322518_11	322518_38	322518_47	322518_73	322518_74	322652_13	322652_24	322652_25	322652_34	322652_45	322652_58	322702_36	322702_45	322744_80	322889_53	322889_76	322905_20	322905_25	322905_41	322905_66	322905_67	322905_77	322905_81	323031_7	323031_14	323031_20	323031_24	323031_27	323031_33	323031_39	323031_58	323183_24	323183_47	323183_58	323368_21	323368_26	323368_28	323368_43	323368_59	323487_40	323551_13	323551_15	323551_63	323624_5	323624_51	323624_59	323624_63	323754_27	323754_34	323754_35	323754_68	323870_38	323870_54	323870_68	323870_81	323947_7	323947_75	323947_79	324464_24	324464_58	324649_48	324813_29	324916_29	325208_36	325208_46	325208_51	325208_57	325246_70	325246_73	325434_11	325434_17	325434_22	325434_46	325434_52	325434_56	325434_60	325434_65	325434_72	325434_77	325434_81	325506_27	325506_62	325506_67	325506_68	325603_13	325603_22	325603_23	325603_32	325603_33	325603_36	325603_39	325603_42	325603_53	325603_74	325831_7	325831_69	325831_74	325831_81	325843_41	325843_54	325843_58	325843_66	325843_79	325843_82	326165_18	326253_5	326253_17	326253_50	326253_52	326253_72	326631_14	326631_20	326631_69	326631_73	326747_14	327054_13	327054_50	327054_67	327264_22	327683_35	327683_80	327973_26	328299_25	328351_34	328598_18	328598_20	328598_55	328746_6	328746_58	328746_73	328746_75	328931_21	328931_32	328931_45	328931_79	328984_79	329013_5	329013_42	329023_28	329023_77	329023_79	329121_59	329121_80	329234_9	329234_28	329234_66	329234_68	329597_17	329597_32	329597_42	329597_77	329597_79	329731_8	329731_9	329731_11	329731_23	329731_24	329731_31	329731_57	329731_67	329731_69	329856_30	329856_35	329856_62	329895_5	329895_16	329895_23	329895_38	329895_54	329895_58	329980_63	329980_65	330288_42	330288_72	330495_19	330549_26	330718_26	330718_35	330718_36	330718_80	330750_38	330750_77	330750_81	330838_12	330838_18	330838_24	330838_34	330838_63	330838_80	330998_30	330998_44	330998_45	330998_79	331140_15	331284_9	331284_21	331284_23	331284_54	331284_66	331284_72	331284_82	331507_7	331507_9	331507_30	331548_5	331548_54	331591_39	331591_53	331591_64	331591_79	331703_12	331703_44	331758_20	331758_43	331758_57	331953_12	331953_17	331998_40	332141_56	332141_69	332141_73	332141_82	332206_82	332491_26	332491_75	332544_60	332544_80	332667_25	332667_69	332667_70	332994_29	332994_58	333100_10	333100_33	333100_56	333100_72	333210_20	333310_37	333310_54	333422_61	333422_77	333857_64	333857_69	333955_36	333955_42	334048_27	334048_34	334048_80	334591_7	334669_44	334669_52	334669_75	334782_28	334782_74	334826_11	334826_15	334826_50	334826_52	334826_82	335100_11	335100_16	335100_38	335100_48	335100_60	335110_79	335110_81	335874_58	335980_33	335980_77	336301_28	336301_29	336301_34	336301_35	336301_64	336319_9	336319_39	336510_12	336510_34	336510_58	336510_66	336695_66	336695_75	336695_77	336913_79	337065_6	337065_9	337065_35	337065_36	337065_61	337280_41	337280_79	337856_6	337856_14	337856_22	337856_33	337856_43	337856_51	337856_57	337856_58	337856_68	337856_80	337905_16	337905_40	338107_40	338107_55	338107_64	338107_77	338580_53	338705_7	338705_76	338705_77	338757_7	338757_18	338757_50	338757_66	338757_74	338813_34	338813_63	338813_68	338845_10	338845_32	338845_52	338970_47	338970_65	338970_72	338970_73	338970_75	339019_17	339019_19	339019_44	339019_47	339019_50	339226_64	339302_10	339476_20	339476_38	339476_47	339501_7	339680_17	339680_40	339680_44	339680_66	339680_71	339680_74	339814_12	340056_62	340056_73	340299_9	340299_17	340299_43	340299_59	340299_77	340330_16	340330_22	340377_59	340377_64	340417_25	340417_26	340417_70	340417_72	340624_17	340624_19	340624_31	340624_34	340624_37	340624_55	340624_61	340624_68	340645_22	340645_79	340676_20	340782_17	340782_53	340782_54	340898_60	341220_20	341220_61	341260_19	341833_52	341940_9	341940_10	341940_22	341940_77	341940_78	341940_79	341940_81	341940_82	341948_6	341948_10	342345_35	342345_48	342345_50	342345_74	342345_76	342354_25	342354_37	342354_43	342354_63	342354_75	342368_24	342368_37	342368_44	342368_47	342368_57	342388_7	342388_37	342388_47	342388_62	342388_74	342437_28	342437_54	342437_56	342437_75	342500_15	342500_62	342538_73	342619_19	342619_25	342619_71	342619_73	342721_57	342721_58	342721_79	342759_11	343110_12	343110_33	343110_47	343110_69	343110_72	343136_49	343148_17	343248_8	343272_33	343272_55	343300_25	343300_32	343300_55	343300_58	343300_74	343300_78	343342_5	343342_7	343342_16	343342_33	343342_38	343342_41	343342_55	343342_59	343342_77	343342_81	343416_80	343894_10	343894_65	343894_66	343894_81	343951_17	343951_18	343951_39	343951_56	344020_26	344020_76	344020_79	344147_9	344147_32	344147_33	344147_47	344407_53	344417_9	344417_37	344578_47	344578_59	344616_6	344616_23	344616_50	344699_6	344699_11	344699_16	344699_23	344699_71	344837_10	344837_29	344837_48	344837_69	344865_12	344865_25	344865_60	344865_75	344977_18	344977_21	344977_63	344988_51	345265_76	345326_30	345326_38	345326_49	345665_6	345665_68	345693_20	345693_22	345693_49	345693_66	345817_35	345817_59	346405_16	346405_23	346405_62	346575_26	346575_56	346808_32	346808_57	346808_77	347097_15	347097_26	347097_28	347097_65	347125_8	347125_10	347125_15	347125_26	347125_50	347125_61	347125_80	347159_28	347159_81	347167_45	347167_80	347225_19	347225_30	347225_31	347225_40	347225_45	347225_46	347225_73	347225_74	347225_80	347225_82	347459_19	347459_31	347459_38	347459_48	347459_66	347459_67	347459_72	347538_29	347556_11	347556_12	347556_26	347556_29	347556_41	347556_44	347556_53	347556_72	347676_38	347690_9	347690_27	347690_56	347690_74	347743_31	347743_40	347743_50	347743_55	347743_71	347827_44	348011_9	348011_40	348011_43	348011_48	348120_14	348120_23	348120_76	348325_29	348325_32	348325_45	348325_52	348325_56	348357_46	348748_73	349010_25	349010_30	349010_43	349010_54	349035_44	349035_46	349035_51	349058_47	349058_72	349208_17	349338_19	349338_25	349338_65	349338_70	349338_79	349338_80	349701_78	349746_58	349746_60	349746_66	349868_54	349868_70	349884_19	349884_33	349884_58	349908_39	349908_59	349908_81	350084_7	350084_64	350084_66	350084_71	350188_20	350188_21	350188_26	350188_33	350188_76	350230_18	350230_23	350502_20	350502_51	350595_27	350595_46	350595_68	350595_72	350595_77	350617_40	350617_58	350732_10	350732_43	350743_6	350743_7	350743_56	350964_72	351068_11	351068_15	351068_27	351068_29	351128_31	351128_53	351128_54	351134_10	351134_28	351134_29	351134_54	351134_55	351134_60	351230_58	351235_27	351235_34	351235_58	351235_68	351289_11	351289_47	351289_48	351289_73	351390_21	351511_74	351856_46	351856_73	351978_65	352106_45	352106_54	352369_21	352369_82	352877_34	352885_50	352946_52	352946_80	352958_8	352958_19	352958_20	352958_37	353067_6	353067_29	353067_49	353067_63	353067_74	353084_51	353249_62	353249_72	353249_76	353261_35	353261_74	353315_13	353315_58	353315_69	353315_81	353579_6	353579_35	353579_46	353579_49	353579_61	353579_76	353602_6	353602_9	353602_43	353602_49	353623_28	353623_82	353714_67	353714_73	353819_29	353944_12	353944_14	353944_35	353944_46	353944_47	354235_31	354235_82	354458_11	354458_15	354458_30	354549_5	354549_47	354549_49	354549_78	354735_74	354756_8	354756_14	354756_26	354756_57	354756_59	355004_16	355004_17	355004_20	355103_22	355103_39	355774_27	356011_10	356011_15	356011_30	356011_31	356011_45	356011_58	356011_70	356054_28	356054_63	356162_62	356358_29	356358_32	356386_24	356891_28	356891_74	357012_44	357012_46	357012_58	357012_70	357012_77	357351_63	357479_9	357479_11	357479_24	357479_26	357479_30	357479_34	357479_42	357479_45	357479_67	357499_27	357499_31	357499_58	357499_61	357525_32	357525_37	357525_62	357525_78	357525_79	357583_6	357583_20	357583_43	357583_73	357584_19	357584_33	357584_69	357602_21	357602_40	357954_70	358152_55	358152_60	358402_26	358402_28	358402_29	358402_39	358402_51	358402_54	358402_57	358899_15	358899_36	358906_20	358906_82	358909_20	358909_27	358909_71	359020_10	359020_14	359020_15	359020_26	359020_37	359020_48	359020_56	359020_68	359020_72	359020_78	359117_28	359117_45	359117_75	359529_25	359529_31	359529_59	359529_63	359694_5	359694_25	359694_69	360115_17	360115_32	360115_34	360115_53	360115_64	360209_52	360472_8	360472_10	360472_25	360472_44	360472_50	360472_61	361198_48	361198_49	361262_11	361262_35	361262_60	361480_27	361491_26	361491_27	361491_48	361491_64	361491_65	361491_72	361491_81	361649_54	361708_23	361708_35	361708_43	361708_50	362082_42	362082_56	362207_27	362656_67	362656_80	362656_82	362702_34	362847_35	362847_42	362847_57	362847_74	362951_11	362951_21	362951_26	362951_72	362951_79	363155_40	363155_57	363168_19	363205_7	363205_9	363368_13	363368_53	363529_10	363529_15	363529_19	363529_34	363529_66	363529_75	363529_77	363815_15	363815_45	363964_11	363964_13	363964_26	363964_35	363964_48	363964_65	363997_21	363997_30	363997_41	363997_43	363997_81	364079_12	364079_52	364351_18	364351_22	364351_24	364494_13	364494_14	364494_26	364494_28	364494_58	364560_82	364693_21	364693_49	364693_64	364693_71	364693_72	364840_17	364840_39	364840_40	364872_16	364872_28	364872_37	364872_80	364880_24	364880_27	364948_18	364948_20	364948_26	364948_36	364948_44	364948_51	365068_21	365068_28	365068_48	365241_11	365241_53	365560_37	365560_47	365603_14	365606_41	365606_67	365606_71	365606_77	365606_79	365606_81	365621_24	365621_73	365664_5	365664_21	365664_37	365664_45	365664_51	365664_54	365664_69	365664_73	365664_78	365736_8	365736_51	365736_59	365875_7	365875_18	365875_32	365875_44	365928_15	365928_18	365928_58	365928_61	365928_69	365928_73	365928_77	365940_7	365940_15	365940_66	365940_68	365940_81	366158_37	366158_48	366158_56	366260_33	366260_40	366260_73	366314_32	366314_38	366314_59	366314_60	366314_70	366324_52	366731_22	366815_20	366815_37	366815_80	367010_26	367010_46	367010_59	367182_8	367182_19	367182_26	367182_30	367182_62	367182_65	367182_67	367182_73	367349_73	367588_32	367588_43	367588_53	367686_21	367686_22	367855_21	367855_38	367855_39	367855_53	367931_15	367931_49	368030_42	368030_44	368030_52	368044_42	368203_72	368280_23	368280_26	368280_59	368368_15	368447_59	368480_18	368480_60	368480_67	368574_16	368574_18	368574_34	368574_49	368574_63	368574_64	368574_67	368574_78	368588_39	368588_59	368683_21	368683_22	368683_60	368683_74	368710_8	368710_33	368710_42	368710_79	369150_23	369150_68	369150_69	369183_15	369183_80	369238_26	369238_33	369238_51	369250_32	369479_23	369479_33	369479_45	369479_60	369479_65	369824_6	369824_8	369824_9	369824_73	369843_11	369854_32	369854_38	369930_19	370000_34	370144_16	370144_33	370144_56	370145_72	370146_7	370146_9	370146_12	370146_81	370338_29	370338_47	370357_7	370357_44	370357_45	370357_47	370357_56	370357_68	370528_35	370600_44	370828_13	370921_17	370921_30	370921_58	370921_59	370968_16	370968_19	370968_45	370968_59	370968_75	370979_6	370979_44	370979_49	371035_38	371096_14	371096_51	371369_34	371369_51	371551_47	371551_53	371551_60	371551_68	371551_69	371551_70	371741_10	372040_13	372040_14	372040_51	372040_63	372040_79	372048_73	372185_6	372185_11	372185_24	372185_44	372185_46	372185_65	372186_40	372186_57	372186_69	372261_27	372261_32	372346_42	372346_43	372346_51	372421_10	372421_12	372421_22	372421_23	372421_36	372421_77	372580_23	372580_58	372670_7	372670_43	372670_81	372671_12	372851_11	372851_37	372851_46	372876_40	372876_43	372876_45	372876_71	373066_20	373066_60	373066_67	373183_8	373183_13	373183_80	373197_10	373197_22	373197_34	373197_72	373244_34	373244_36	373244_54	373244_58	373272_40	373272_47	373272_72	373272_75	373298_26	373545_11	373545_22	373545_32	373545_34	373545_35	373577_10	373577_52	373640_76	374171_28	374171_41	374171_52	374171_56	374171_79	374251_71	374260_46	374260_47	374260_75	374356_40	374470_21	374470_35	374470_44	374470_63	374481_8	374481_38	374482_6	374482_56	374639_63	374673_55	374673_81	375140_23	375140_24	375140_34	375140_50	375140_56	375176_10	375176_20	375176_27	375176_29	375176_40	375176_59	375176_78	375382_8	375382_23	375382_30	375382_35	375382_49	375382_57	375382_77	375382_80	375415_33	375415_55	375568_55	375601_60	375780_10	375780_14	375780_35	375780_52	375780_64	375780_65	375912_9	375912_55	375912_67	376246_68	376694_20	376694_29	376694_54	376821_14	376821_27	376821_63	376821_74	376858_5	376858_25	376858_61	377002_59	377131_5	377131_24	377131_34	377131_44	377131_50	377131_57	377131_69	377131_72	377131_77	377131_82	377198_27	377198_49	377198_58	377198_61	377198_68	377198_70	377198_71	377314_63	377736_56	377736_72	377934_26	377934_51	378180_15	378180_53	378180_58	378180_59	378180_66	378180_75	378289_5	378289_8	378356_26	378356_34	378521_5	378521_6	378521_50	378791_17	378815_35	378815_37	378815_45	378815_49	379024_15	379024_19	379024_38	379024_69	379024_74	379024_76	379056_53	379123_24	379123_43	379123_57	379185_27	379185_37	379185_42	379884_55	379884_59	379884_80	379884_82	380387_8	380387_11	380387_23	380387_26	380514_39	380643_36	380643_72	380765_43	380813_32	380945_74	380945_75	380966_49	380966_73	381239_5	381239_32	381239_44	381411_10	381411_19	381411_63	381411_75	381469_9	381469_72	381556_10	381556_51	381556_64	381556_74	381871_12	381871_18	381871_20	381871_38	381871_56	381871_58	381912_27	381912_76	381912_77	381992_12	381992_16	381992_25	381992_81	382029_34	382029_51	382205_21	382205_68	382530_45	382530_67	382649_15	382649_16	382649_48	382737_8	382737_49	382737_73	382910_8	382910_57	382910_75	383048_62	383057_23	383057_26	383057_72	383186_27	383186_46	383500_6	383500_21	383500_25	383500_30	383500_42	383500_74	383500_75	383603_37	383603_76	383603_77	383695_15	383695_82	383768_57	383768_68	383768_82	383868_26	383868_27	383868_37	383868_39	383868_60	383868_62	383868_63	384200_22	384321_6	384321_10	384321_47	384561_64	384590_5	384590_31	384590_37	384590_39	384590_42	384590_44	385202_38	385202_52	385202_58	385202_62	385202_68	385358_16	385358_41	385358_50	385653_29	385653_78	385961_58	386064_33	386064_34	386064_82	386144_13	386301_20	386301_59	386301_64	386329_9	386329_28	386329_31	386329_32	386329_39	386329_55	386329_56	386329_59	386329_77	386771_72	386838_18	387089_78	387191_31	387333_27	387365_15	387365_20	387365_23	387858_64	388232_17	388232_36	388232_42	388232_44	388246_57	388344_8	388344_9	388344_15	388344_37	388344_47	388344_82	388771_17	388771_23	388771_61	388771_75	388771_76	389292_13	389292_72	389292_80	389666_9	389666_24	389714_5	389714_28	389971_18	389971_22	389971_38	389971_43	389971_67	389971_75	390191_45	390191_75	390364_19	390364_38	390364_70	390364_76	390364_81	390560_14	390560_69	390863_74	390912_27	390912_71	390912_80	390937_15	390937_23	390937_50	390937_64	390937_80	391197_38	391197_57	391197_72	391197_73	391197_74	391456_8	391456_46	391456_79	391692_10	391692_15	391692_25	391901_15	391901_66	391901_68	391901_82	392130_20	392130_22	392130_26	392130_33	392130_39	392130_62	392160_18	392160_29	392160_37	392160_72	392498_18	392498_52	392507_27	392507_42	392507_54	393479_30	393599_10	393599_47	393599_72	393599_74	394058_8	394058_28	394058_53	394058_55	394307_41	394307_78	394307_82	394464_24	394464_30	394464_66	394464_67	394625_42	394625_47	394625_70	394625_72	394625_77	395203_67	395391_47	395391_51	395391_56	395391_65	395391_75	395808_80	395961_40	395961_41	395961_82	396023_73	396548_7	396548_8	396548_9	396548_13	396548_27	396548_67	396548_75	396662_38	396740_13	396740_19	396740_25	396740_46	396740_49	396740_68	396740_71	396788_5	396788_8	396788_31	396788_45	396788_47	396791_5	396791_47	396842_32	396842_51	396842_55	396994_14	396994_19	396994_43	396994_44	396994_66	396994_75	396994_76	396994_80	397468_82	397813_76	397837_79	397884_39	397884_65	397884_67	397884_77	397884_80	397884_81	398408_9	398408_31	398408_41	398408_45	398693_57	398716_24	398716_66	398720_14	398810_69	398810_77	399006_7	399006_8	399006_53	399006_62	399006_75	399006_76	399221_78	399274_29	399274_30	399274_35	399274_50	399274_53	399274_68	399331_8	399331_10	399331_36	399331_42	399331_50	399331_53	399497_21	399497_52	399917_24	399917_64	399917_66	400048_17	400048_30	400493_40	400751_22	400751_63	400751_67	400751_74	400751_77	400951_21	400951_34	401008_13	401008_24	401008_48	401008_81	401342_5	401342_30	401433_29	401919_75	402058_8	402058_10	402058_58	402393_61	402730_19	402730_27	402730_77	402765_20	402765_45	402765_47	402765_74	403012_60	403056_27	403056_61	403056_63	403056_74	403129_38	403129_79	403129_81	403129_82	403192_25	403192_59	403192_79	403192_81	403192_82	403329_23	403527_26	403527_44	403527_48	404503_64	405237_45	405273_19	405273_29	405766_21	405766_22	405766_76	406190_51	406190_61	406218_61	406218_66	406415_53	406445_76	406569_7	406569_34	406569_48	406569_61	406723_15	406723_42	406723_73	406723_75	406723_79	406896_24	407068_40	407071_28	407071_32	407071_36	407071_39	407071_72	407424_12	407424_27	407424_38	407424_68	407798_19	407798_32	407798_69	407798_74	407895_28	407895_39	408842_36	408842_68	409348_22	409348_47	409348_53	409348_67	409685_55	409685_65	409685_81	409685_82	409722_10	410016_51	410016_74	410284_12	410284_28	410284_57	410284_66	410372_7	410694_20	410694_54	410991_6	410991_47	410991_62	410991_72	411023_43	411023_46	411023_71	411023_73	411191_61	411241_27	411241_28	411241_55	411630_19	411630_47	411630_52	411630_65	411753_31	411753_46	411753_47	411753_52	411988_16	412044_58	412044_77	412085_39	412085_40	412085_59	412116_47	412116_68	412313_39	412940_73	413138_12	413138_48	413138_53	413138_62	413138_64	413138_77	413203_5	413203_6	413203_50	413203_60	413638_9	413638_61	413638_62	413759_14	413759_29	413759_30	413759_32	413759_38	413759_39	413759_50	413759_55	413759_62	413759_67	413811_15	413811_21	413811_64	413811_75	414032_34	414220_39	414220_42	414220_52	414220_58	414220_59	414220_61	414313_35	414313_44	414313_54	414313_78	414313_80	414560_57	414560_67	414560_71	414799_31	414896_31	414896_47	414896_75	415142_61	415142_71	415142_73	415142_79	415258_40	415258_62	415680_36	415680_46	415680_50	415680_75	415680_81	415699_32	415809_64	416022_41	416022_55	416022_71	416504_43	416504_63	416554_28	416554_56	416554_70	416759_15	416905_11	416905_12	416905_67	417013_21	417013_25	417013_50	417013_52	417013_55	417013_64	417013_80	417106_60	417106_63	417221_29	417556_32	417556_33	417564_8	417564_65	417606_15	417606_24	417606_27	417606_41	417688_54	417688_73	417688_77	417740_56	417740_58	417740_72	417901_9	417901_11	417956_48	417956_64	417956_67	417956_68	417956_74	418086_27	418086_58	418086_72	418100_16	418100_23	418100_81	418164_19	418225_58	418225_80	418350_36	418350_70	418400_80	418400_82	418449_12	418449_73	418469_18	418469_24	418469_67	418901_29	419016_7	419016_11	419016_68	419136_27	419136_37	419136_43	419136_51	419136_56	419344_26	419476_5	419476_63	419476_79	419476_80	419766_15	420082_62	420410_38	420410_42	420410_56	420410_58	420410_65	420638_32	420638_50	420638_53	420638_70	420691_30	420691_36	420827_12	420827_34	420827_75	421201_11	421201_64	421210_28	421210_81	421348_42	421369_48	421369_71	421369_78	421405_10	421405_12	421405_42	421405_61	421405_68	421633_35	421633_65	421633_82	421848_26	421848_46	421939_32	421939_71	422225_42	422225_61	422328_26	422742_31	422742_45	422803_29	422803_30	422803_31	422803_32	422803_71	422909_36	422909_66	422937_6	422937_24	422937_62	422937_75	423012_22	423012_63	423034_82	423119_10	423119_80	423305_45	423515_14	423515_32	423515_64	423515_65	423515_70	423515_71	423925_16	423925_29	423925_69	424130_23	424130_31	424130_34	424130_57	424427_31	424427_65	424427_73	424427_81	424537_76	424930_28	424930_61	424930_64	424930_80	425020_52	425138_80	425162_16	425162_82	427002_35	427002_45	427137_10	427137_68	427333_6	427333_29	427440_41	427440_55	427689_20	427689_35	427689_49	427788_56	427798_42	427798_43	427899_56	427899_82	427966_9	428022_6	428022_42	428162_59	428248_29	428248_47	428248_76	428248_77	428482_32	428482_74	428632_28	428988_12	428988_14	428988_15	428988_28	428988_30	428988_41	428988_56	429112_12	429352_28	429352_56	429352_59	429352_78	429473_68	429473_73	429508_35	429508_60	429508_64	429508_67	429508_71	429508_82	429545_27	429545_31	429545_47	429545_50	429545_55	429545_61	429545_62	429545_68	429765_21	429765_28	429765_52	429765_62	429765_69	429765_73	429765_78	429843_35	429871_29	429871_57	429871_60	429871_76	429895_15	429895_56	429895_68	429895_76	430226_7	430226_15	430226_16	430226_24	430226_25	430226_29	430232_28	430232_44	430232_63	430232_65	430234_17	430234_26	430234_32	430234_59	430234_68	430234_69	430234_79	430305_5	430305_37	430305_40	430305_67	430485_62	430485_69	430485_71	430506_32	430506_50	430729_79	431093_55	431246_9	431246_18	431246_50	431246_58	431246_62	431246_79	431329_43	431579_35	431579_44	431640_64	431661_28	431661_34	431661_43	431661_64	431687_30	432006_35	432006_49	432006_65	432006_77	432055_29	432055_30	432055_44	432106_22	432106_82	432213_6	432213_13	432213_60	432468_55	432468_56	432509_37	432509_82	432790_5	432790_8	432790_20	432790_25	432790_47	432790_68	432790_79	432790_80	432879_56	432879_59	432891_18	432895_9	432895_17	433018_74	433066_33	433066_69	433091_7	433091_16	433091_66	433106_40	433106_63	433106_70	433734_8	433734_33	433734_46	433734_59	433734_62	433734_77	434090_18	434090_45	434090_47	434224_67	434224_74	434348_30	434348_67	434348_80	434734_8	434734_45	434734_46	434734_77	434801_63	434801_79	435026_26	435026_35	435026_62	435026_65	435026_72	435160_42	435160_47	435181_9	435181_74	435201_12	435201_56	435201_57	435201_66	435269_31	435269_55	435376_16	435376_21	435577_30	435577_32	435577_64	435763_10	435763_19	435763_49	435866_30	435866_38	435891_5	435891_49	435891_52	435891_55	435891_59	435891_65	435891_79	436067_40	436067_56	436067_65	436155_5	436155_27	436155_35	436155_36	436155_68	436671_21	436671_22	436671_36	436671_78	437185_6	437185_51	437257_12	437257_23	437257_60	437257_69	437257_76	437399_7	437399_57	437431_22	437431_45	437431_82	437654_28	437710_23	437710_35	437710_41	437710_44	438138_41	438207_57	438396_21	438396_31	438396_62	438604_41	438604_55	438604_68	438654_13	438654_21	438654_50	438654_60	438654_68	438680_18	438680_26	438680_28	438680_32	438680_33	438680_35	438680_72	438680_75	438680_78	438995_11	438995_38	438995_53	439094_52	439094_54	439094_74	439094_81	439238_35	439238_69	439278_12	439278_69	439347_13	439480_5	440464_70	440584_10	440584_58	440592_42	440592_50	440592_56	440683_14	440683_43	440683_60	440835_20	440835_43	440835_75	440897_20	440897_41	440897_62	440897_65	441466_9	441466_40	441503_11	441503_33	441503_64	441503_73	442102_17	442102_38	442102_55	442198_54	442198_55	442198_56	442296_7	442296_15	442296_51	442296_77	442301_29	442621_19	442621_21	442621_25	442621_32	442621_48	442621_65	442653_7	442979_45	442979_52	442979_60	442979_64	442979_80	443076_72	443076_77	443168_71	443168_73	443253_46	443367_17	443367_18	443367_19	443367_46	443368_19	443368_20	443368_57	443464_22	443464_25	443464_57	443464_78	443474_38	443474_74	443474_81	443518_63	443598_7	443598_12	443633_7	443633_15	443633_26	443633_81	444115_45	444115_68	444302_11	444302_14	444570_19	444570_66	444570_70	444575_9	444575_27	444575_61	444806_6	444806_26	444995_33	444995_40	444995_54	444995_69	444995_78	445049_42	445049_50	445049_62	445058_70	445632_43	445632_53	446280_15	446280_56	446288_8	446288_43	446288_44	446288_52	446288_66	446288_82	446581_28	446593_5	446593_6	446593_26	446660_23	446660_38	446660_44	446660_75	446660_76	446660_80	447246_12	447246_16	447246_21	447246_32	447246_43	447246_59	447246_60	447246_81	447359_20	447359_79	448271_20	448271_53	448333_8	448333_9	448333_29	448333_31	448333_32	448333_33	448333_42	448333_45	448333_53	448333_55	448531_22	448531_24	448531_56	448531_70	448531_71	448614_15	448614_42	448614_67	448614_68	448621_52	448783_18	448783_19	448783_45	448783_81	449077_6	449077_7	449077_8	449077_17	449077_21	449077_31	449077_36	449077_48	449077_50	449077_60	449077_72	449539_26	449539_62	449539_68	449647_13	449647_14	449647_29	449647_59	449647_78	449848_44	449944_10	449944_37	450231_43	450231_60	450359_71	450513_52	450513_80	450513_82	450541_15	450541_16	450541_22	450541_23	450684_38	450684_42	450684_47	450861_21	450861_22	450861_61	450861_63	450861_68	450861_70	450928_32	450928_37	450928_50	450928_68	450928_82	451001_48	451001_74	451017_11	451017_15	451290_17	451290_49	451290_78	451623_6	451623_21	451623_39	451623_43	451693_38	451693_60	451796_21	451796_51	451796_54	451796_74	452691_10	452691_11	452691_13	452691_17	452691_22	452691_36	452691_39	452691_70	452691_71	453324_17	453324_22	453324_41	453324_46	453366_15	453568_36	453573_7	453573_9	453573_36	453573_50	453573_53	453573_65	453573_81	453873_20	453873_44	453873_54	453873_55	454021_18	454021_48	454021_69	454021_77	454068_80	454201_29	454201_76	454201_80	454218_15	454218_17	454693_63	455111_14	455111_16	455111_31	455111_79	455322_21	455322_78	455347_21	455347_27	455347_45	455347_65	455513_30	455513_49	455513_53	455515_23	455515_69	455730_30	455730_32	455730_78	455755_36	455918_46	455918_71	455924_9	455924_17	455924_25	455924_29	455924_30	455924_31	455924_32	455924_45	455924_65	456031_14	456031_21	456031_43	456043_37	456164_29	456532_38	456532_50	456532_56	456532_67	456614_17	456614_43	456614_54	456882_16	456882_30	456882_55	456882_56	456882_75	456989_9	456989_16	456989_19	457183_10	457183_32	457183_43	457183_64	457183_75	457327_47	457341_10	457760_34	457776_6	457776_17	457776_19	457776_22	457776_42	457776_46	457776_51	457776_60	457776_67	457869_20	457869_33	457869_44	457869_64	457969_9	457969_26	457969_31	457969_69	457969_72	457969_75	457969_79	458258_31	458258_43	458258_62	458258_74	458258_79	458279_21	458279_28	458429_78	458836_24	458836_28	458836_43	458836_45	458836_57	458877_25	458877_29	458877_33	458877_71	458988_13	458988_30	458988_37	458988_48	458988_61	458988_64	458988_70	458988_76	458988_77	460432_6	460432_15	460432_29	460845_21	461099_12	461099_22	461099_23	461099_41	461099_53	461099_59	461300_47	461300_50	461541_14	461541_27	461541_28	461541_61	461541_65	461541_68	461541_72	461564_15	461564_19	461564_64	461564_80	461709_13	461709_32	461709_35	461709_51	462299_20	462393_27	462393_42	462393_61	462393_71	462393_78	462862_12	462862_32	462862_36	463557_8	463557_36	463557_44	463557_73	463557_75	463557_81	463793_15	463793_27	463793_40	463793_59	463793_61	463793_67	463793_72	464079_6	464079_7	464079_82	464423_36	464483_17	464483_71	464483_81	464868_51	464868_55	464936_5	464936_16	464936_41	464936_49	464936_74	464936_81	464961_12	465270_9	465270_29	465270_53	465270_58	465357_32	465357_50	465357_61	465357_77	465451_77	465863_17	465866_24	465866_33	465866_39	465866_52	465866_54	465866_79	466398_15	466622_63	466682_23	466682_24	466682_33	466682_34	466682_36	466682_66	466722_10	466722_38	466722_44	466722_55	466722_62	466779_19	466779_50	466779_51	466852_10	466852_11	466852_14	466852_72	467338_11	467338_39	467338_47	467412_9	467412_19	467412_39	467448_17	467448_31	467448_32	467448_36	467448_82	467478_13	467478_23	467478_31	467478_50	468376_33	469294_8	469294_27	469294_33	469294_40	469294_73	469417_8	469417_9	469417_12	469417_38	469417_45	469417_60	469417_65	469864_66	469887_31	469887_73	469887_77	469963_10	469963_81	470119_9	470119_33	470119_49	470119_63	470119_64	470119_65	470119_69	470235_31	470235_68	470235_77	470353_24	470369_7	470369_20	470484_35	470484_65	470484_77	470932_29	470932_37	470932_39	470932_41	470932_49	470997_29	470997_38	471026_8	471367_10	471367_36	472035_28	472035_68	472035_71	472035_81	472035_82	472117_16	472117_61	472190_54	473044_24	473201_11	473201_34	473201_38	473201_62	473302_14	473519_25	473760_16	473760_31	473760_32	473760_37	473760_44	473760_64	473760_69	473760_72	473760_75	474308_12	474308_55	474308_65	474308_67	474308_74	474456_9	474456_77	474483_19	474483_33	474483_37	474483_56	474483_62	474483_63	474516_16	474516_31	474516_32	474516_37	474516_40	474516_41	474516_56	474788_26	474788_48	474788_61	474822_79	475198_11	475198_30	475198_43	475198_70	475259_9	475259_58	475347_11	475347_23	475347_39	475347_41	475347_56	475347_70	475727_24	475727_61	475957_11	476320_6	476320_12	476320_33	476443_23	476443_40	476873_22	476877_30	476877_51	476877_62	476877_71	477006_32	477006_49	477006_64	477006_78	477111_47	477270_6	477270_12	477270_15	477270_43	477270_59	477270_73	477398_29	477578_28	477578_59	477578_81	477602_79	477959_6	477959_16	477959_17	477959_23	477959_54	478357_66	478456_8	478456_18	478456_67	478494_16	478494_45	478535_75	479366_5	479366_10	479366_32	479366_57	479366_60	479817_14	479817_16	479817_19	479817_49	479817_71	479817_77	479817_81	479863_78	480131_30	480131_32	480131_42	480131_72	480228_51	480228_75	480718_29	480718_67	480718_70	480718_71	481317_28	481390_16	481390_24	481390_54	481390_67	481390_72	481390_74	481493_22	481493_70	481726_24	482064_33	482064_34	482064_35	482064_75	482111_24	482111_25	482111_30	482111_40	482111_45	482111_47	482111_76	482308_80	482311_26	482311_27	482679_15	482679_78	482921_19	482921_33	482921_41	482921_45	482921_63	483016_17	483016_27	483016_38	483016_64	483016_67	483654_32	483662_21	483662_23	483662_24	483662_46	483741_35	483741_66	483741_68	484432_22	484448_13	484448_47	484448_81	484915_13	484915_56	484915_68	484915_82	484929_24	484929_55	484929_64	485129_24	485129_30	485129_34	485129_35	485129_40	485129_45	485129_68	485413_16	485413_17	485413_41	485413_57	485413_59	485694_12	485694_59	486357_34	486571_76	486581_7	486581_11	486581_15	486581_21	486581_22	486581_49	486581_70	487109_57	487691_31	487691_39	487691_80	487974_28	487974_51	487974_52	488016_34	488016_66	488016_67	488561_14	488561_74	488561_75	488645_72	488645_74	488645_81	488645_82	488755_45	488813_71	488813_79	488813_82	488888_9	488888_33	488888_41	488888_48	488888_60	488932_7	488932_19	489140_24	489140_76	489355_23	489355_42	489355_69	489355_72	489463_8	489498_34	489498_55	489498_56	490276_6	490276_67	490345_49	490345_50	490345_56	491154_54	491154_55	491154_71	491154_77	491173_62	491362_71	491386_74	491748_36	491748_41	491748_47	491748_74	492056_59	492056_65	492950_10	492950_59	492950_66	493291_29	493291_64	493291_65	493291_66	493388_26	493388_38	494042_31	494042_36	494042_45	494042_52	494042_65	494050_53	494050_74	494602_5	494602_39	494602_45	494602_53	494602_63	494602_79	494612_42	494612_69	494733_55	494865_24	494865_26	494865_58	494865_64	494865_68	494865_74	494865_81	495660_9	495660_61	495660_66	495704_57	495934_66	495945_33	495945_40	495945_41	495945_53	495945_54	495945_56	495945_57	496688_5	496688_16	496688_29	496688_30	496688_53	497218_14	497218_25	497218_33	497218_64	497263_77	497909_34	497909_36	497909_41	497909_44	497909_55	498085_5	498094_14	498094_17	498094_20	498094_28	498094_33	498094_51	498094_73	498324_25	498324_41	498324_42	498324_43	498324_61	498693_24	498693_57	498693_58	498693_65	499213_16	499213_17	499213_75	499594_61	500193_15	500193_38	500193_53	500193_60	500314_67	500371_12	500371_14	500371_35	500430_38	500430_82	500437_41	500458_74	500523_54	501040_21	501053_23	501053_28	501053_45	501954_65	502075_23	502075_35	502075_61	502075_70	502082_6	502082_34	502082_52	502082_54	502082_67	502082_68	502227_22	502508_30	502508_47	502508_51	502508_54	502508_73	502564_25	502564_36	502564_51	502882_7	502882_23	502882_44	503347_15	503347_27	503347_41	503347_52	503391_18	503391_20	503391_41	503391_43	503391_60	503391_62	503464_21	503464_23	503464_34	503464_57	503585_9	503585_12	503585_74	504195_17	504195_34	504195_79	504195_82	504372_12	504372_19	504372_25	504372_82	504737_29	504737_49	504737_51	504737_82	505156_26	505156_67	505156_71	505323_23	505323_32	505323_74	505679_45	505679_57	505960_78	505978_18	505978_37	505978_38	505978_40	506669_43	506728_8	506756_8	506756_9	506756_20	506756_35	506756_54	506756_60	506756_68	507694_63	507694_65	507858_8	507858_30	507858_51	507858_54	507885_21	507885_25	507885_30	507885_45	507911_9	507911_15	507911_46	507911_53	507911_59	507911_69	507995_14	508103_74	508359_27	508359_28	508368_7	508368_20	508368_22	508368_26	508368_30	508368_59	508368_72	508467_59	508714_69	509008_33	509008_68	509008_72	509195_18	509299_11	510033_21	510033_71	510048_7	510048_8	510048_13	510048_25	510048_27	510048_81	510273_44	510273_45	510965_10	510965_81	511508_23	511508_61	511508_66	511804_16	512299_60	512299_62	512324_61	512324_71	512449_6	512449_18	512449_35	512449_45	512449_58	512600_6	512600_54	513230_15	513230_17	513230_72	513363_41	513363_73	513363_79	513818_20	513818_29	513818_32	513818_50	513818_52	513818_55	513818_64	513818_67	513818_69	514612_37	514695_37	514695_42	514695_67	514695_72	514752_65	514872_8	514872_62	514981_44	514981_51	515172_6	515172_39	515392_5	515392_24	515392_25	515392_69	515392_72	515410_27	515558_10	515558_14	515558_24	515558_55	515558_81	515616_7	515616_19	515616_46	515616_73	515616_77	516254_65	516254_68	516254_78	516382_61	516685_31	516685_35	516685_37	516685_51	516685_53	516924_8	516924_21	517015_17	517015_30	517015_80	517650_23	517650_82	517936_40	517936_48	518146_5	518146_16	518146_17	518146_18	518146_29	518146_30	518146_33	518146_65	518146_78	518284_28	518284_51	518284_61	518284_77	518760_16	518760_21	518760_68	519087_19	519087_24	519087_35	519219_8	519219_43	519219_71	519627_14	519627_17	519627_39	519728_30	519728_60	519728_72	519728_74	520534_60	520534_73	520534_74	520546_60	520546_77	520801_12	521288_24	521288_57	521288_78	521456_27	521456_47	521456_57	521456_58	521456_74	521580_12	521580_17	521580_20	521580_23	521580_26	521580_61	521580_63	521580_67	521580_68	521580_81	521704_12	521704_67	521876_50	521876_51	522140_6	522140_17	522140_29	522140_53	522140_64	522140_74	522238_10	522238_59	522299_18	522299_19	522299_74	522442_49	522442_70	522488_46	522791_71	522953_13	522953_52	523056_36	523056_79	524604_37	524604_56	524604_64	525019_31	525019_66	525019_68	525366_5	525366_52	526163_48	526163_59	526163_60	526163_64	526163_68	526163_77	526182_23	526547_75	526575_8	526575_29	526575_32	526575_39	526575_44	526575_46	526575_54	526575_80	526670_36	526936_28	526936_66	526936_68	526936_69	527095_32	527488_50	527488_51	527488_58	527488_74	527681_80	527684_22	527981_17	527981_18	527981_44	527981_47	527981_48	527981_74	527981_76	527981_77	528069_25	528069_27	528069_28	528069_36	528069_40	528069_56	528069_59	528069_61	528069_70	528069_73	528280_38	528280_42	528280_71	528648_46	528648_51	528752_16	528752_25	528752_49	528752_69	528752_72	528752_74	528923_33	528923_34	529133_35	529133_59	529133_71	529345_8	529345_10	529345_35	529345_43	529345_73	529581_5	529581_6	529581_21	529581_49	529581_53	529581_79	529581_80	529581_82	529668_9	529668_47	529668_71	529668_72	530106_10	530106_18	530106_22	530106_29	530106_34	530106_35	530106_59	530106_63	530106_65	530900_38	531861_5	531861_9	531861_22	531902_42	531902_72	531902_77	532009_6	532009_34	532009_80	532198_11	532996_32	533030_53	533030_62	533030_75	533341_14	533341_43	533341_53	533341_61	533341_82	533395_63	533395_80	534043_41	534043_63	534043_76	534158_28	534158_48	534158_58	534303_15	534303_22	534303_43	534303_44	534303_46	534303_55	534303_78	534591_38	534591_64	534591_65	534600_5	534600_26	534600_28	534600_37	534600_39	534910_51	534910_82	534916_26	534916_29	534916_37	534916_57	534916_58	534916_61	534916_66	534916_78	534926_19	534926_52	535019_58	535067_63	535067_73	535547_27	535547_58	535558_52	535636_21	535636_55	535636_67	535989_51	536283_5	536283_33	536493_16	536493_21	536493_60	536874_62	536925_5	536925_16	536925_82	537349_5	537349_18	537349_54	537499_6	537499_38	537564_64	537564_68	537974_10	537974_28	537974_29	537974_38	537974_63	537974_73	538066_50	538066_65	538646_17	538646_32	539126_35	539157_68	539276_56	539276_62	539996_9	539996_12	539996_24	539996_58	540112_36	540112_46	540112_51	540112_62	540112_65	540112_81	540390_22	540390_26	540390_39	540393_9	540393_18	540393_32	540393_60	540587_6	540587_16	540587_38	540587_46	540587_54	540587_56	540587_59	540606_46	540606_51	540672_27	540672_28	540672_52	540729_26	540746_8	540746_15	540746_57	540746_82	541042_22	541042_31	541042_34	541042_39	541042_52	541042_60	541042_62	541079_6	541079_17	541079_23	541079_56	541169_27	541169_29	541169_51	541169_64	541169_74	541169_80	541169_82	541827_46	541827_47	541935_28	542108_17	542108_52	542265_77	542400_24	542400_56	542519_19	542519_46	542519_56	542519_78	542973_6	542973_26	543054_9	543054_65	543158_11	543158_43	543158_61	543158_81	543869_42	544245_27	544245_30	544245_77	544245_79	544250_54	544346_15	544647_71	545184_26	545184_37	545184_38	545184_50	545184_51	545244_17	545244_67	545881_56	546016_43	546181_29	546181_57	546181_73	546559_34	546923_49	546923_50	547116_25	547116_31	547116_58	547499_35	547649_33	547939_17	547939_57	547939_62	547961_35	547961_45	548057_50	548057_55	548057_69	548442_77	548619_20	548619_23	548619_32	548619_59	548619_61	548619_66	548786_23	548786_24	548786_25	548786_31	548948_82	549225_5	549225_16	549225_38	549225_49	549225_56	549225_64	549225_66	549636_13	549636_37	550163_15	550163_21	550163_24	550163_53	550163_57	550163_74	550172_47	550427_39	550427_41	550427_42	550427_69	550427_72	550631_18	550631_20	550631_23	550631_34	550631_40	550631_41	550631_49	550631_68	550631_69	550631_74	550631_75	550897_65	551653_31	551653_59	552086_15	552086_48	552266_18	552266_29	552266_46	552301_15	552301_28	552301_47	552301_52	552310_5	552310_10	552310_15	552345_50	552345_55	552345_60	552345_82	552504_33	552715_56	552861_45	553216_7	553216_33	553216_40	553216_42	553216_43	553216_52	553216_69	553216_70	553288_52	553288_79	553288_80	553663_9	553663_48	553663_51	554031_22	554031_38	554031_52	554031_59	554031_79	554235_31	554460_61	555163_21	555163_32	555163_42	555163_61	555163_64	555163_78	555291_74	555941_36	555941_38	555941_59	555941_75	556091_37	556091_58	556284_76	556514_55	556622_8	556691_12	556691_29	556691_42	556691_61	556691_75	556691_80	557416_42	557416_50	557416_57	557416_58	557416_68	557416_80	557586_36	557586_41	557586_42	557586_77	558000_5	558077_15	558100_11	558100_30	558100_37	558100_42	558100_48	558109_56	558388_52	558388_54	558600_62	558615_5	558615_8	558615_20	558615_34	558615_42	558615_44	558615_67	559556_31	559556_47	559556_64	559556_67	559609_21	559609_28	559609_32	559609_72	559821_19	559821_24	559821_59	560218_17	560218_18	560854_9	560854_14	560854_42	560854_55	560854_59	560854_60	560854_65	561463_18	561463_30	561463_35	561463_60	562244_10	562244_24	562244_41	562266_12	562266_28	562266_62	562266_68	562278_61	562662_34	562662_55	562767_7	562767_73	563459_13	563459_57	563738_41	563738_77	564040_8	564040_30	564040_44	564416_28	564416_49	564416_52	564693_23	564693_32	564815_57	564815_71	564815_73	564916_12	564916_16	564916_22	565152_16	565152_39	565152_51	565194_37	565194_44	565194_80	565194_81	565194_82	565581_22	565581_49	566255_11	566255_38	566255_43	566255_54	566255_59	566255_64	566255_66	566255_77	566255_82	566447_25	566447_58	566731_49	566731_50	566731_62	566731_73	567466_6	567466_14	567466_43	567466_56	567466_58	567501_11	567501_13	567501_40	567521_37	567611_49	568419_6	568419_56	568419_72	568461_69	568521_14	568521_76	568582_19	568582_42	568582_59	568582_61	568631_11	568631_33	568631_47	568631_58	568631_75	568750_75	569406_55	569713_26	569713_73	569762_38	569937_34	569937_48	569937_56	569937_73	569963_57	569963_71	570078_8	570078_9	570078_16	570078_17	570078_21	570078_48	570078_64	570126_18	570126_57	570751_21	570751_39	570751_71	570772_54	570772_56	570869_10	570869_16	570869_25	570869_29	570869_33	570869_56	570869_65	570869_68	571235_71	571512_59	571512_62	572114_14	572114_16	572114_47	572607_24	572607_72	572796_14	572796_77	573375_38	573375_74	573375_78	573385_14	573385_42	573714_81	573954_48	573954_54	573954_70	574049_77	574049_78	574455_44	574455_47	574455_65	574455_67	574455_69	574459_23	574459_40	574459_45	574459_51	574459_79	574515_8	574583_9	574583_20	574583_33	574583_41	574583_59	574583_63	574583_69	574583_82	575502_43	575638_8	575679_57	575816_78	576406_42	576406_64	576913_17	576913_23	576913_32	577178_40	577178_53	577178_64	577205_26	577205_58	577876_25	577876_42	577876_43	577876_57	577890_38	577890_76	578298_30	578298_40	578298_51	578379_10	578379_62	578943_14	578943_27	578943_39	578943_47	578943_60	578943_64	578943_69	578943_77	579086_12	579086_20	579086_45	579086_51	579086_54	579086_72	579086_75	579159_38	579207_10	579207_15	579727_27	579727_76	579940_17	579940_18	579940_46	579940_76	581088_21	581088_62	581088_64	581088_78	581182_28	581182_38	581182_45	581182_51	581182_78	581812_11	581812_29	582926_68	582966_27	582966_54	582966_56	582966_69	582966_71	582972_22	583302_38	583302_64	583302_66	583400_30	583613_5	583613_78	583659_7	583659_16	583659_34	583659_63	583848_61	584064_15	584064_30	584064_65	584064_71	584203_27	584719_6	584719_26	584719_57	584719_82	585271_70	585444_25	585444_28	585444_44	585444_47	585853_10	585853_44	585853_57	585853_67	585943_8	585943_28	585943_33	585943_70	585943_78	586039_11	586039_64	586046_47	586067_32	586067_55	586376_49	586561_19	586561_37	586561_54	586561_60	586561_62	586561_71	586561_81	586604_69	586849_57	586849_77	587327_39	587327_78	587327_79	587456_32	587798_6	587798_14	587798_19	587798_23	587798_24	588383_37	588383_42	588383_73	589143_5	589143_17	589143_63	589708_11	590728_65	592229_37	592229_77	592298_16	592298_71	592685_13	592685_58	592685_64	592685_77	593150_25	593150_29	593150_61	593150_62	593150_75	593913_21	594515_33	594515_43	594515_69	594515_70	594869_42	595192_13	595192_31	595192_54	596255_6	596255_7	597190_17	597190_18	597195_40	597269_77	597293_28	597293_29	597293_45	597293_54	597293_63	597679_26	597679_46	597679_58	597679_68	597679_69	597679_75	597791_16	597791_39	597791_76	598446_7	598446_10	598446_57	598516_64	598516_81	598531_5	598531_15	598531_31	598531_32	598531_62	598531_71	598531_82	598641_31	598641_41	598641_53	598641_76	599172_21	599172_78	599679_64	599679_78	599761_10	599761_50	599761_59	599761_67	599761_76	599948_34	600148_21	600148_44	600148_46	600148_60	600226_14	600226_41	600226_58	600226_64	600226_74	600226_79	600226_80	600513_15	600513_54	600513_71	600712_12	600712_22	600712_33	600712_62	601178_76	601409_26	601409_59	601424_37	601424_39	601424_66	601533_26	601533_33	601533_41	601533_61	601599_41	601599_44	601671_51	601671_64	601671_79	601950_18	601950_37	601950_40	601950_41	601950_75	602493_17	602493_35	602493_45	602493_46	602864_20	602864_29	602864_59	602864_68	603038_6	603038_7	603038_62	603559_61	603559_63	603617_69	603709_8	603709_9	603709_31	603709_57	603709_72	603809_14	603809_17	603809_25	603809_31	603809_37	603809_43	604281_13	604281_76	604281_77	604946_28	604946_29	604946_41	606467_17	606467_54	606467_61	606473_27	606473_33	606473_52	606979_80	607087_8	607087_62	607296_21	607660_68	607837_9	607837_46	607837_64	607837_79	607973_25	607973_47	607973_50	607973_55	607973_63	607973_74	608137_69	608137_72	608282_13	608282_26	608377_9	608377_50	608377_55	608377_59	608461_5	608461_38	608461_42	608465_74	608485_35	608485_59	608485_69	609961_30	610449_40	610449_76	610506_53	610506_75	610796_29	611023_25	611023_50	611354_8	611354_42	611468_43	611468_77	612439_15	612439_16	612439_76	612439_79	612439_80	612620_11	612620_31	612620_39	612620_40	612620_55	612759_11	612759_74	612881_48	612914_6	612914_19	612914_40	612914_75	612914_76	612914_80	613362_42	613362_44	613386_25	613501_25	613684_60	613709_6	613709_10	613709_33	613709_35	613709_59	613709_62	613746_28	613746_74	613794_54	613794_63	613794_75	614657_43	614657_44	614770_50	614770_52	614804_81	615249_41	615249_59	615286_10	615627_26	615627_61	615927_17	615927_33	616326_10	616326_47	616346_9	616346_44	616346_51	616387_37	616465_19	616465_20	616465_82	616519_55	616519_76	616592_16	616592_46	616592_81	616670_12	616670_52	617001_34	617283_47	617283_60	617309_30	617309_34	617309_39	617309_62	617309_63	617309_76	617351_9	617351_14	617351_37	617351_46	617759_10	617920_6	617920_16	617920_34	617920_36	617920_47	617920_50	618018_25	618018_35	618018_74	618212_65	618212_73	618390_41	618390_51	618868_81	619468_13	619468_22	619698_20	619698_31	619977_40	619977_47	620125_26	620487_5	620487_42	620487_80	620564_9	620564_46	620564_76	621207_11	621207_15	621207_16	621207_36	621207_44	621207_64	621207_79	621661_80	621865_8	621865_75	621949_25	621949_62	622532_47	622532_54	622993_43	623451_34	623451_74	623887_32	623972_6	623972_19	623972_26	623972_31	624007_46	624786_70	624786_81	625853_77	625853_78	626054_24	626054_30	626054_51	626054_54	626054_71	626054_77	626054_80	626326_25	626326_32	626326_48	626326_49	626326_76	627225_60	627225_73	627480_32	627491_37	627491_39	627491_40	627670_14	627670_33	628156_8	628156_12	628156_62	628223_82	628420_25	628420_38	628420_47	628420_80	628694_39	628694_48	628694_65	628694_66	629006_21	629006_27	629006_28	629006_29	629006_47	629006_52	629006_54	629006_71	629268_16	629536_82	629555_11	629555_21	629555_44	629555_46	629580_64	629580_70	629580_74	629580_79	629604_13	629604_50	629604_74	630228_17	630228_31	630228_60	630228_64	630228_66	630228_67	630228_68	630228_75	630436_33	630618_36	630618_79	631577_43	631577_68	631577_71	631577_73	631998_30	631998_72	631998_74	632471_26	632818_61	632818_81	632848_23	632848_51	633040_58	633427_26	633427_48	633427_58	633427_68	633427_73	634200_6	634200_8	634200_58	634522_54	634685_8	634685_20	634685_54	634685_81	635072_7	635072_30	635072_37	635072_48	635132_18	635132_64	635132_76	635132_77	635137_15	635137_45	635137_54	635137_66	635137_69	635137_80	635137_81	635422_21	635422_54	635422_77	635862_6	635862_11	635862_31	635862_69	635862_70	637307_27	637307_62	637504_37	637504_50	637733_23	637733_41	637919_17	637919_20	637919_79	638001_12	638424_21	638424_34	638424_60	638424_62	638724_65	638724_71	638902_28	638902_65	638902_67	640195_57	640195_75	640880_34	640937_10	640937_47	640937_67	641173_56	641173_58	641344_31	643633_14	643633_15	643633_40	643633_50	643633_52	643633_67	643633_74	644697_59	645370_60	645666_14	645666_23	645666_30	646098_9	646098_19	646098_20	646098_41	646098_56	646098_59	646979_17	646979_46	647434_11	647903_51	647903_74	648023_71	648471_21	648471_36	648471_76	649182_49	649182_50	649182_51	649361_50	649361_66	650314_29	650314_30	650314_52	650314_70	650314_72	650375_56	650660_9	650814_25	650814_66	650814_69	650814_79	650860_63	650860_66	651325_53	652293_48	652293_63	652828_53	653172_21	653172_38	653172_55	653172_64	653411_14	653411_42	653828_75	654084_27	654112_16	654261_13	654261_14	654261_28	654378_78	654475_41	654475_42	654475_55	654520_21	654520_22	654520_35	654520_53	654708_17	654708_34	654708_36	654708_49	654708_80	654821_78	654899_13	654899_14	654899_15	654899_78	654983_7	654983_26	654983_27	654983_36	654983_41	654983_66	654983_68	655162_13	655162_34	655301_38	655488_82	655612_31	655612_36	655612_41	655612_49	655662_23	655662_30	655662_46	655662_69	655867_24	656412_65	656412_68	656412_72	656667_77	656855_61	656855_62	656855_65	657126_9	657126_23	657126_80	658027_31	658027_58	658027_63	658347_10	658347_17	658347_63	658347_74	658425_26	658425_73	658425_79	658441_17	658441_22	658441_61	658631_15	658631_29	658631_41	658631_49	658631_72	658752_19	658752_56	658752_58	658752_60	658913_14	658913_31	658913_74	658979_63	659000_17	659000_38	659000_77	659214_82	659436_21	659659_7	659659_8	659659_34	660434_69	660485_12	660485_23	660485_28	660485_47	660485_55	660485_79	661190_8	661742_12	661742_20	661742_79	661742_82	661923_17	661923_18	661923_35	661923_46	661923_47	661923_74	662303_8	662303_33	662303_39	662303_66	662347_42	662401_35	662403_16	662403_29	662403_46	662403_50	662403_54	662403_56	662416_29	662664_49	662664_66	663388_27	663388_58	663760_42	664160_25	664160_27	664160_63	664203_8	664203_9	664203_15	664203_44	664203_51	664203_53	664203_82	664384_37	664647_34	664935_37	665103_40	665103_65	665103_67	665271_5	665271_15	665271_17	665271_18	665271_32	665271_50	665271_70	665437_43	665437_70	665769_30	665769_31	665851_26	665851_36	665851_57	666099_17	666099_27	666099_30	666099_39	666099_53	666099_80	666111_39	666111_40	666111_46	666111_65	666111_66	666111_71	666166_36	666166_52	666166_54	666166_55	666512_10	666512_27	666577_25	666577_52	666585_21	666585_66	667317_21	667317_35	667317_55	667317_66	667317_67	667629_13	667629_30	667629_67	667629_79	668014_77	668014_80	668014_81	668125_11	668125_81	668227_26	668341_13	668341_20	668341_34	668341_63	668672_30	668672_43	668708_34	668708_35	668708_48	668708_59	668758_81	668771_6	668915_17	668915_30	668915_35	668915_50	668915_61	668915_72	669069_18	669069_28	669069_35	669069_41	669069_70	669069_75	669069_78	669884_82	670378_27	670378_62	670549_66	670549_73	670654_12	670654_22	670654_42	670654_80	670842_25	670842_54	670895_12	670895_17	670895_22	670895_70	671154_6	671160_31	671400_6	671400_18	671400_56	671400_66	671472_10	672391_15	672391_25	672523_39	672523_42	672523_51	672523_67	672523_72	672566_65	672621_41	672621_57	672661_37	672661_43	672661_44	672661_62	672661_82	672697_21	672697_57	672697_79	672832_14	672832_15	672832_17	672832_18	672832_33	672849_7	672849_19	672849_32	672861_34	672996_31	673115_51	673115_80	673155_65	673240_13	673240_22	673240_23	673366_28	673648_40	673648_51	673648_76	673677_31	673677_34	673677_48	673677_70	673884_27	673884_41	673884_49	674421_34	674421_46	674421_61	674421_66	674421_73	674687_27	674708_16	674708_46	674708_79	674732_26	674732_64	674732_67	675013_13	675233_26	675233_51	675233_69	675552_63	675552_66	675592_6	675592_33	675592_56	675602_6	675602_48	675602_80	675844_21	675844_25	675844_58	675998_13	675998_46	675998_82	676101_9	676101_41	676101_57	676101_66	676284_14	676284_18	676284_19	676284_20	676284_82	676407_5	676407_8	676407_13	676407_33	676407_49	676407_52	676407_60	676407_63	676407_69	676407_80	676612_13	676612_31	676612_44	676612_69	676612_74	676674_9	676674_39	676674_47	676674_48	676674_50	676674_69	676674_73	676674_80	677512_5	677512_7	677512_25	677512_74	677540_11	677779_8	677779_21	677809_16	677809_27	677809_28	677809_37	677809_45	677809_46	677997_37	678084_11	678084_13	678084_21	678084_25	678084_51	678084_69	678268_25	678268_26	678268_42	678268_44	678268_78	678396_8	678396_50	678396_63	678509_6	678509_20	678509_25	678509_29	678509_51	678509_60	678509_63	678708_14	678708_43	678708_63	678732_75	679026_54	679031_36	679031_51	679031_55	679031_77	679216_76	679286_19	679286_40	679286_68	679324_41	679324_52	679324_82	679525_29	679525_42	679525_43	679604_38	679604_80	679632_11	679632_32	679632_77	679632_78	679964_44	679964_59	680079_19	680079_47	680079_63	680229_6	680229_33	680229_43	680229_47	680229_77	680280_9	680280_54	680280_66	680280_68	680280_75	680294_27	680294_41	680294_44	680294_47	680294_48	680294_52	681044_5	681044_14	681044_39	681044_64	681044_65	681044_74	681044_81	681313_60	681861_26	681861_55	681861_75	681861_81	682178_23	682178_27	682178_73	682178_82	682209_55	682243_8	682243_20	682243_40	682243_41	682243_61	682407_16	682407_36	682407_60	682578_13	682578_37	682578_38	682665_30	682722_73	682783_8	682783_14	682783_26	682783_45	682783_58	682783_80	683177_13	683361_21	683546_16	683726_6	683726_28	683732_57	684027_9	684027_27	684027_30	684028_28	684028_56	684028_66	684196_10	684196_24	684196_36	684196_71	684232_6	684232_10	684232_16	684232_17	684478_10	684684_9	684684_32	684684_55	684684_56	684684_66	684684_67	684684_68	684684_82	684738_16	684738_26	684738_33	684738_42	684738_55	684775_21	684775_22	684775_58	684775_72	684775_81	684853_31	684853_35	684957_15	684957_53	684957_56	685165_40	685432_23	685432_28	685432_49	685432_51	685432_70	685523_7	685604_26	685604_62	685604_72	686009_17	686142_30	686142_34	686142_47	686142_56	686227_29	686304_9	686304_12	686304_54	686304_56	686304_71	686304_79	686304_81	686340_18	686340_29	686340_31	686340_65	686475_12	686475_20	686475_41	686475_61	687003_9	687003_64	687398_23	687432_20	687432_23	687432_29	687432_31	687432_58	687432_66	687432_74	687553_14	687553_15	687553_22	687553_28	687553_55	687627_10	687627_36	687627_39	687627_41	687627_46	687627_51	687627_63	687678_25	687769_19	687769_52	687769_58	687769_66	687868_78	688101_56	688193_64	688825_12	688825_24	688825_28	688825_38	688825_71	688825_80	689042_9	689042_45	689042_56	689091_7	689091_13	689091_24	689091_61	689244_8	689244_11	689244_27	689244_28	689369_23	689369_58	689369_66	689446_7	689446_62	689446_65	689446_66	689641_48	689641_80	689658_6	689658_61	689658_62	689658_67	689658_73	689798_21	689798_22	689798_25	689798_61	689798_62	689798_74	689885_66	689966_33	690255_22	690792_11	690792_31	690800_43	690800_45	690800_48	690824_23	690824_46	690824_47	690935_15	691005_23	691005_37	691005_47	691005_51	691005_53	691005_73	691063_10	691063_13	691063_29	691063_43	691074_21	691074_30	691074_60	691194_25	691194_26	691194_46	691194_64	691194_66	691194_72	691194_74	691357_7	691357_31	691357_38	691357_40	691357_42	691528_5	691528_25	691528_28	691528_29	691528_31	691528_32	691528_50	691582_50	691582_76	691582_78	691582_82	691615_13	691615_15	691788_42	691788_65	691820_70	691991_18	691991_27	691991_43	691991_47	691991_82	692117_52	692117_70	692134_77	692134_79	692775_8	692775_61	692775_75	692982_64	692982_65	692982_70	692982_74	693636_32	693636_52	693636_68	693636_72	693748_27	693748_53	693748_54	693748_56	693748_67	693748_72	693748_74	693960_26	694193_50	694433_9	694884_27	694884_33	694884_77	694884_78	695453_35	695453_54	695453_82	695798_5	695798_14	695798_66	695826_41	695826_57	695884_34	695884_42	695884_47	695884_68	696211_39	696249_13	696249_34	696855_5	696855_27	696855_31	696968_15	696968_26	696968_34	696968_46	696968_80	696968_81	697165_48	697165_54	697235_27	697235_81	697917_9	697917_11	698315_11	698315_22	698315_37	698315_55	698315_56	698315_63	698368_40	698368_58	698623_58	698623_75	698623_80	698672_20	698672_21	698824_5	698824_24	698824_29	698824_40	698824_50	698824_74	698824_81	698997_27	698997_73	699292_25	699292_50	699292_67	699292_74	699292_79	699344_49	699608_66	699887_19	699887_40	699887_65	699887_79	699895_9	699895_17	699895_42	699895_56	699895_73	700173_26	700173_37	700206_19	700206_20	700206_74	700206_82	700320_5	700320_54	700320_60	700428_55	700428_56	700484_22	700507_9	700507_19	700507_29	700507_40	700507_57	700671_77	700706_30	700706_53	700706_81	700760_41	701008_7	701008_45	701008_53	701041_14	701338_9	701338_32	701338_47	701338_80	701917_12	701917_14	701917_15	701917_38	701917_46	702041_27	702041_38	702041_39	702041_74	702458_12	702458_13	702458_24	702458_55	702458_57	702583_9	702583_45	702583_75	702592_47	702618_20	702618_42	702618_50	702707_46	702707_68	702908_50	702995_7	702995_32	702995_57	703227_35	703738_53	703942_24	703942_46	703942_69	704004_44	704004_62	704042_70	704364_18	704364_54	704364_62	704605_34	704605_43	704605_48	704605_53	704809_15	705051_37	705051_52	705051_55	705051_82	705354_46	705354_67	705400_32	705400_35	705505_13	705505_28	705505_30	705505_53	705526_27	705526_32	705526_40	705526_61	705526_77	705728_77	705790_14	705790_35	705790_56	705790_61	705985_8	705985_13	705985_34	705985_53	705985_58	705985_74	705985_80	706162_34	706162_78	706181_5	706181_27	706181_47	706846_18	706846_33	706846_56	706846_67	706905_53	707221_43	707221_48	707221_74	707575_56	707596_68	707596_74	708494_69	709019_5	709019_46	709019_53	709057_10	709057_40	709310_5	709310_17	709310_22	709310_74	709399_31	709399_56	709399_76	709559_15	709774_34	709869_33	709869_35	709869_60	709913_35	709913_41	709913_70	709915_38	709915_61	709915_76	709915_79	709922_16	709922_31	709922_77	710333_41	710333_46	710333_61	710333_81	711199_50	711552_16	711552_34	711552_52	712301_10	712301_49	712301_50	712532_10	712532_22	712532_59	713007_33	713083_25	713083_30	713083_43	713083_71	713083_73	713885_43	713885_44	713885_69	713885_71	713944_58	713944_81	713969_79	714244_37	714345_38	714345_65	714384_32	714384_34	714384_39	714384_67	714412_28	714412_32	714412_66	714974_23	714974_32	714974_33	714974_61	715047_70	715047_79	715163_66	715163_73	715269_12	715269_42	715269_62	715379_5	715379_38	715379_43	715379_44	715379_73	715379_77	715790_53	715790_60	715790_79	715887_32	716356_67	716356_70	716507_55	716531_13	716531_27	716531_33	716531_67	716531_69	716531_79	716614_21	716614_51	716614_54	716614_75	717727_8	717968_14	717991_15	717991_21	717991_73	718282_9	718282_26	718282_71	718296_66	718296_69	718313_12	718313_33	718313_55	718366_32	718366_42	718966_50	719324_18	719324_19	719324_24	719324_27	719324_28	719327_13	719327_55	719327_78	719327_80	719659_25	719659_50	719659_52	719659_69	719659_77	719917_18	720001_40	720040_59	720742_29	720742_35	720742_69	721143_16	721143_68	721143_82	721482_73	721482_75	721822_37	721918_38	721918_72	721918_82	722058_15	722058_20	722123_17	722123_44	722123_46	722123_61	722123_73	722123_78	722402_13	722402_30	722402_31	722402_58	722402_80	722509_7	722509_19	722509_47	722509_48	722583_9	722583_27	722583_48	722583_72	722583_73	722583_76	723081_42	723081_49	723081_61	723081_77	723877_42	723985_45	724233_44	724233_67	724304_26	724304_81	725088_12	725088_26	725088_51	725088_55	725088_59	726161_62	726290_15	726290_17	726290_21	726290_27	726290_42	726290_49	726290_52	726290_53	726412_52	727072_22	727072_28	727072_40	727072_42	727072_43	727072_50	727072_69	727072_81	728286_36	728677_13	728677_45	728677_61	728677_80	729210_21	729210_44	729210_49	729210_54	729210_60	729575_9	729575_24	729575_30	729575_31	729575_38	729575_42	729575_63	729575_80	729932_72	729932_78	730053_21	730053_51	730053_71	730324_14	730324_19	730324_40	730324_55	730523_18	730792_40	730792_55	730792_75	731656_52	731929_15	731929_27	731929_72	731929_73	732159_43	732159_65	732159_66	732159_67	732300_5	732388_28	732388_33	733052_17	733052_25	734440_11	734440_39	734440_40	734440_55	734522_77	735301_25	735301_47	735670_58	735851_50	735851_64	735851_66	735929_24	735929_40	736130_8	736130_10	736199_10	736199_30	736199_45	736199_61	736325_18	736386_7	736386_48	736386_50	736386_58	736386_77	736675_38	736675_61	736906_9	736906_33	736906_58	736906_63	736998_5	736998_8	736998_52	737103_61	737103_71	738161_44	738161_77	738310_6	738310_38	738310_43	738310_61	738310_62	738310_64	738310_70	738507_28	738507_43	738507_63	738554_13	738554_54	738554_81	739076_53	739076_65	739095_46	739095_72	739095_73	739519_16	739519_49	739519_50	739519_82	739864_49	739864_79	739909_8	739909_52	739909_55	739909_82	740199_32	740199_48	740199_50	740199_52	740199_64	740199_79	740594_13	740594_26	740769_29	740769_81	740782_12	740782_18	740782_38	740782_65	740782_78	741116_5	741116_54	741116_59	742032_17	742213_59	742547_8	742547_9	742547_10	742547_29	742547_53	742547_66	743229_13	743229_29	743229_32	743229_37	743229_58	743229_60	743229_70	743655_20	743655_38	743655_72	743756_8	743756_18	743756_68	743804_43	743804_52	743804_53	743804_63	743804_71	744951_18	745158_28	745458_22	745458_82	746261_17	746261_38	746261_55	746415_62	746415_72	747144_46	747144_47	747227_34	747227_35	747227_45	747227_62	747227_64	747574_36	747574_38	747574_66	748827_81	749422_24	749422_26	749422_41	750131_20	750131_21	750131_54	750131_57	750131_70	750577_77	752078_16	752078_26	752078_32	752078_56	752078_66	752433_42	752566_11	752566_27	752647_48	753006_44	753006_80	753006_82	753823_46	753873_17	753873_31	754445_6	754445_7	754445_14	754445_32	754445_48	754445_77	755317_21	755317_23	755317_70	757242_43	757376_7	757376_9	757376_16	757376_24	757376_34	757376_36	757376_54	757727_12	757727_17	757727_62	758346_46	758527_30	758527_46	758527_53	758527_78	758529_55	758529_68	759309_71	759729_11	759729_54	761700_35	761700_65	761991_11	761991_29	761991_48	762209_20	762209_54	762209_76	762209_77	762276_7	762276_26	762276_49	762278_9	762278_29	762278_33	762278_61	763536_49	763713_5	763791_20	763791_25	763791_39	763791_48	763791_63	763791_71	763791_73	763992_28	763992_51	763992_80	764098_62	764098_80	764552_27	767199_9	767199_68	767199_69	767199_71	768675_57	769480_35	769480_39	769480_45	769480_58	769915_43	770097_29	770486_12	770486_39	770486_76	771659_68	771837_39	771837_58	772048_46	772048_59	772724_8	772724_11	774599_32	774599_61	774599_62	774599_79	774710_35	774710_50	774711_29	775115_64	775115_70	775115_81	775500_14	775500_15	775500_78	775714_9	775714_16	775714_30	775714_70	775724_77	775859_5	775859_42	775859_46	775859_66	775859_67	775859_73	777204_13	777204_16	777204_22	777204_27	777204_33	777204_39	777204_41	777204_64	777392_13	777571_33	777571_56	777571_64	777571_69	777571_71	777960_20	777960_25	777960_32	777960_58	778288_29	778288_56	778288_74	778306_63	778336_80	778504_45	778504_61	778568_76	778646_7	778646_17	778646_27	778646_43	778838_50	778838_74	778991_17	778991_64	778991_68	779077_47	779077_75	779077_82	779181_16	779181_22	779181_36	779181_41	779181_43	779268_26	779268_45	779268_81	779420_8	779420_28	779420_30	779420_34	779420_35	779420_44	779420_61	779420_74	779482_26	779482_28	779482_64	779482_72	779710_32	779710_66	779876_8	779894_6	779894_63	780203_7	780203_15	780203_41	780203_70	780203_79	780498_9	780498_12	780498_31	780498_36	780498_40	780498_67	780601_7	780601_35	780601_64	780791_30	780888_49	780888_69	780916_21	780916_51	780999_8	780999_12	780999_22	781051_45	781051_50	781051_67	781051_71	781456_50	781456_63	781998_45	781998_58	781998_59	781998_75	781998_76	782162_14	782162_17	782162_25	782162_75	782254_12	782254_41	782396_10	782731_10	782731_35	782731_52	782731_53	782731_58	782731_64	782731_77	783120_33	783120_34	783120_36	783120_62	783163_77	783269_14	783269_35	783269_64	783269_73	783440_19	783440_36	783440_43	783440_46	783440_60	783454_14	783454_34	783454_39	783454_41	783454_64	783454_74	783504_44	783680_12	783680_51	783680_69	783759_22	783759_28	783759_35	783759_39	783759_46	783759_51	783759_53	783759_75	783759_82	783893_12	783893_27	783893_54	783893_64	783893_65	783893_80	783917_11	784209_5	784209_6	784209_19	784209_26	784209_33	784209_47	784209_64	784209_65	784209_66	784411_20	784411_33	784411_58	784498_21	784498_29	784498_32	784680_52	785106_8	785106_13	785106_20	785106_27	785106_44	785106_64	785512_13	785512_39	785512_79	785668_17	785668_32	785668_55	785668_63	785668_67	785668_78	785866_62	785866_67	785866_79	785889_19	785889_37	785889_43	786469_28	786469_43	786469_46	786469_62	786469_66	786469_79	786709_20	786709_41	786709_49	786709_50	786709_54	787109_53	787116_76	787124_24	787124_27	787124_28	787124_38	787124_53	787124_64	787124_75	787124_76	787124_78	787124_81	787124_82	787174_35	787174_55	787174_68	787174_81	787174_82	787264_31	787264_75	787264_78	787340_25	787340_67	787452_18	787452_33	787452_43	787452_55	787452_61	787481_18	787481_19	787481_27	787481_66	787513_18	787513_63	787513_74	787551_14	787551_16	787571_37	787636_19	787636_24	787636_28	787636_41	787636_46	788164_17	788164_23	788164_46	788164_64	788164_65	788164_66	788374_13	788402_8	788402_32	788494_10	788494_30	788568_14	788568_33	788568_36	788568_66	788568_72	788588_31	788729_20	788729_32	788729_37	788729_46	788729_63	788900_12	788900_19	788900_42	788900_54	788900_62	788900_67	789638_7	789638_45	789638_70	789638_71	789638_73	790026_13	790026_24	790026_29	790026_63	790267_17	790267_19	790267_25	790267_34	790267_60	790267_74	790267_81	790267_82	790311_9	790311_26	790311_31	790311_59	790311_61	790311_66	790311_67	790521_6	790521_17	790521_18	790521_37	790521_39	790521_44	790521_59	790521_64	790521_67	790521_77	791355_38	791355_48	791355_62	791355_69	791355_81	791355_82	791648_7	791648_64	791648_81	791911_59	792074_5	792074_39	792074_40	792074_46	792099_8	792099_30	792099_63	792251_5	792251_28	792251_30	792251_47	792256_47	792256_58	792308_23	792308_25	792308_57	792308_58	792308_75	792540_46	792540_47	792540_49	792540_58	792540_63	792777_47	792777_50	792777_54	792777_56	792777_58	792777_82	792847_29	792847_31	792847_52	792847_53	792847_55	792847_57	792847_65	792847_78	792903_26	792903_27	792903_60	792965_40	792965_43	793198_36	793198_43	793198_50	793311_11	793311_52	793311_61	793361_55	793423_30	793423_78	793751_55	793755_24	793755_60	793755_73	793755_74	793755_81	793789_15	793789_38	793789_61	793789_66	794338_5	794338_31	794386_48	794491_6	794491_16	794491_20	794491_27	794491_31	794491_32	794491_61	794491_78	794491_79	794659_34	794659_36	794659_54	794659_66	794871_33	794871_37	794871_53	794871_76	794871_78	794973_19	794973_31	794973_44	795483_32	795483_50	795789_17	795789_40	795789_44	795789_78	795918_10	795918_13	795918_43	795918_77	796082_10	796082_16	796082_33	796082_42	796082_58	796082_78	796195_67	796686_13	796686_22	796686_55	796686_57	796899_22	796899_38	796899_74	797044_12	797044_81	797276_36	797320_36	797320_58	797725_42	797725_48	797725_71	797836_43	797836_47	797836_49	797836_78	798080_30	798080_34	798080_67	798080_75	798180_6	798180_22	798180_23	798180_39	798180_45	798180_73	798355_14	798355_64	798355_82	798451_5	798451_60	798451_77	798543_56	798543_57	798543_65	799220_11	799220_12	799220_60	799266_33	799266_35	799266_51	799266_53	799266_61	799266_71	799266_82	799439_32	799439_49	799439_64	799439_65	799439_81	799743_38	799743_53	800057_5	800057_12	800057_38	800057_65	800057_69	800058_34	800058_35	800646_33	800646_58	800646_62	800646_78	800780_44	800780_76	800842_21	800842_22	800842_23	800842_24	800842_28	800842_37	800842_44	800842_61	800933_14	800933_18	800933_22	800933_47	800933_59	800999_62	800999_63	800999_75	801463_10	801463_44	801463_56	801463_66	801463_74	801539_21	801539_49	801539_50	801539_65	801571_71	801571_72	801756_46	801756_64	802025_17	802025_30	802025_31	802025_42	802025_43	802025_61	802025_75	802105_5	802105_18	802105_24	802105_34	802105_45	802105_61	802105_65	802347_14	802347_24	802347_36	802347_48	802347_50	802347_58	802347_59	802347_60	802347_79	802430_23	802430_37	802430_46	802430_57	802430_65	802430_66	802430_67	802733_11	802733_21	802733_27	802733_29	802733_37	802733_57	802733_59	802733_81	802974_10	802974_20	802974_79	803030_8	803372_29	803372_70	803372_75	803906_29	804368_42	804368_56	804368_60	804368_63	804970_21	804970_49	804970_66	805118_43	805118_67	805118_76	805118_78	805651_6	805651_22	805651_25	805651_34	805651_41	805651_53	805651_58	805651_62	805681_12	805681_13	805681_33	805681_56	805681_73	805681_78	805886_19	805886_21	805886_30	805886_72	805958_43	805959_7	805959_61	806034_19	806034_24	806034_33	806034_40	806034_49	806034_69	806034_70	806034_76	806251_50	806251_53	806444_41	806444_60	806444_69	806444_76	806477_7	806477_16	806477_22	806477_45	806477_48	806477_49	806590_8	806590_31	806590_41	806590_43	806590_50	807202_47	807202_66	807202_68	807202_75	807202_77	807376_7	807376_9	807376_15	807376_29	807376_30	807564_35	807564_36	807564_43	807564_49	807564_51	807564_73	807564_76	807631_41	807726_7	807726_68	807752_24	807752_46	807752_65	807752_69	808427_10	808427_41	808427_60	808427_70	808452_7	808452_70	808452_72	808452_80	808510_6	808510_71	808510_73	808595_28	808595_65	808595_80	808739_66	808739_77	809532_6	809532_12	809532_25	809532_48	809532_58	810261_25	810261_32	810522_43	810522_69	810851_29	810851_64	811034_11	811034_30	811034_52	811219_8	811219_12	811219_58	811219_69	811479_16	811479_39	811479_64	811642_61	811642_65	811806_22	812107_15	812107_53	812107_80	812611_6	812611_7	812611_13	812611_16	812611_24	812611_27	812810_44	812810_51	813009_23	813009_26	813009_62	813078_25	813078_51	813100_39	813100_72	813495_32	813495_57	813634_34	814057_38	814057_39	814057_62	814057_65	814202_6	814202_47	814202_55	814202_67	814202_77	814435_27	814694_11	814694_30	814694_35	814694_74	814694_77	814882_23	814882_35	814882_44	814882_60	814882_81	815393_38	815393_39	815393_73	815701_18	815701_19	815701_22	815701_39	815701_41	815701_49	815701_77	815746_9	815746_35	815746_68	815856_8	815856_10	815856_22	815856_37	815856_47	815856_53	815856_65	815856_70	815869_41	815869_51	815992_38	815992_48	815992_68	816427_70	816548_5	816548_11	816548_48	816548_74	816768_13	816768_70	817708_13	817708_44	817708_66	817895_25	817895_39	817895_54	818106_11	818106_37	818106_72	818981_47	818981_51	818981_67	819760_14	819760_30	819760_65	819808_12	819808_43	819808_52	819808_53	819808_54	819808_64	820185_33	820422_29	820431_24	820449_7	820449_20	820449_42	820449_56	820884_10	820884_40	820884_43	820884_45	820884_76	820953_5	820953_6	820953_8	820953_9	820953_16	820953_30	820953_38	820953_49	820953_80	821153_8	821153_14	821153_20	821153_34	821153_39	821153_70	821351_48	821351_52	821454_18	821454_22	821454_24	821454_39	821454_46	821454_60	821538_8	821538_29	821590_7	821590_24	821590_39	821590_40	821590_66	821919_8	821919_15	821919_48	821919_51	821919_52	821919_54	821919_63	821919_72	821940_42	822164_11	822164_55	822164_79	822367_56	822367_61	822369_30	822369_33	822369_68	822419_12	822419_60	822419_80	822564_31	822564_36	822564_63	822564_72	823197_26	823290_27	823290_49	823389_40	823861_7	823861_13	823861_30	823861_61	823861_73	823861_79	824216_9	824216_27	824216_28	824216_47	824216_81	824945_28	824945_43	824945_57	824945_59	824945_78	825091_41	825440_5	825440_54	825440_71	825440_76	825440_79	825763_81	826470_28	826470_30	826470_34	826470_51	826470_53	826470_58	826470_59	826470_66	826470_70	826470_75	826657_60	826680_17	826680_28	826680_53	826680_56	826698_45	826698_69	826698_71	826698_76	826778_5	826778_10	826778_35	826778_36	826778_38	826778_40	826778_48	826778_50	827035_28	827035_79	827152_14	827152_26	827152_28	827152_36	827474_9	827474_24	827474_40	827474_48	827540_8	827540_76	827627_43	827627_81	828335_49	828338_39	828709_14	828709_15	828709_24	828709_25	828709_27	828709_47	828709_69	828709_74	828709_79	830893_57	832895_25	832895_39	832895_69	832895_81	833936_23	833936_30	833936_41	833936_57	833936_80	835103_38	835103_56	835666_10	835666_29	835666_51	835666_63	835666_74	835944_11	835944_71	837245_37	837245_73	842499_7	842499_19	842499_30	842499_32	842499_36	842499_39	842499_56	843369_61	843369_76	843369_78	843561_19	843561_35	843561_38	843561_40	843561_43	843561_78	843791_24	843791_42	843791_49	847063_14	847063_19	847063_20	847063_21	847063_29	847063_56	847063_80	847706_12	847706_32	847706_39	848938_77	849097_65	849097_74	849519_20	849519_24	849519_25	849519_26	849519_69	849519_74	849806_75	853861_16	853861_18	853861_33	853861_64	853861_73	854067_16	854067_33	854067_67	854907_66	857183_52	859937_16	859937_19	859937_23	859937_31	861185_17	864137_23	864137_57	864166_10	864166_21	864166_26	864166_41	864166_57	864166_74	867432_44	867432_76	869565_13	871395_30	874128_18	874128_22	874128_24	874128_43	874128_46	874128_53	874128_54	875792_30	876083_17	876083_29	876083_39	876083_41	876083_43	876083_68	876083_80	877068_12	877068_15	877068_45	877068_49	877068_50	877068_53	877068_80	878771_8	878771_29	878771_34	878771_68	886218_21	886218_29	886218_32	886218_36	886218_45	886318_53	886857_12	886857_35	886857_37	886857_41	886857_50	886857_62	886857_69	888154_22	888154_52	888154_53	888154_68	888154_79	889011_24	889622_18	889622_67	892930_39	893639_24	893639_41	893639_72	893639_81	895784_33	896634_21	896634_71	897739_34	897739_55	906868_29	906868_41	906868_63	911660_22	913330_68	914191_43	914191_49	914191_62	915445_6	915445_33	915445_44	915445_62	915949_55	915949_56	915949_70	917282_34	917282_48	917282_81	918022_18	920185_18	920185_25	920185_34	920185_42	920185_48	920185_50	920185_57	920185_58	920185_67	920185_74	922239_11	922239_14	922239_18	922239_40	922239_58	922239_64	922239_73	923013_15	923013_23	923013_42	923013_64	923013_66	927807_73	928683_5	928683_12	929123_46	929123_48	933809_17	933809_20	933809_25	933809_30	933809_35	933809_55	933809_69	933809_78	933901_66	935123_8	935123_16	935123_30	935123_64	936951_6	936951_49	936951_59	936951_79	936951_81	937430_75	937430_76	937430_77	937652_25	938384_65	938566_25	938566_30	938566_52	938566_53	938566_69	938566_71	939484_53	939484_62	941971_57	943052_7	943052_66	943052_68	943052_74	947233_65	949667_5	949667_79	950855_39	950855_78	951476_40	955987_19	955987_82	956009_5	956009_7	956009_22	956009_76	957326_13	957326_24	957326_29	957326_46	957326_62	957326_71	963068_7	963068_51	964716_5	966547_5	966547_23	966547_25	966547_53	966547_54	966547_59	969410_31	969410_59	969410_76	972399_17	972399_30	972399_38	986923_8	986923_27	986923_30	986923_75	986923_79	1011253_6	1011253_28	1011253_61	1013292_10	1013292_39	1013292_42	1013292_52	1038973_10	1038973_44	1038973_77	1040393_23	1040393_71	1042518_31	1042518_32	1042518_39	1042518_51	1042518_56	1042518_63	1048570_61	1058267_15	1058267_19	1058267_27	1058267_46	1058267_59	1058267_69	1058267_71	1065520_43	1086366_7	1086366_19	1086366_73	1088256_44	1167291_27	1183078_8	1183078_38	1183078_45	1183078_59	1184155_78	1193373_43	1217646_43	1221615_66	1239341_62	1299963_15	1299963_17	1299963_32	1299963_35	1299963_44	1299963_52	1299963_55	1299963_65	1299963_67	1299963_70	1299963_78	1303219_72	1361576_72	1758631_10	1758631_23	1758631_44	2674440_19	2674440_21	2674440_59	2674440_81	6796749_32	6796749_34	6796749_41	6796749_45
A11_2m	1	2	1	1	4	1	2	0	2	4	4	3	1	3	1	4	4	2	1	2	3	1	2	3	2	3	1	0	0	0	0	0	0	0	0	0	0	0	0	0	1	3	4	1	4	3	3	4	4	3	3	2	2	3	1	3	4	1	0	0	0	0	3	1	3	3	3	3	4	2	2	0	0	0	0	0	0	0	0	3	2	4	3	3	4	2	4	1	2	2	0	0	0	0	0	0	0	0	0	4	0	3	0	0	1	4	1	2	3	2	4	2	3	4	3	1	2	4	2	1	2	4	3	2	3	4	3	2	1	1	4	2	4	0	0	3	2	1	1	1	3	3	3	1	3	1	2	4	2	1	1	0	4	3	2	3	1	2	2	1	1	2	4	1	3	2	0	0	0	0	3	2	0	0	3	2	1	3	1	0	3	4	0	0	0	4	1	0	0	3	0	2	0	0	0	0	0	0	2	3	4	1	3	3	0	0	1	4	1	2	3	2	2	3	1	1	1	2	3	2	1	3	1	1	4	1	2	3	0	2	1	1	4	2	3	3	2	1	2	1	3	2	2	3	1	1	0	4	2	4	0	0	0	0	0	2	3	1	0	0	0	0	0	0	0	3	0	1	2	0	1	3	4	4	4	4	2	4	2	1	2	2	2	3	1	1	1	2	0	3	4	3	1	4	1	0	0	0	0	4	4	2	3	2	3	2	1	4	4	2	2	1	3	1	4	1	1	1	1	3	3	3	2	3	0	0	2	3	3	3	2	0	1	0	3	3	2	1	3	3	4	1	1	1	3	3	2	2	0	0	0	2	2	0	0	0	0	0	0	0	0	1	3	0	1	0	0	0	2	3	2	4	4	1	3	3	3	4	2	1	3	3	2	2	1	2	3	2	3	3	3	4	1	1	3	3	3	3	4	2	3	3	2	4	3	1	1	1	1	1	2	1	2	3	4	1	2	4	1	2	2	2	2	2	2	2	0	2	1	4	2	2	0	3	2	2	0	0	3	4	2	0	2	0	4	2	3	2	0	0	0	0	1	2	1	2	1	0	1	3	2	2	1	4	2	2	4	1	3	1	3	0	0	1	3	0	0	0	0	0	0	0	0	0	0	0	0	0	0	0	0	0	0	0	2	1	4	0	3	4	1	4	4	2	0	1	4	1	3	2	4	2	4	2	3	3	1	4	2	2	2	3	4	2	3	1	3	3	2	3	2	2	2	3	2	4	1	2	2	2	2	1	3	0	0	0	3	2	4	1	2	2	0	0	2	3	3	3	0	0	0	2	2	0	0	0	0	1	3	2	2	0	2	4	1	3	4	2	0	0	0	2	2	4	2	1	4	4	2	2	1	2	2	0	0	0	0	0	0	0	0	0	0	2	1	4	2	2	3	2	2	2	2	0	0	0	0	0	0	0	2	1	2	1	4	2	2	3	2	1	4	4	1	2	0	0	0	0	0	0	0	4	1	1	0	3	1	1	3	2	2	0	0	0	0	0	0	0	0	0	0	0	0	0	0	0	0	4	2	3	1	3	2	2	3	1	4	3	3	2	2	2	3	1	1	3	0	0	0	0	0	0	2	0	0	0	0	0	4	0	1	2	1	3	3	3	1	3	3	2	3	0	0	3	1	2	1	3	2	3	4	4	2	1	0	0	0	0	3	4	4	3	3	0	4	2	3	2	4	4	1	0	2	2	3	4	1	2	1	2	0	4	2	2	2	3	3	1	1	1	1	1	2	1	4	1	3	0	0	3	3	3	1	2	1	3	2	2	1	3	2	3	1	0	0	4	3	3	1	2	2	3	1	1	3	1	2	1	1	0	0	0	0	0	3	0	0	0	3	0	1	1	2	1	2	4	3	3	4	1	1	3	0	0	0	0	0	2	1	0	3	3	2	3	2	3	3	2	2	2	1	1	4	2	1	4	2	3	1	0	3	2	0	0	0	0	3	3	3	0	0	0	3	0	0	3	0	2	2	0	0	0	0	0	0	0	0	4	2	3	3	2	1	0	0	0	3	2	2	1	3	1	3	2	2	1	4	3	3	1	2	4	4	4	3	2	3	2	2	1	3	2	2	2	2	2	4	1	4	1	0	0	2	1	2	4	2	3	3	2	3	0	2	2	4	3	1	2	2	3	3	0	2	0	3	0	0	2	4	3	1	4	1	3	2	2	2	1	3	1	3	2	3	1	1	0	2	4	1	1	2	3	0	0	0	0	0	0	3	3	3	2	4	3	1	4	4	1	1	2	2	1	2	1	1	1	4	2	1	0	2	1	4	3	2	2	1	1	2	3	3	4	2	3	2	3	3	2	2	4	1	0	0	2	4	2	3	1	4	3	1	3	0	1	4	2	4	1	1	4	3	2	1	3	1	2	4	2	0	0	0	2	4	3	0	3	2	1	2	3	2	0	0	3	1	3	3	1	2	1	3	4	1	2	3	1	2	0	4	1	0	3	0	0	2	0	0	3	1	3	2	1	1	1	1	0	2	2	2	1	4	3	4	4	1	2	2	3	1	3	3	2	4	2	3	2	3	2	1	2	4	2	2	2	4	2	2	2	1	2	2	3	3	0	4	2	0	4	3	1	1	4	3	0	4	4	3	2	3	0	4	2	0	0	0	1	4	4	3	3	3	3	3	2	3	2	3	4	2	3	3	0	0	0	0	0	0	0	0	0	0	0	0	0	2	3	0	3	1	0	0	0	1	1	0	0	1	2	4	2	2	4	2	1	2	2	0	0	1	1	4	2	2	3	4	1	3	1	1	2	4	4	2	4	0	0	0	0	3	4	3	1	4	4	3	2	4	1	3	4	2	2	1	3	1	3	3	3	2	2	2	1	0	0	3	4	0	0	0	0	0	0	1	0	4	0	4	0	3	2	2	2	4	3	1	1	1	0	0	4	3	2	1	1	2	3	2	3	2	3	2	4	2	2	0	0	0	0	0	4	3	0	2	0	0	2	2	0	0	0	2	4	2	3	3	2	3	3	0	2	1	3	2	1	1	0	1	4	0	0	4	1	1	2	2	4	4	3	3	1	2	2	3	0	0	2	3	2	3	2	2	1	0	4	1	1	4	4	2	1	3	4	1	2	1	3	3	1	3	1	1	3	0	2	3	3	0	0	0	4	1	3	0	0	0	0	2	3	4	2	2	2	0	2	3	4	2	1	0	0	0	2	2	3	2	1	2	0	0	0	0	0	0	0	0	0	0	0	0	1	1	2	1	3	1	2	3	2	4	1	1	4	2	0	1	2	1	4	0	1	2	4	1	3	1	1	1	3	0	0	0	0	0	0	0	0	0	0	0	3	0	0	0	0	4	3	2	0	2	2	1	2	3	2	2	4	1	2	3	1	3	4	3	4	1	1	4	1	2	2	0	0	0	0	0	1	1	3	2	1	3	2	1	2	3	2	3	1	3	3	3	1	1	1	1	4	2	1	0	0	0	0	2	3	2	1	1	4	2	3	2	3	1	2	1	0	0	0	0	0	2	0	2	4	3	1	3	3	1	1	3	1	4	4	3	3	3	3	2	4	1	3	3	1	1	2	0	0	0	3	1	1	2	1	1	3	0	0	3	1	4	2	1	0	2	4	1	1	1	2	1	3	4	2	3	1	3	0	1	1	0	0	1	4	1	1	0	1	3	2	4	3	2	1	1	4	0	3	0	2	2	2	3	2	3	1	2	2	2	3	3	4	2	2	3	2	1	4	4	2	0	0	0	0	0	3	3	4	1	3	2	2	2	3	3	2	1	2	3	4	2	2	0	0	0	1	3	4	3	2	2	2	3	4	2	3	0	3	1	1	2	3	2	3	3	0	2	3	2	0	0	0	2	2	3	2	3	2	3	4	0	2	0	0	4	3	0	0	0	4	1	1	2	4	0	0	0	0	0	2	0	3	0	0	0	0	2	2	1	1	0	0	0	2	3	4	2	2	2	0	2	0	0	3	3	2	0	1	0	0	0	0	0	0	0	0	0	0	2	3	3	1	2	3	0	0	2	2	1	2	0	3	1	2	2	3	3	2	2	3	3	1	3	4	2	3	2	3	2	3	2	2	3	1	4	4	1	2	1	4	3	4	0	1	2	3	1	3	3	4	4	1	1	1	4	4	3	2	1	2	2	2	3	2	0	2	1	3	0	2	4	3	1	2	3	3	2	3	1	3	2	2	4	2	2	2	3	2	3	4	4	4	2	4	2	3	2	3	3	1	2	1	2	2	0	4	3	2	2	0	2	3	3	3	4	3	1	0	0	0	0	0	0	0	0	3	3	3	1	2	1	2	1	1	2	1	1	4	1	3	2	1	0	0	0	0	0	0	0	0	0	0	2	3	0	0	0	0	0	0	0	0	0	0	0	0	0	0	0	0	4	2	2	3	4	1	3	4	1	2	1	2	1	2	0	2	2	2	2	1	2	4	3	2	3	2	0	3	2	1	2	1	2	0	0	0	0	0	0	0	3	2	2	4	1	3	2	1	0	4	2	4	3	3	3	3	4	0	2	1	2	1	0	0	2	4	1	0	0	2	2	1	3	4	1	3	1	4	2	3	0	3	1	3	2	1	3	4	3	4	2	1	2	1	3	1	2	0	2	2	4	2	3	2	2	2	2	4	1	3	1	0	4	0	4	4	3	1	2	2	2	2	3	0	2	4	2	1	3	0	0	0	3	0	0	0	0	1	1	1	3	1	1	0	0	0	0	0	0	0	3	3	2	0	3	1	0	0	4	1	1	0	0	0	0	1	3	1	2	4	2	1	2	1	0	0	0	0	0	0	1	0	3	1	3	2	4	1	0	0	3	1	3	4	2	2	0	3	2	2	2	0	0	0	0	0	4	3	2	0	3	0	3	1	0	0	0	0	4	3	3	3	3	3	2	3	2	1	3	2	3	1	2	2	0	0	0	0	4	3	3	2	0	0	0	0	0	0	2	0	1	0	0	2	4	1	2	4	0	4	1	1	1	1	0	0	0	3	3	3	1	0	4	1	3	0	0	0	0	3	1	4	0	3	4	4	2	1	0	0	0	0	0	0	2	3	4	4	0	0	0	0	0	0	0	1	1	3	3	0	0	2	3	0	1	2	1	2	2	2	0	3	4	0	2	0	0	0	0	2	2	2	0	3	2	1	3	2	3	0	0	4	3	3	1	2	4	3	4	3	2	3	3	2	2	2	3	2	4	1	4	2	0	0	0	0	0	0	2	3	4	2	3	4	3	2	2	3	4	3	4	2	4	2	1	4	1	1	0	2	4	2	1	3	2	2	0	4	0	0	2	3	2	2	3	4	4	0	0	0	0	0	1	4	3	4	0	3	4	3	2	3	2	3	0	2	1	3	2	2	4	4	2	2	0	4	2	3	0	0	0	0	0	0	0	0	0	0	0	0	0	0	0	1	0	0	2	3	2	1	2	3	4	3	2	2	3	2	4	2	1	3	0	0	0	0	0	3	2	0	1	3	1	1	3	2	4	1	2	4	2	0	0	2	1	2	2	0	0	0	0	0	0	0	0	4	3	1	3	2	1	1	4	3	1	1	0	2	2	4	3	1	3	2	3	4	3	2	1	2	2	1	0	3	3	4	0	3	0	2	3	4	3	1	0	2	2	0	0	0	3	2	3	3	0	0	0	0	0	0	0	2	3	3	2	3	3	2	2	1	1	3	4	1	0	0	0	1	3	4	1	3	4	4	4	2	1	3	3	1	1	4	2	3	2	3	1	1	4	1	1	3	4	2	3	2	1	1	2	3	1	2	1	0	0	0	0	0	0	0	1	4	3	4	1	4	2	3	1	4	3	0	0	0	1	1	3	2	2	3	2	3	3	2	4	1	2	1	2	1	3	1	2	3	3	3	3	3	0	2	3	4	4	1	3	2	3	2	2	2	3	2	2	1	1	3	2	2	3	3	3	1	2	3	0	3	2	2	2	0	0	0	0	2	1	1	3	1	2	0	0	0	0	2	4	3	2	3	1	4	1	2	4	2	2	3	1	0	0	0	0	0	0	0	0	2	3	1	2	3	2	4	1	3	2	3	1	3	0	0	0	0	0	0	0	4	3	4	1	4	2	0	0	0	2	4	2	1	3	0	0	4	4	1	0	0	0	1	2	2	0	2	0	2	0	1	1	2	0	1	1	2	3	2	2	1	4	2	4	2	2	2	2	3	1	2	2	0	0	0	0	0	0	2	2	2	2	2	2	4	0	3	2	0	3	2	4	1	2	3	2	4	0	1	0	2	4	3	3	3	2	2	2	2	2	2	4	2	3	1	2	1	1	2	2	2	3	3	2	2	2	3	1	3	0	0	0	0	0	0	0	3	2	1	2	3	3	1	1	2	2	3	2	2	4	1	2	2	1	1	2	4	2	2	3	2	1	3	3	3	1	2	1	1	4	2	2	2	3	1	2	4	2	2	2	2	3	2	2	2	3	4	4	4	3	2	3	3	0	1	1	0	3	4	3	3	4	3	2	3	0	0	0	0	4	2	3	3	1	0	1	0	0	0	0	0	0	0	0	0	1	3	3	4	1	1	2	4	0	4	3	3	2	1	3	4	1	0	0	2	3	4	2	2	0	3	1	2	2	4	2	4	2	3	4	2	4	2	3	1	3	2	4	3	3	0	1	3	3	4	1	2	2	3	2	2	0	4	2	4	2	3	3	3	3	3	0	4	4	2	2	3	4	3	2	1	0	4	3	2	3	2	2	3	1	3	3	3	2	3	1	4	2	2	1	3	3	3	4	4	1	2	1	0	1	0	0	1	4	4	2	2	0	0	3	1	1	3	3	1	1	3	0	3	1	2	3	4	0	0	3	1	2	2	3	2	3	1	2	2	2	2	1	0	0	0	0	0	0	2	0	4	1	4	1	2	3	2	0	0	0	4	0	4	4	0	4	1	3	1	1	0	2	1	4	3	3	3	1	3	0	2	4	3	1	4	3	4	0	2	2	3	0	4	3	1	4	0	0	2	3	0	1	2	3	0	0	0	0	0	0	0	0	0	2	3	2	1	3	0	2	4	3	3	0	0	3	1	1	2	2	1	4	2	2	3	0	0	0	0	0	0	2	0	0	0	0	0	4	1	2	4	1	3	1	4	0	1	2	1	2	4	2	3	2	4	0	4	3	4	0	4	2	1	1	3	3	3	3	0	2	0	0	0	0	0	0	0	0	1	3	4	0	2	3	1	4	2	4	2	2	1	1	4	1	0	4	1	2	2	4	0	4	0	2	3	2	4	2	2	1	2	3	4	1	3	3	2	3	0	4	1	2	3	1	3	4	3	2	2	3	2	0	2	2	3	4	1	2	4	3	2	1	2	3	3	2	3	4	3	0	1	1	3	2	1	1	2	3	4	0	1	3	2	1	3	3	0	3	2	4	1	4	1	2	4	1	3	0	1	3	2	4	4	4	4	3	3	2	3	2	3	2	4	1	4	1	1	4	2	2	4	0	0	2	3	2	2	0	0	0	0	0	0	0	0	0	0	0	0	3	2	1	2	3	4	3	1	4	2	3	2	2	1	3	2	4	4	1	2	1	2	4	4	3	4	3	2	0	0	0	0	0	0	0	1	4	2	2	0	0	0	0	0	0	4	3	4	3	2	3	3	1	1	1	3	0	0	0	0	3	4	1	2	3	2	1	3	3	3	4	3	1	0	3	2	2	1	0	2	2	2	2	3	2	0	0	0	0	1	2	3	4	1	3	4	3	3	3	3	2	2	2	4	4	4	2	2	2	3	3	4	1	1	0	1	1	1	3	2	3	3	1	4	3	3	3	1	1	3	1	3	4	2	1	2	2	3	4	2	3	3	1	4	3	3	2	0	0	0	0	0	3	4	1	3	1	2	3	1	3	4	0	3	3	0	4	1	2	1	2	2	3	3	1	0	1	4	0	0	1	2	2	3	2	4	3	0	0	0	0	0	0	0	0	0	0	2	3	3	2	3	1	1	1	3	1	3	3	0	0	0	0	0	0	3	3	3	3	2	3	4	0	0	0	0	3	3	0	0	0	0	1	1	2	0	2	0	2	0	1	3	2	3	4	4	3	3	3	2	4	4	4	4	3	3	2	0	0	0	0	0	2	1	3	2	4	3	4	1	4	1	3	3	3	1	2	3	1	3	0	0	0	0	1	0	3	2	2	1	2	2	4	2	1	3	2	2	3	3	4	0	4	0	1	2	3	1	3	2	3	3	1	0	2	2	0	0	0	0	0	0	0	0	0	0	0	0	0	1	3	4	4	4	1	2	1	1	4	2	0	0	0	0	0	0	0	0	0	4	1	0	0	3	2	4	2	1	2	2	0	3	0	3	4	2	3	1	2	2	1	0	2	3	2	4	2	1	0	3	1	2	3	3	3	3	1	2	1	2	2	2	0	3	0	0	0	0	0	0	0	0	0	0	0	0	0	3	2	2	1	3	1	4	1	0	4	0	1	1	0	2	3	0	1	3	2	2	0	0	0	0	0	0	0	0	0	2	4	2	4	3	4	4	4	2	3	2	3	2	4	1	3	2	2	4	2	4	3	4	1	2	3	0	0	0	1	1	2	4	3	2	2	3	0	3	2	0	1	0	1	1	0	4	4	1	2	1	3	2	3	3	2	2	3	1	3	0	3	4	1	1	0	3	2	2	2	3	0	3	2	2	0	3	2	3	2	4	2	2	2	2	4	2	3	4	1	1	3	2	3	4	2	0	4	3	1	2	2	1	1	0	2	2	1	1	4	3	4	1	3	2	1	2	2	0	2	0	4	4	4	3	3	3	2	1	3	3	3	2	1	3	3	3	3	3	1	4	1	1	4	3	4	3	3	0	0	0	0	0	4	0	2	4	1	4	1	1	4	2	3	2	4	1	2	4	1	4	0	0	0	3	2	2	0	0	0	0	0	0	3	3	1	2	1	0	0	2	0	1	1	3	2	0	3	1	1	1	2	2	4	4	4	4	0	0	0	0	0	0	0	0	0	0	3	3	1	4	3	4	1	1	3	0	1	2	3	2	3	4	3	1	3	2	1	4	0	0	0	0	0	2	3	2	4	1	3	2	1	1	1	4	4	2	3	2	1	1	2	4	3	2	2	4	3	2	2	2	1	1	3	0	2	2	2	3	3	3	4	2	0	0	3	3	2	1	4	2	3	2	2	3	1	1	1	3	2	4	1	0	1	2	1	4	4	4	2	2	3	1	2	2	3	0	3	2	2	3	0	3	4	2	3	2	4	1	3	4	2	0	1	4	3	2	2	0	4	1	1	3	2	0	0	0	0	0	0	1	1	3	1	0	0	0	0	0	0	2	4	3	2	3	3	4	3	1	2	0	0	0	2	3	2	2	0	2	4	3	0	0	0	3	2	3	3	3	2	2	4	0	4	2	0	0	2	0	1	3	3	2	1	4	1	3	3	3	1	4	0	4	1	2	0	2	4	2	3	0	2	1	1	4	2	2	0	3	2	0	0	2	3	2	1	3	1	3	4	1	2	4	2	2	3	2	3	2	1	2	1	2	1	4	4	4	2	1	3	2	3	2	4	2	2	3	3	2	1	2	0	4	2	3	3	0	4	4	1	3	4	2	1	0	3	3	1	4	0	0	0	0	0	0	1	3	3	2	1	4	1	0	0	0	0	0	0	1	2	2	1	3	3	2	2	3	1	4	0	0	0	4	3	3	0	2	1	2	1	2	1	2	3	2	0	0	4	2	0	3	2	4	2	2	1	2	3	0	0	0	0	0	0	0	0	0	0	0	0	0	0	0	0	1	0	2	3	2	0	0	0	0	0	2	3	4	2	1	4	2	3	2	2	1	1	1	0	0	0	2	1	2	4	0	2	2	4	3	3	3	2	0	0	0	0	0	0	0	0	0	0	0	2	0	3	3	2	3	3	2	3	3	2	0	2	2	3	3	1	2	0	0	0	3	2	0	0	0	0	1	4	1	2	3	1	2	2	1	3	1	0	3	3	4	3	1	1	3	0	0	0	0	3	2	2	2	2	4	2	1	2	3	2	2	2	2	4	3	1	3	0	0	4	3	4	2	3	1	4	2	2	2	0	2	0	0	0	2	3	3	4	3	1	1	1	2	2	3	2	2	0	1	2	4	1	3	4	3	1	2	4	3	2	2	1	2	1	0	3	2	0	3	1	0	1	4	2	1	3	0	4	1	4	4	4	2	1	2	2	0	0	0	1	2	1	3	3	1	0	0	1	1	1	1	3	0	0	0	1	4	2	3	2	3	2	2	1	2	2	3	3	3	1	2	0	3	3	3	3	2	4	1	2	1	2	0	4	3	2	1	0	3	1	3	1	2	0	4	2	3	2	1	2	2	3	4	0	0	1	1	3	2	1	4	3	1	0	1	1	3	1	3	1	2	1	0	0	0	0	0	0	4	3	2	3	3	4	3	2	3	2	3	0	1	0	0	1	2	1	4	3	1	3	4	2	0	4	4	2	2	0	2	1	4	2	3	0	0	0	2	2	4	1	3	4	1	4	0	0	0	4	1	2	3	2	3	3	0	2	3	3	0	0	0	0	0	0	1	3	1	1	1	2	4	2	2	4	0	0	0	2	0	0	2	4	2	2	3	1	4	0	0	1	3	1	2	1	1	2	2	2	1	1	3	4	1	3	0	3	2	3	2	3	1	3	3	3	4	1	0	3	3	0	0	0	0	0	1	3	3	4	4	1	4	3	3	2	4	2	4	3	4	2	2	2	2	3	1	0	0	0	0	0	0	0	0	0	0	0	0	0	0	2	2	1	2	1	1	4	2	3	2	3	1	1	3	2	3	2	2	3	1	2	2	4	1	3	2	3	2	3	2	2	0	0	0	0	0	0	0	0	0	2	3	2	3	0	1	1	1	2	1	1	1	1	3	2	1	4	2	2	2	3	3	3	2	2	2	0	1	4	1	2	2	2	1	2	3	2	1	2	2	0	0	0	0	4	3	0	3	0	0	2	0	0	1	2	2	4	1	4	2	0	0	3	1	2	3	3	1	4	0	0	2	1	0	0	0	0	0	0	0	0	0	2	1	4	3	2	2	0	2	4	2	4	4	2	1	3	2	2	3	1	1	1	3	2	3	1	3	3	2	0	3	3	3	2	3	3	0	0	0	0	0	0	0	0	0	1	1	3	3	1	2	1	1	0	0	2	3	2	3	1	2	2	2	2	2	4	2	2	3	1	1	1	1	4	1	4	2	1	3	2	1	1	1	4	3	3	3	2	2	3	2	1	3	3	3	1	4	3	2	3	0	0	0	0	2	4	1	0	4	4	2	4	0	1	2	2	3	3	2	3	2	1	2	1	4	4	1	3	4	2	2	4	4	4	2	3	2	3	2	3	0	0	0	0	0	0	0	0	4	2	4	2	2	0	2	4	4	4	1	4	1	4	0	0	0	0	3	2	0	1	1	1	4	2	1	0	1	0	2	1	2	2	1	4	0	0	0	0	0	4	3	2	1	4	2	2	2	0	2	2	1	2	3	2	1	2	3	3	3	2	2	1	2	2	4	3	1	4	4	0	4	4	0	0	0	0	3	3	2	1	3	2	4	3	2	3	1	3	2	3	2	4	0	0	0	0	0	0	0	1	1	2	2	4	3	4	1	2	1	1	0	2	2	3	1	2	1	2	3	3	3	2	0	2	2	1	3	2	3	1	2	1	2	2	3	4	3	3	2	2	1	4	2	2	2	2	3	3	4	2	1	1	3	4	2	4	2	1	2	1	3	2	1	3	3	4	2	3	0	0	0	0	0	0	1	4	1	1	2	1	2	3	3	1	0	1	2	1	1	2	1	4	0	2	2	3	3	1	0	0	0	0	0	0	0	0	2	1	2	1	1	0	2	2	2	2	4	4	2	1	1	3	1	0	3	4	3	4	1	1	1	3	1	1	0	3	2	3	2	0	3	2	0	0	3	4	2	0	2	3	1	0	3	1	4	1	3	3	2	3	1	0	0	0	0	0	3	1	4	0	2	1	3	2	2	4	2	2	2	0	3	4	4	4	3	1	2	2	0	1	2	2	1	1	1	1	4	0	0	0	2	0	4	2	3	4	1	2	2	2	3	4	3	3	0	0	0	0	2	2	2	4	2	2	1	2	2	3	3	1	4	3	2	2	3	0	0	0	3	2	0	4	2	1	1	2	2	2	2	1	1	1	3	2	2	4	3	2	3	2	4	4	4	1	2	1	0	2	2	0	3	0	3	0	1	0	2	1	2	3	2	1	3	1	1	4	2	1	2	0	4	0	2	1	0	3	1	4	4	4	4	4	3	3	3	3	4	2	4	3	1	3	3	1	2	3	1	1	1	3	1	1	3	2	1	2	3	2	1	2	3	1	4	3	3	2	2	3	2	2	3	1	3	3	4	4	4	2	3	0	3	3	2	3	2	2	2	3	3	2	4	2	2	2	2	1	4	3	4	1	1	3	2	4	3	1	0	3	0	0	0	2	3	1	4	3	0	0	1	4	3	1	3	3	2	4	2	2	2	4	0	3	3	2	3	3	0	0	0	4	3	4	2	1	1	1	1	2	4	2	0	3	1	4	3	1	0	3	2	3	2	0	1	2	4	3	2	0	2	2	2	4	3	2	4	3	1	4	3	3	2	3	0	0	0	0	0	0	0	0	1	1	1	2	3	2	1	1	4	1	2	0	2	3	2	1	2	2	1	1	3	0	0	3	2	2	1	4	4	1	1	2	1	3	0	1	3	2	4	2	4	2	2	2	4	3	2	1	4	4	1	2	3	2	4	2	3	3	4	2	2	2	3	3	1	2	0	0	0	0	0	0	0	0	0	0	0	0	4	0	0	0	0	0	4	3	2	0	0	0	0	0	0	0	1	1	0	0	1	3	4	2	3	1	0	1	4	0	0	0	0	0	0	1	4	1	2	2	2	2	2	2	0	3	2	0	0	3	3	3	2	3	2	0	2	0	0	4	2	1	3	2	0	0	2	0	0	2	0	3	2	3	4	2	2	1	1	3	0	0	0	1	2	1	2	0	3	4	4	3	2	0	1	3	2	0	0	4	3	1	2	3	2	3	4	1	1	3	3	0	2	1	2	0	3	0	3	0	0	0	0	0	0	0	0	2	2	1	2	3	4	3	1	2	3	3	4	0	0	0	4	3	1	3	2	2	4	0	0	0	0	3	3	4	2	2	2	0	3	3	4	3	3	2	1	2	0	0	0	0	2	4	1	4	2	3	2	2	3	2	2	1	2	2	1	3	2	2	3	2	3	4	4	1	1	3	4	3	3	0	0	0	0	0	0	0	3	0	0	4	0	1	1	1	4	0	0	0	0	3	1	0	0	3	1	1	3	2	1	1	2	1	3	0	4	3	2	3	2	3	2	1	3	1	0	0	0	0	3	3	2	4	3	0	0	0	0	1	3	1	3	2	4	0	0	0	0	3	1	2	3	2	4	3	1	2	0	4	3	2	1	1	4	4	3	2	3	1	3	3	3	4	3	3	4	2	3	3	2	0	1	4	0	2	1	3	3	3	0	3	0	0	0	0	0	0	0	1	3	2	2	2	2	1	3	3	2	2	0	2	0	1	1	0	1	4	0	2	1	3	2	0	0	4	1	4	4	3	2	3	2	2	2	2	3	4	2	2	1	3	1	3	1	3	1	1	4	4	1	3	3	1	3	3	3	2	0	2	0	4	1	0	2	3	1	2	1	0	3	0	4	2	4	2	3	3	3	4	3	3	3	2	3	1	3	1	4	3	3	1	4	3	4	1	3	2	2	3	4	2	2	1	1	0	3	2	4	3	4	2	3	3	3	3	3	1	4	3	3	1	1	3	3	3	4	0	0	0	0	0	3	3	4	3	3	3	1	0	4	3	1	4	3	4	3	2	1	0	1	0	1	2	1	0	1	4	0	1	2	2	2	2	1	0	4	4	3	3	4	2	2	2	1	1	4	1	3	1	2	1	1	1	2	2	4	3	2	4	4	3	3	2	0	1	2	2	0	3	0	0	0	2	1	0	1	1	2	4	3	2	2	2	3	3	2	1	2	2	3	3	2	3	3	3	1	1	2	3	0	0	1	3	2	2	2	4	2	2	3	4	0	0	0	0	0	0	0	0	0	0	0	0	0	0	2	2	0	3	3	2	1	2	2	3	2	4	2	1	2	3	3	2	2	3	2	4	2	0	0	0	0	3	4	0	4	2	1	1	1	1	1	0	1	3	0	4	2	2	2	4	1	2	2	4	1	2	3	2	3	3	2	0	3	2	2	1	1	3	0	0	4	1	3	2	1	2	0	0	1	0	2	4	0	4	1	0	3	4	2	1	4	0	0	0	0	3	2	1	2	4	4	2	3	2	4	3	3	2	3	3	1	1	2	2	3	1	4	1	1	2	3	3	3	3	0	3	4	0	3	2	1	4	3	1	1	0	1	3	4	4	1	1	3	0	0	0	0	0	0	0	2	4	4	3	3	4	2	0	0	0	0	0	0	0	0	0	0	0	0	0	1	4	4	0	0	2	2	1	2	3	2	4	0	0	0	2	2	1	0	0	2	3	3	0	1	2	2	2	2	4	1	0	1	0	2	4	2	3	1	4	3	2	3	0	0	0	1	2	2	0	3	0	3	3	3	1	1	3	0	1	4	1	1	1	2	1	1	2	1	0	2	2	2	4	4	0	0	0	0	0	0	0	0	0	3	0	3	3	4	0	0	2	3	2	0	0	2	2	1	4	2	2	1	3	4	0	1	3	0	0	0	0	0	0	0	2	3	1	3	0	3	1	3	1	2	0	3	3	1	4	1	3	1	2	4	1	4	3	4	2	1	0	3	3	2	3	1	4	1	2	0	0	0	0	0	0	0	4	3	2	2	2	3	3	1	1	3	1	0	3	1	4	3	3	1	4	2	1	2	0	0	3	3	1	2	1	4	2	3	2	3	3	2	3	0	0	0	0	0	2	0	2	2	3	2	3	2	1	3	4	3	4	2	3	3	2	2	2	0	2	1	1	4	4	4	1	2	3	0	0	0	0	0	0	0	0	0	0	3	3	0	0	0	0	0	3	4	1	2	3	2	1	3	4	0	0	0	0	2	3	3	2	2	2	3	2	1	1	2	2	1	2	3	1	2	2	3	3	4	2	1	1	4	3	3	0	0	0	3	2	1	4	4	4	2	2	1	4	3	3	4	4	2	2	0	2	3	3	0	0	0	0	1	4	4	3	4	2	3	3	3	3	1	0	0	0	0	3	0	0	0	0	2	3	0	0	0	0	0	0	0	0	0	0	0	0	2	2	0	2	1	2	3	3	2	4	1	3	3	4	2	2	4	0	0	0	0	0	0	2	4	4	3	4	2	2	2	3	1	0	0	0	0	0	1	4	0	2	0	0	0	0	0	3	2	0	1	3	3	2	0	2	2	1	2	2	3	2	0	0	0	0	3	0	3	2	3	1	0	3	2	1	4	3	1	2	1	0	3	1	1	2	3	1	2	3	0	2	4	0	0	2	2	4	1	2	3	1	3	4	0	4	2	3	2	4	3	0	2	3	2	3	2	4	2	4	4	2	4	0	0	2	3	1	3	2	0	2	1	1	4	0	2	0	2	0	4	0	0	0	2	2	0	0	0	2	4	0	0	3	0	0	2	1	3	4	1	1	1	2	3	2	4	3	2	0	2	2	1	0	0	0	0	0	4	3	1	2	2	1	2	4	2	2	2	1	0	3	1	3	2	2	2	0	0	3	2	3	3	0	0	0	0	0	1	2	3	2	2	2	2	3	3	2	2	1	0	0	4	3	3	3	0	0	0	0	2	3	1	2	0	4	2	2	2	2	4	3	2	2	3	1	2	3	1	0	3	3	3	1	4	3	2	2	2	2	3	3	2	4	0	3	4	1	2	1	3	2	1	2	3	3	2	2	3	3	4	3	3	2	3	1	0	3	3	0	1	3	1	2	2	3	2	4	3	2	1	2	3	1	1	3	4	3	0	0	0	0	0	2	3	3	2	2	2	0	2	2	4	0	0	0	0	0	3	2	3	3	0	0	2	3	1	3	2	3	1	0	4	4	2	3	1	0	0	3	4	0	2	0	0	0	0	0	0	0	0	0	0	0	0	0	0	0	0	0	2	3	1	1	2	4	1	1	0	0	0	0	0	0	0	4	2	3	3	0	2	1	4	0	2	3	4	2	0	0	0	0	3	3	2	0	3	3	3	2	0	3	2	3	1	3	2	4	1	4	1	2	0	0	0	0	0	4	3	0	2	2	3	3	2	3	2	0	3	4	1	1	2	1	4	2	2	3	3	2	1	2	0	1	0	4	1	1	3	2	3	2	1	2	0	2	1	4	4	1	3	0	0	0	0	0	1	2	1	2	2	2	2	2	2	1	0	0	0	1	2	4	3	2	0	0	1	0	2	2	0	0	0	2	1	1	3	1	2	3	2	1	0	2	3	4	2	2	0	3	3	3	3	1	2	2	1	2	2	1	3	0	2	1	2	0	0	0	4	4	2	1	4	3	2	3	2	3	1	3	3	3	2	0	4	3	4	2	3	2	1	1	4	4	0	0	0	0	3	1	3	4	2	1	3	3	0	2	0	0	0	0	2	3	4	3	2	3	3	1	2	3	2	2	3	4	1	3	4	1	0	0	0	0	2	3	4	2	0	4	1	0	3	2	2	3	2	4	0	3	1	3	1	2	3	2	0	0	0	3	1	2	0	2	3	1	3	0	3	2	1	3	1	3	2	0	1	0	1	2	2	0	1	2	3	3	4	1	3	4	4	1	4	3	2	0	1	1	0	4	4	3	4	3	2	0	1	1	4	1	2	2	3	2	3	2	2	2	2	3	3	0	0	3	2	3	0	0	0	0	0	0	0	2	2	1	2	0	0	0	0	0	0	0	0	0	0	0	0	0	1	1	1	2	2	4	0	3	1	3	2	0	3	2	4	2	2	1	3	1	1	2	0	0	3	3	2	0	1	1	1	4	3	3	2	0	2	2	3	3	3	2	0	0	0	0	0	2	3	1	2	3	3	2	2	3	2	4	4	2	2	4	0	0	0	0	0	0	0	0	1	3	2	3	1	1	1	3	0	0	0	0	0	0	0	3	2	3	0	0	0	0	0	0	2	4	3	1	2	1	4	3	0	0	0	0	2	3	2	3	3	3	2	4	3	2	1	3	3	4	3	3	2	3	1	2	3	1	4	1	2	0	2	2	2	4	1	1	2	3	0	2	1	1	3	2	3	2	3	3	3	3	3	3	3	2	3	3	0	0	0	0	0	0	1	3	0	3	1	0	3	0	0	0	1	1	4	0	0	0	0	0	0	0	0	0	1	4	3	0	0	4	4	4	2	0	0	2	4	3	4	4	1	1	2	1	2	2	2	1	0	0	3	4	2	2	2	3	3	3	0	3	0	0	2	1	4	2	3	2	2	2	1	2	3	3	0	3	3	4	2	2	4	1	4	3	0	2	2	0	0	2	4	1	1	4	3	1	3	0	0	2	4	3	4	2	2	0	1	2	1	3	1	4	0	0	0	0	0	3	0	4	2	0	0	2	3	1	3	1	2	1	2	2	2	1	3	3	2	2	4	4	3	2	3	1	1	4	1	3	2	2	3	4	2	3	1	3	1	3	3	2	4	2	1	1	4	4	4	0	0	0	0	4	2	2	2	2	2	0	0	0	0	3	2	1	3	1	1	1	1	2	0	0	0	3	2	4	3	3	3	4	2	1	2	2	1	4	0	0	1	2	1	4	2	2	4	3	3	4	1	2	3	1	2	4	4	2	1	2	1	1	1	3	3	2	4	4	0	3	3	2	1	2	2	2	3	0	2	2	3	3	2	3	0	0	4	2	0	0	0	0	1	0	2	1	2	3	2	3	1	1	2	3	3	4	0	0	0	0	0	0	0	0	3	1	1	2	2	1	2	3	1	2	2	1	3	3	4	2	2	0	3	3	1	1	0	3	2	2	3	3	1	2	2	1	1	3	0	3	3	2	1	3	2	2	3	4	4	2	2	0	2	1	2	4	3	4	1	2	3	3	3	4	4	4	0	0	0	4	2	3	3	2	3	4	2	1	4	4	3	2	1	4	2	2	3	0	2	2	2	0	3	2	1	3	2	3	4	0	4	2	4	2	3	3	3	4	1	3	2	2	3	2	0	2	0	3	2	3	0	1	2	3	1	3	0	0	0	0	2	0	1	1	2	3	0	0	0	0	0	0	0	0	4	4	0	2	2	4	0	4	3	3	3	3	2	3	3	4	2	1	4	0	0	2	0	4	3	4	3	2	2	2	2	3	1	1	1	1	3	3	4	0	1	1	2	1	0	2	2	4	4	2	2	2	3	2	1	3	4	2	2	1	2	2	2	4	1	1	3	0	0	0	0	0	0	0	0	1	3	2	1	3	0	0	0	1	2	3	0	0	0	0	4	4	1	4	4	2	4	2	1	2	3	1	0	0	0	4	3	4	2	3	0	2	2	1	0	0	2	1	3	2	3	2	2	2	2	4	0	1	3	3	4	2	2	3	1	1	4	2	4	3	2	1	3	4	1	4	3	2	0	0	1	1	3	0	3	2	3	2	2	3	4	3	4	3	3	3	3	2	4	3	4	4	0	3	2	3	3	2	1	2	4	2	2	3	3	4	3	1	2	2	1	2	3	3	2	2	2	3	1	3	2	2	0	0	0	0	0	0	2	3	0	2	3	3	1	0	2	3	2	2	1	2	3	0	0	0	0	0	0	4	3	4	4	2	1	3	2	2	0	0	0	0	0	0	2	1	0	3	1	1	1	2	1	2	4	3	0	0	0	0	3	2	0	0	0	0	0	0	0	4	2	4	1	2	2	0	2	1	2	3	4	4	1	0	3	4	2	3	1	1	3	3	3	0	0	0	0	4	4	1	1	0	0	4	2	1	3	0	0	2	1	0	4	4	1	3	1	2	1	4	4	4	2	1	3	2	3	3	4	2	2	1	2	1	3	2	1	3	4	2	0	0	3	2	4	4	3	3	1	0	0	0	0	0	0	2	1	1	1	2	2	4	0	0	0	0	0	0	0	0	0	0	2	0	2	4	0	4	3	3	4	4	2	1	1	3	2	3	0	4	4	1	1	2	1	4	2	3	2	2	1	2	0	2	3	0	4	0	4	3	2	0	0	4	3	3	1	1	1	3	3	2	3	3	2	2	4	3	4	0	0	4	2	3	0	0	0	0	0	0	1	3	1	3	1	3	2	2	3	4	3	1	0	2	3	2	4	4	0	0	0	0	0	0	2	2	2	3	3	1	0	2	1	3	1	1	4	2	4	3	3	2	3	3	1	0	3	2	1	3	3	4	1	2	3	3	0	0	0	2	2	4	3	1	4	1	4	2	3	4	1	1	0	0	0	4	2	0	2	3	3	0	2	1	2	2	2	0	4	2	3	2	4	3	2	2	3	3	4	3	4	2	1	2	2	2	2	2	2	4	2	3	1	3	3	2	4	3	0	2	1	2	2	1	0	2	3	2	3	2	1	1	0	2	1	0	4	2	4	3	2	3	4	0	0	0	2	4	0	2	3	2	3	0	1	2	3	2	2	1	3	1	0	0	0	0	0	0	3	2	1	3	4	1	4	1	1	2	1	4	0	2	3	1	1	1	2	3	2	1	0	0	0	0	3	4	0	1	0	0	0	0	0	0	3	1	0	3	4	4	4	4	3	2	1	4	4	3	1	4	4	4	0	0	2	0	2	3	4	4	3	3	4	2	4	4	3	1	2	2	2	4	3	0	1	2	3	2	1	2	3	1	4	0	1	4	2	3	2	1	2	4	2	1	2	2	2	0	3	3	3	0	0	2	2	4	1	2	2	2	3	4	3	3	3	3	1	1	2	0	2	2	4	0	0	0	0	2	2	2	0	2	3	1	0	0	3	1	3	2	1	1	4	3	2	3	2	4	3	2	3	2	0	2	0	0	0	0	0	0	0	0	0	0	1	2	3	2	1	0	0	0	0	4	1	2	3	1	0	4	2	0	0	0	0	2	0	2	2	0	1	4	2	3	3	4	3	4	3	4	3	3	4	2	2	2	0	2	0	2	0	3	0	2	1	0	0	0	1	1	3	0	0	0	3	4	2	2	0	0	0	0	0	0	4	2	1	3	3	4	1	4	1	2	3	2	1	0	3	3	0	1	0	0	0	0	0	1	1	3	3	1	2	4	1	0	1	2	1	0	3	2	1	1	3	0	0	0	0	1	3	4	3	3	1	1	1	3	3	2	2	0	3	2	1	2	2	3	1	3	3	0	0	1	4	2	0	4	2	4	1	1	4	2	2	3	0	0	0	2	3	0	0	0	0	0	0	4	0	0	0	4	4	3	2	3	3	3	4	1	4	3	2	0	1	3	2	0	0	1	3	2	2	0	3	2	2	4	1	3	4	4	4	2	0	0	0	0	3	3	1	0	2	0	0	0	0	0	0	0	0	0	0	0	1	3	1	0	0	0	0	0	1	4	2	4	2	2	2	3	2	1	3	0	0	4	2	2	0	3	0	3	2	3	2	3	3	3	3	1	3	2	2	3	1	2	4	4	0	3	4	4	1	1	4	0	0	0	0	0	0	0	0	0	0	3	4	2	2	0	2	0	0	0	0	0	0	0	0	0	0	0	3	3	3	2	0	0	0	2	2	3	0	2	1	1	2	4	2	0	0	0	0	3	1	3	1	1	4	1	2	4	3	2	4	2	3	1	2	2	3	0	1	1	1	4	4	1	1	1	3	4	2	2	2	2	3	2	1	1	0	4	1	4	2	1	0	2	4	4	2	2	1	2	4	3	4	1	2	4	0	0	0	0	3	4	1	1	2	4	1	3	3	1	0	3	2	0	0	2	1	4	4	2	4	3	3	3	0	3	3	1	3	4	4	0	3	1	4	1	2	0	0	0	0	0	0	2	2	2	1	2	0	3	4	1	2	1	2	1	4	3	4	4	3	4	2	0	0	2	0	2	1	1	2	1	3	4	2	2	2	4	2	0	2	4	4	4	1	0	1	3	4	2	3	2	4	2	1	2	2	1	0	0	0	0	0	2	3	2	0	1	1	3	2	4	1	2	2	0	2	4	3	1	4	1	2	2	1	1	0	4	1	2	2	3	2	4	0	0	0	0	1	3	0	0	0	0	0	4	4	3	3	2	1	0	2	2	3	0	0	0	0	0	0	0	0	2	1	2	2	3	3	3	2	2	3	3	1	1	2	4	2	3	1	2	2	2	3	2	3	3	2	2	4	2	0	4	4	2	2	2	3	0	0	0	0	3	4	3	2	2	2	0	0	1	1	0	3	3	3	3	2	1	4	0	1	2	2	3	2	2	2	2	0	3	2	1	3	4	3	3	3	3	1	4	3	2	3	2	2	3	3	1	0	1	1	0	2	1	2	0	0	0	0	1	1	3	0	0	2	2	0	2	1	2	4	1	3	1	0	1	4	1	2	2	3	4	4	2	2	0	0	0	0	0	3	4	3	1	3	2	3	3	1	0	3	0	0	1	3	2	2	3	3	2	2	2	2	1	2	0	2	3	2	1	4	2	0	2	1	0	1	3	2	2	1	1	3	4	1	4	2	2	4	4	3	0	1	2	4	2	2	1	1	0	4	2	0	0	0	0	0	0	0	0	3	4	2	4	4	0	4	1	3	3	2	2	1	0	0	4	4	1	3	3	3	0	0	1	4	2	4	3	2	2	2	3	1	1	3	2	4	1	3	1	3	2	2	3	0	2	1	0	0	0	0	4	2	3	2	1	2	2	4	4	3	2	4	2	2	0	1	2	0	3	3	4	1	3	4	4	4	2	1	3	4	2	0	2	4	3	4	4	2	2	2	3	3	3	1	2	3	3	1	2	4	3	4	1	1	3	1	0	3	1	3	3	3	2	1	2	1	1	0	4	3	1	0	0	4	0	4	0	2	2	4	4	4	2	0	0	0	0	0	1	1	0	2	4	3	3	1	1	0	0	0	0	0	0	0	0	0	0	0	0	0	0	1	1	1	4	0	0	0	3	3	3	2	0	4	2	3	3	3	0	0	0	1	1	4	1	2	2	1	3	3	2	2	3	3	1	4	3	2	3	3	1	2	2	1	4	3	1	1	3	3	4	4	3	0	0	0	0	0	0	0	0	0	0	3	1	3	3	4	3	2	1	1	4	1	4	2	1	3	1	0	0	0	0	0	1	2	1	3	3	0	3	0	4	2	1	2	4	0	0	0	2	3	4	2	1	4	0	1	2	0	1	1	1	2	2	0	2	1	0	0	4	4	2	3	3	4	4	3	1	2	2	1	1	0	1	0	4	2	4	1	1	3	2	3	2	3	0	0	0	3	2	3	2	4	0	0	0	0	0	3	3	2	2	2	2	2	3	0	0	0	0	0	0	0	0	0	0	0	0	0	0	4	0	0	0	0	3	0	3	1	3	1	4	1	1	1	4	1	2	4	1	4	3	3	1	1	2	1	3	2	3	2	3	4	1	0	0	0	3	3	4	1	3	2	2	3	3	3	1	3	2	0	0	0	0	3	3	3	2	4	2	0	0	0	0	3	4	2	2	2	2	0	0	0	0	0	0	1	1	2	2	2	4	2	3	0	0	0	0	0	0	0	0	0	0	0	0	3	1	2	2	4	2	2	2	0	0	4	3	4	2	2	1	3	0	0	4	4	0	0	0	2	4	3	3	2	4	2	2	2	4	4	3	2	2	3	2	1	2	3	3	1	3	4	1	0	3	0	0	0	0	0	4	2	0	0	4	2	2	1	2	4	1	1	1	3	1	4	4	1	2	3	2	3	3	2	4	3	2	2	3	2	3	1	4	0	0	0	2	2	2	3	4	2	3	2	1	3	1	0	1	2	4	2	1	4	2	1	3	3	4	4	2	2	2	0	0	0	2	2	3	4	2	3	3	0	2	2	2	2	2	2	2	3	2	2	0	0	0	0	0	0	2	2	2	1	2	2	2	0	0	0	0	2	1	2	3	0	2	4	1	3	2	3	2	3	3	4	4	4	3	4	4	2	2	3	4	4	0	0	0	2	1	2	1	0	0	0	0	0	0	4	2	2	2	4	2	2	3	3	3	2	2	2	2	3	2	4	1	3	4	1	3	4	1	2	3	4	4	2	0	3	3	4	1	3	0	4	1	4	4	3	1	1	4	4	1	4	1	1	1	2	3	0	0	0	0	0	0	0	0	0	3	4	3	3	2	2	4	4	3	0	1	2	2	2	0	1	1	0	0	0	0	3	3	1	2	2	1	1	1	0	2	0	2	0	0	1	3	1	3	3	4	3	2	2	1	2	0	0	0	1	0	0	4	1	2	2	4	2	2	2	2	2	4	1	3	0	4	2	2	4	2	4	0	0	0	0	1	2	2	2	3	3	1	3	3	1	2	2	0	0	3	0	0	2	4	3	2	2	2	2	3	0	4	3	1	2	1	2	2	0	3	3	2	4	0	2	3	3	2	1	2	3	4	3	0	3	3	1	4	3	2	1	1	4	2	1	2	2	1	4	1	2	4	1	3	2	3	3	2	1	4	0	3	4	1	1	4	2	4	0	0	0	0	4	4	2	0	3	2	4	3	2	4	1	2	0	2	2	3	4	1	1	3	2	4	0	2	2	3	2	3	0	2	1	0	0	0	0	0	0	0	0	1	3	4	1	1	1	4	3	4	2	3	4	2	2	0	2	2	2	3	1	1	3	3	4	3	3	2	2	3	1	3	1	2	3	1	3	1	3	0	1	0	0	0	0	0	0	0	0	4	2	3	1	3	1	3	4	4	0	0	0	0	0	3	3	1	1	2	2	2	2	1	1	4	2	2	0	0	0	0	2	4	2	4	3	4	3	1	1	2	3	2	0	2	3	4	0	0	0	0	2	4	0	3	2	1	2	2	1	0	3	2	2	3	3	3	2	3	2	3	4	2	2	1	1	0	0	0	4	3	0	0	0	0	0	0	0	0	2	2	4	2	2	4	0	0	1	4	3	1	4	0	0	3	1	2	0	1	2	1	2	0	0	2	2	1	3	4	2	2	0	0	0	0	0	0	0	0	3	0	3	3	2	1	1	3	1	3	3	2	4	4	1	1	4	3	2	3	0	0	0	3	2	0	2	2	2	0	0	0	2	3	3	1	3	0	2	3	4	1	2	0	4	4	3	1	3	4	2	3	1	1	3	3	2	1	1	1	0	0	0	0	0	0	3	3	2	3	0	2	3	3	3	2	4	2	3	4	2	2	0	0	0	0	0	0	1	1	0	2	4	0	0	0	0	2	3	4	4	0	2	0	3	1	1	3	4	4	3	3	2	1	2	3	2	0	0	0	2	4	2	3	4	3	0	0	0	2	2	2	1	2	4	1	0	0	2	2	1	2	2	2	1	2	1	2	2	4	1	2	0	0	0	0	0	0	0	0	0	0	0	0	0	0	0	0	0	0	0	0	0	3	2	2	1	1	1	2	1	3	1	3	2	2	2	2	1	1	1	2	0	0	2	2	1	2	4	3	1	0	2	0	2	3	0	0	0	0	0	0	0	2	4	2	2	3	1	4	2	2	2	1	0	2	1	3	3	2	2	4	1	4	1	2	1	3	2	1	1	2	2	1	2	1	2	1	3	1	3	3	0	0	3	2	3	4	4	1	0	0	3	1	1	1	2	2	2	3	2	3	3	1	4	3	4	0	0	0	0	3	4	2	3	3	0	0	4	1	1	2	0	0	0	3	0	0	0	0	2	2	0	4	3	2	1	4	0	3	1	1	0	2	3	2	2	1	1	0	3	1	2	0	2	1	2	3	1	3	3	1	0	1	1	3	0	1	3	3	3	2	0	4	0	2	1	1	2	2	3	4	2	3	3	1	0	0	0	0	0	3	2	1	2	4	2	3	2	2	1	0	2	3	3	4	3	1	3	4	4	4	4	3	0	3	3	2	1	4	4	1	3	3	2	2	0	0	0	0	0	0	4	3	1	0	0	3	2	2	2	0	0	1	2	2	3	4	2	4	2	2	0	3	4	2	1	4	2	2	0	0	0	2	4	0	0	3	0	0	3	2	0	2	1	0	2	4	0	4	0	0	0	0	0	0	0	0	0	0	0	0	0	0	3	0	0	0	2	3	2	3	4	0	0	2	3	4	1	2	4	3	2	0	1	2	2	2	0	4	2	0	1	0	4	1	1	2	1	3	0	3	1	4	1	1	0	3	0	4	4	2	1	0	4	2	4	4	1	2	1	3	3	3	3	2	2	0	0	4	2	2	0	3	3	3	2	0	1	2	1	1	3	1	2	2	1	3	2	0	2	3	2	3	3	1	2	2	0	0	0	0	0	3	4	2	4	4	3	4	3	1	0	2	2	4	1	1	3	2	2	0	1	2	2	0	1	1	2	2	3	3	2	2	2	1	1	2	0	0	1	0	4	1	3	2	2	4	1	0	0	4	0	0	4	1	3	0	2	0	3	1	1	2	1	4	2	2	0	2	0	2	2	1	0	0	1	3	3	4	1	4	0	4	2	2	1	2	4	3	3	3	2	3	0	4	4	2	3	2	1	4	3	3	2	1	4	1	2	4	0	2	3	2	0	3	2	2	3	3	2	4	1	3	2	0	0	0	0	0	1	4	1	3	0	0	0	4	4	1	2	2	0	1	1	3	3	0	3	4	2	3	2	0	0	2	3	4	1	3	4	1	0	0	0	4	4	0	2	0	0	1	3	4	1	0	0	0	0	0	0	1	2	4	4	3	2	2	1	2	1	3	2	2	2	1	3	0	3	2	2	0	2	1	0	4	0	2	3	2	2	3	4	1	1	4	4	2	0	1	2	4	2	0	0	0	1	4	1	0	0	1	4	0	0	1	1	2	3	2	0	0	0	0	0	0	0	0	0	0	0	0	2	3	4	4	2	1	3	4	2	0	0	3	2	0	3	1	3	3	3	1	2	0	3	3	2	3	1	0	0	3	3	2	1	2	4	4	4	0	3	1	1	3	2	3	4	1	0	2	0	3	2	4	1	1	3	3	1	2	4	2	2	0	0	0	0	0	1	2	4	4	1	2	4	1	2	4	2	2	1	0	2	3	2	0	2	3	3	1	0	4	1	4	3	3	3	3	3	2	0	3	1	2	0	1	4	3	2	1	3	0	0	0	0	0	1	4	1	1	1	1	2	2	1	2	2	2	0	0	0	4	3	2	2	2	3	2	3	0	3	1	2	2	1	3	0	0	0	0	0	0	0	4	4	2	1	0	4	2	0	4	2	0	1	2	2	1	3	3	1	3	3	2	1	1	2	0	1	2	2	4	1	2	0	3	0	0	1	2	3	2	2	3	0	1	3	4	0	0	0	3	0	2	3	1	4	4	2	0	0	0	0	0	0	0	3	4	2	0	4	3	3	3	0	3	2	1	1	1	1	2	3	0	1	3	2	1	0	2	2	4	3	3	0	0	3	2	2	3	1	1	0	4	0	1	1	1	1	2	4	2	2	0	2	2	2	2	0	3	0	0	0	0	3	3	3	1	1	4	4	0	3	2	1	3	1	1	0	0	4	0	1	0	2	1	1	2	2	2	0	3	3	0	0	0	0	0	4	1	0	0	0	0	1	3	0	3	3	0	2	2	4	1	4	1	2	3	1	3	1	0	2	3	3	2	2	4	1	1	2	3	3	4	2	1	3	1	1	0	0	0	3	0	0	0	0	4	4	3	3	3	3	3	4	0	4	3	0	3	4	0	1	0	2	3	3	0	2	3	3	2	1	1	1	4	1	3	3	0	3	3	0	2	4	1	3	2	2	2	1	1	3	1	2	2	2	3	1	0	0	0	3	4	2	1	2	4	3	2	1	2	2	3	3	3	3	2	3	3	2	3	1	3	3	0	3	4	3	1	3	2	4	3	4	4	3	2	3	3	2	0	0	0	0	0	0	0	2	1	0	2	4	1	1	3	2	2	0	3	1	3	3	0	3	3	0	3	3	3	2	3	2	2	0	0	0	0	2	1	2	3	2	3	0	0	4	4	2	2	0	0	1	3	3	2	3	1	4	0	0	0	0	3	2	0	1	3	2	3	0	2	2	1	1	1	3	3	2	3	1	1	0	0	4	4	4	4	3	3	0	0	3	1	4	0	0	0	0	0	0	0	0	1	4	4	4	3	3	0	2	2	2	3	1	4	4	4	0	0	4	3	2	2	4	4	2	0	0	1	1	1	1	2	2	3	3	2	2	3	1	2	2	4	2	2	2	3	1	3	1	1	0	2	0	0	0	3	2	1	3	4	2	3	1	4	2	0	0	0	3	2	2	1	2	0	0	0	0	0	2	4	3	3	4	3	2	3	4	2	2	3	0	1	2	1	4	3	3	0	0	0	3	0	1	3	1	3	2	4	0	2	2	2	3	4	2	4	2	2	3	2	0	0	3	4	2	3	3	2	4	3	1	3	3	2	2	2	2	2	0	0	0	0	0	0	0	0	0	1	3	1	2	2	2	4	3	0	2	4	2	1	4	2	1	2	1	0	0	2	2	2	0	2	2	2	3	3	4	3	3	0	0	0	0	3	0	2	0	0	0	2	4	3	1	2	1	2	3	4	1	2	1	3	1	0	1	3	2	4	3	3	3	0	0	3	3	2	4	1	1	2	3	4	1	0	0	0	1	3	2	0	1	2	3	3	1	0	2	4	2	2	1	2	3	3	3	3	2	3	3	2	3	3	4	3	2	4	2	1	2	2	4	0	2	4	2	1	3	3	3	1	3	1	2	0	0	4	4	1	3	1	1	0	0	0	0	2	2	3	4	1	1	4	1	3	3	2	3	2	4	3	3	2	0	0	0	0	0	2	3	0	0	3	1	0	3	4	1	2	3	2	2	3	4	2	2	2	2	0	4	3	4	3	0	1	0	0	0	0	2	3	3	3	1	4	2	0	4	4	1	4	2	3	0	2	0	4	3	3	2	4	3	3	4	3	3	3	2	1	3	2	2	2	3	2	3	2	2	2	2	3	1	4	1	4	2	2	1	3	3	1	2	3	1	0	0	0	0	1	2	3	1	0	1	3	2	4	2	1	3	4	1	0	0	3	3	2	3	2	4	0	0	4	4	2	3	3	3	1	3	3	3	2	4	0	3	3	2	3	4	3	2	3	0	2	3	1	3	3	2	3	3	0	0	0	0	0	0	3	2	1	3	4	3	1	2	0	0	0	2	1	4	4	0	0	0	0	0	0	2	3	0	0	2	4	1	3	4	2	2	2	4	2	3	2	2	1	2	1	1	2	2	2	2	3	2	1	2	2	3	2	2	3	2	1	3	4	2	2	4	2	2	3	2	0	0	4	3	0	0	2	2	3	2	1	2	1	3	1	3	2	1	1	0	4	0	3	2	3	0	1	2	0	0	4	3	2	3	0	0	0	3	0	2	1	1	2	1	2	1	0	3	4	1	4	1	1	2	2	3	2	2	4	3	2	3	0	0	2	1	2	1	3	2	4	3	2	2	1	2	0	3	4	1	1	1	3	3	4	2	4	1	1	3	2	3	2	3	2	0	0	0	2	2	1	3	0	0	0	0	0	0	1	2	0	3	3	0	1	0	0	2	1	0	2	3	1	3	4	0	4	4	4	0	0	0	2	3	1	1	2	2	1	3	0	1	3	1	4	3	4	2	2	1	4	2	2	3	3	2	1	3	1	2	2	4	3	2	0	1	4	3	2	2	3	3	2	4	4	3	1	1	2	4	4	3	1	4	2	4	4	1	3	0	0	0	0	0	0	0	0	2	3	2	3	4	2	0	1	3	2	0	2	4	1	3	2	3	1	2	2	0	0	0	1	0	0	2	2	3	1	1	1	4	2	2	0	0	1	3	2	2	1	3	0	3	2	3	2	1	1	4	2	1	4	2	4	3	2	1	3	1	1	1	3	2	0	0	0	0	0	4	3	2	1	4	2	4	0	0	0	2	2	4	2	4	2	2	2	2	3	2	1	1	2	3	3	3	2	2	2	4	2	3	3	4	3	2	1	1	2	3	3	4	0	2	3	4	3	3	2	2	4	2	0	0	3	0	3	1	4	2	3	4	4	0	2	4	1	2	0	2	2	1	0	1	3	4	1	2	4	4	3	2	3	3	3	4	1	4	4	1	1	2	3	3	2	1	1	3	3	1	3	2	1	2	2	2	2	3	2	3	4	3	3	0	0	2	3	3	4	2	2	2	2	2	2	1	2	0	0	0	0	0	2	2	2	2	3	2	2	3	2	2	3	2	4	2	3	4	3	2	1	3	1	0	0	0	0	0	0	0	0	4	4	0	2	3	0	2	0	0	0	0	0	0	0	0	0	0	4	4	1	2	1	2	0	4	0	3	1	2	3	3	4	2	2	1	1	3	1	3	3	2	3	0	0	1	2	2	1	1	4	4	2	4	2	3	4	0	0	0	0	0	0	0	0	4	1	3	2	2	2	2	3	1	1	1	1	0	0	2	0	2	2	1	0	1	3	1	2	1	1	4	3	2	3	3	2	3	2	2	3	1	2	2	2	0	2	1	2	0	1	3	2	1	3	3	3	1	1	3	2	4	1	2	4	4	1	1	2	0	3	0	0	3	3	3	1	3	2	4	1	2	2	1	1	3	2	2	2	2	0	2	1	1	2	1	4	1	2	2	2	2	4	1	0	2	3	4	0	3	3	2	3	3	4	3	3	1	3	3	1	1	4	2	2	1	2	3	3	3	0	0	3	3	3	3	3	4	1	2	4	1	1	3	3	3	0	1	3	4	2	2	3	1	3	2	3	2	1	2	2	3	2	2	3	0	3	2	2	3	2	0	2	1	2	2	1	3	3	2	3	1	1	1	2	3	3	2	3	2	3	3	3	3	1	2	3	1	2	2	3	3	2	2	1	0	0	0	0	0	0	0	3	3	2	2	4	2	1	4	0	0	0	0	2	4	2	4	3	3	3	2	4	3	3	1	4	2	4	0	1	3	2	1	4	3	3	1	4	1	2	3	4	3	2	2	4	3	2	0	0	0	0	0	0	0	3	1	2	3	3	3	3	2	0	0	0	0	0	0	3	2	3	1	3	4	4	4	1	3	0	0	0	0	3	3	1	1	2	2	3	3	1	0	0	3	3	2	1	3	1	3	2	1	1	1	1	0	0	0	0	3	1	2	1	4	1	1	1	3	2	1	0	1	2	4	3	2	3	4	4	2	0	2	4	3	2	4	2	2	2	2	1	4	0	2	2	1	2	2	3	4	1	0	1	3	2	3	2	3	2	2	2	3	3	0	0	0	2	4	1	4	1	1	2	0	0	0	0	3	3	4	2	0	3	2	1	0	3	2	3	2	2	3	0	2	1	1	3	3	1	0	1	3	3	2	3	3	4	2	2	4	4	0	0	0	0	0	0	1	2	2	1	2	1	1	2	3	3	3	3	0	0	0	0	0	0	0	0	0	4	3	2	2	2	2	4	1	1	2	1	1	3	1	0	0	3	3	2	3	1	4	2	4	2	4	1	3	3	2	3	4	2	0	0	2	3	1	3	3	0	2	3	0	3	0	0	0	1	1	1	2	1	2	3	1	2	4	1	3	2	2	2	1	3	1	1	3	1	4	4	0	4	0	2	2	3	1	2	0	1	3	1	1	2	4	2	2	3	2	2	2	4	2	4	2	2	3	4	1	3	1	2	1	1	3	3	2	3	0	0	2	2	0	1	1	2	2	1	3	2	1	1	2	0	2	4	1	4	0	3	0	0	3	1	3	2	4	4	1	1	0	0	4	2	4	0	4	4	0	2	1	2	2	2	3	4	4	2	4	3	1	1	3	0	3	3	2	4	4	1	3	2	2	0	0	0	4	4	3	4	4	3	3	3	3	3	2	1	3	2	3	1	4	0	0	0	0	0	0	0	4	4	3	3	1	3	0	0	3	2	1	2	4	4	3	4	3	2	1	3	2	2	3	2	3	0	0	0	0	0	0	0	3	2	1	2	3	3	1	1	4	2	3	4	1	3	4	3	4	3	2	3	4	4	0	1	1	3	0	0	0	0	1	0	0	2	2	1	4	3	2	1	3	4	0	1	4	0	2	4	3	2	3	1	3	4	2	4	4	2	3	2	2	3	0	4	4	4	0	1	4	2	4	4	2	3	2	3	1	2	3	4	2	0	0	0	0	0	0	0	0	0	1	3	0	2	1	1	4	2	3	0	0	0	4	1	0	0	0	0	0	0	1	1	3	3	2	3	3	4	0	0	2	3	0	1	4	0	0	0	0	4	4	1	4	3	3	3	1	3	4	4	2	2	3	2	3	2	2	2	4	4	3	2	3	2	2	1	1	1	4	2	3	3	2	2	2	4	4	0	1	3	1	4	3	3	1	4	4	2	1	2	2	2	3	3	3	4	1	4	0	3	4	0	2	4	0	1	0	0	0	0	0	0	0	0	0	0	0	1	3	2	1	2	3	2	3	2	2	1	3	3
A11_2m	1	4	1	1	4	1	2	0	2	4	4	3	1	3	1	4	4	2	1	2	3	1	2	3	2	3	1	0	0	0	0	0	0	0	0	0	0	0	0	0	4	3	4	3	4	3	3	4	4	3	3	2	2	3	1	3	4	1	0	0	0	0	3	1	3	3	3	3	4	2	2	0	0	0	0	0	0	0	0	3	2	4	3	3	4	2	4	1	3	2	0	0	0	0	0	0	0	0	0	4	0	3	0	0	1	4	1	2	3	2	4	2	3	4	3	3	2	4	2	1	2	4	3	2	3	4	3	2	1	1	4	2	4	0	0	3	2	1	1	1	3	3	3	3	3	3	2	4	2	3	1	0	4	3	4	3	1	2	4	4	1	4	4	2	3	2	0	0	0	0	3	2	0	0	3	2	1	3	3	0	3	4	0	0	0	4	1	0	0	3	0	2	0	0	0	0	0	0	4	3	4	4	3	3	0	0	1	4	1	2	3	2	4	3	1	3	1	2	3	2	3	3	1	1	4	1	2	3	0	4	1	3	4	2	3	3	2	1	4	1	3	2	2	3	1	3	0	4	2	4	0	0	0	0	0	2	3	3	0	0	0	0	0	0	0	3	0	1	2	0	1	3	4	4	4	4	4	4	2	1	2	2	4	3	1	2	1	2	0	3	4	3	1	4	3	0	0	0	0	4	4	2	3	2	3	2	1	4	4	4	4	3	3	3	4	1	4	1	1	3	3	3	2	3	0	0	2	3	3	3	2	0	1	0	3	3	2	1	4	3	4	4	1	1	3	3	2	2	0	0	0	2	2	0	0	0	0	0	0	0	0	1	3	0	2	0	0	0	2	3	2	4	4	1	3	3	3	4	2	3	3	3	4	2	1	2	3	2	3	3	3	4	1	3	3	3	3	3	4	2	3	3	2	4	3	1	3	1	1	1	2	1	2	3	4	1	2	4	1	2	2	2	2	4	4	2	0	2	1	4	2	2	0	3	2	2	0	0	3	4	2	0	2	0	4	2	3	2	0	0	0	0	1	2	1	2	1	0	1	3	2	2	3	4	2	2	4	1	3	3	3	0	0	2	3	0	0	0	0	0	0	0	0	0	0	0	0	0	0	0	0	0	0	0	2	1	4	0	4	4	1	4	4	2	0	1	4	3	3	2	4	2	4	2	3	3	1	4	2	2	2	3	4	3	3	1	3	3	2	3	2	2	2	3	2	4	1	2	2	2	2	1	3	0	0	0	3	2	4	1	2	2	0	0	2	3	3	3	0	0	0	4	2	0	0	0	0	1	3	2	2	0	2	4	1	3	4	2	0	0	0	2	4	4	2	3	4	4	2	2	1	2	2	0	0	0	0	0	0	0	0	0	0	4	3	4	2	2	3	2	2	2	2	0	0	0	0	0	0	0	2	1	2	1	4	2	2	3	2	1	4	4	1	2	0	0	0	0	0	0	0	4	1	3	0	3	1	3	3	4	4	0	0	0	0	0	0	0	0	0	0	0	0	0	0	0	0	4	2	3	4	3	2	2	3	1	4	3	3	2	2	2	3	3	1	3	0	0	0	0	0	0	2	0	0	0	0	0	4	0	1	2	3	3	3	3	1	3	3	3	3	0	0	3	2	2	2	3	2	3	4	4	2	1	0	0	0	0	3	4	4	3	3	0	4	2	3	2	4	4	1	0	2	2	3	4	1	2	3	2	0	4	2	2	2	3	3	1	3	1	1	2	2	1	4	1	3	0	0	3	3	3	1	2	3	3	2	2	3	3	2	3	1	0	0	4	3	3	1	2	2	3	1	1	3	1	2	3	1	0	0	0	0	0	3	0	0	0	3	0	1	1	2	1	2	4	3	3	4	1	1	3	0	0	0	0	0	2	1	0	3	3	2	3	4	3	3	2	2	2	1	1	4	4	2	4	2	3	3	0	3	2	0	0	0	0	3	3	3	0	0	0	3	0	0	3	0	2	3	0	0	0	0	0	0	0	0	4	2	3	3	2	1	0	0	0	3	2	4	1	3	3	3	4	2	3	4	3	3	2	2	4	4	4	3	2	3	2	2	1	3	2	2	2	2	4	4	1	4	1	0	0	2	1	2	4	2	3	3	2	3	0	2	2	4	3	1	2	2	3	3	0	2	0	3	0	0	2	4	3	1	4	3	3	2	2	2	1	3	3	3	2	3	1	1	0	4	4	1	1	2	3	0	0	0	0	0	0	3	3	3	2	4	3	1	4	4	1	4	2	2	1	2	1	2	3	4	2	1	0	4	1	4	4	2	2	2	1	2	3	3	4	4	3	4	3	3	2	2	4	1	0	0	4	4	2	3	1	4	4	3	3	0	1	4	4	4	1	1	4	3	2	1	3	2	2	4	2	0	0	0	2	4	3	0	3	2	1	4	3	2	0	0	3	1	3	3	1	2	3	3	4	1	2	3	4	2	0	4	1	0	4	0	0	2	0	0	3	4	3	2	1	3	1	1	0	4	2	2	1	4	3	4	4	1	4	2	3	1	3	3	2	4	2	3	2	3	2	1	4	4	2	2	2	4	2	2	2	3	2	2	3	3	0	4	2	0	4	3	1	1	4	3	0	4	4	3	2	3	0	4	2	0	0	0	3	4	4	3	3	3	3	3	4	3	2	3	4	2	3	3	0	0	0	0	0	0	0	0	0	0	0	0	0	2	3	0	3	1	0	0	0	3	1	0	0	1	2	4	2	3	4	2	1	2	2	0	0	1	1	4	2	2	3	4	1	3	3	1	2	4	4	2	4	0	0	0	0	3	4	3	1	4	4	3	2	4	1	3	4	2	2	1	3	1	3	3	3	2	2	2	1	0	0	3	4	0	0	0	0	0	0	3	0	4	0	4	0	3	2	2	4	4	3	1	1	1	0	0	4	3	2	1	1	2	3	2	3	2	3	2	4	2	2	0	0	0	0	0	4	3	0	2	0	0	4	2	0	0	0	2	4	2	3	3	4	3	3	0	4	3	3	4	1	1	0	1	4	0	0	4	3	1	2	2	4	4	3	3	1	2	2	3	0	0	2	3	4	3	2	2	3	0	4	1	2	4	4	2	1	3	4	1	2	1	3	3	1	3	1	1	4	0	2	3	3	0	0	0	4	1	3	0	0	0	0	2	3	4	2	2	2	0	3	3	4	2	2	0	0	0	2	2	3	2	3	2	0	0	0	0	0	0	0	0	0	0	0	0	1	1	2	1	3	4	2	3	4	4	3	1	4	4	0	3	4	1	4	0	1	2	4	1	3	1	2	1	3	0	0	0	0	0	0	0	0	0	0	0	3	0	0	0	0	4	3	2	0	2	2	1	2	3	4	2	4	1	2	3	1	3	4	4	4	1	1	4	1	2	4	0	0	0	0	0	1	1	3	2	1	3	2	1	2	3	2	3	1	3	3	3	3	3	4	4	4	2	3	0	0	0	0	2	3	2	1	3	4	2	3	4	3	3	2	1	0	0	0	0	0	2	0	2	4	3	4	3	3	2	4	4	1	4	4	3	3	3	3	2	4	1	3	3	1	1	2	0	0	0	3	1	1	2	1	1	3	0	0	3	1	4	2	1	0	2	4	4	1	1	2	1	4	4	2	3	1	3	0	1	1	0	0	3	4	1	1	0	1	3	2	4	3	2	1	1	4	0	3	0	2	2	2	3	2	3	2	4	2	4	3	3	4	2	2	3	4	3	4	4	4	0	0	0	0	0	3	3	4	1	3	2	2	2	3	3	2	4	2	3	4	2	2	0	0	0	1	3	4	3	2	2	2	3	4	2	3	0	3	2	1	2	3	2	3	3	0	2	3	4	0	0	0	2	2	3	2	3	4	3	4	0	2	0	0	4	3	0	0	0	4	1	1	2	4	0	0	0	0	0	2	0	3	0	0	0	0	2	2	3	2	0	0	0	2	3	4	2	2	2	0	2	0	0	3	3	2	0	1	0	0	0	0	0	0	0	0	0	0	2	3	3	3	4	3	0	0	2	2	1	2	0	3	3	2	2	3	3	2	2	3	4	1	3	4	2	3	2	3	2	3	2	4	3	3	4	4	1	2	1	4	3	4	0	3	2	3	3	3	3	4	4	1	1	1	4	4	3	2	1	2	2	2	3	2	0	2	1	3	0	2	4	3	1	2	3	3	2	3	1	3	2	2	4	2	2	2	3	4	3	4	4	4	2	4	2	3	2	4	3	1	2	3	2	4	0	4	3	2	4	0	2	3	3	3	4	3	1	0	0	0	0	0	0	0	0	3	3	3	1	2	1	2	1	1	2	3	1	4	1	3	2	3	0	0	0	0	0	0	0	0	0	0	2	3	0	0	0	0	0	0	0	0	0	0	0	0	0	0	0	0	4	2	2	3	4	3	3	4	1	2	4	2	1	2	0	2	2	2	4	1	2	4	3	4	3	2	0	3	4	1	2	1	4	0	0	0	0	0	0	0	3	2	2	4	4	3	2	1	0	4	2	4	3	3	3	3	4	0	4	4	2	3	0	0	2	4	1	0	0	3	2	3	4	4	1	3	3	4	2	3	0	3	1	3	2	1	3	4	3	4	2	1	2	3	3	1	2	0	4	2	4	2	3	2	2	2	2	4	1	3	1	0	4	0	4	4	3	1	2	2	2	4	3	0	2	4	2	3	3	0	0	0	3	0	0	0	0	1	1	1	3	3	3	0	0	0	0	0	0	0	3	3	2	0	3	1	0	0	4	3	1	0	0	0	0	1	3	1	2	4	4	3	2	1	0	0	0	0	0	0	1	0	3	1	3	4	4	1	0	0	3	1	4	4	2	2	0	3	4	4	2	0	0	0	0	0	4	3	2	0	4	0	3	1	0	0	0	0	4	3	3	3	3	3	2	3	2	1	4	2	3	1	2	4	0	0	0	0	4	3	3	4	0	0	0	0	0	0	2	0	1	0	0	2	4	3	2	4	0	4	1	3	1	1	0	0	0	3	3	3	1	0	4	1	3	0	0	0	0	3	1	4	0	4	4	4	2	3	0	0	0	0	0	0	2	3	4	4	0	0	0	0	0	0	0	3	3	3	3	0	0	2	3	0	1	2	1	2	4	2	0	3	4	0	2	0	0	0	0	4	2	4	0	3	4	3	3	2	3	0	0	4	3	3	3	2	4	3	4	3	2	3	3	2	2	2	3	2	4	1	4	2	0	0	0	0	0	0	3	3	4	4	3	4	3	4	2	3	4	3	4	2	4	2	1	4	1	1	0	4	4	2	3	3	2	2	0	4	0	0	2	3	2	4	3	4	4	0	0	0	0	0	1	4	3	4	0	3	4	3	4	3	2	3	0	2	1	3	2	2	4	4	2	2	0	4	4	3	0	0	0	0	0	0	0	0	0	0	0	0	0	0	0	1	0	0	2	3	2	1	2	3	4	3	2	2	3	4	4	2	1	3	0	0	0	0	0	3	2	0	1	3	1	3	3	2	4	3	4	4	2	0	0	2	1	2	2	0	0	0	0	0	0	0	0	4	3	1	3	4	3	1	4	3	1	1	0	2	2	4	4	3	4	2	3	4	3	3	1	2	2	3	0	3	3	4	0	3	0	2	3	4	3	2	0	2	2	0	0	0	3	2	3	3	0	0	0	0	0	0	0	2	3	3	4	3	3	2	2	3	1	3	4	3	0	0	0	1	3	4	1	3	4	4	4	2	1	3	3	1	1	4	2	3	2	3	1	1	4	1	1	3	4	2	3	2	3	1	2	4	1	2	1	0	0	0	0	0	0	0	1	4	3	4	1	4	2	3	1	4	3	0	0	0	1	1	3	2	2	3	2	3	3	2	4	3	2	1	2	3	3	1	2	3	3	3	3	3	0	2	3	4	4	1	3	2	3	2	2	2	3	2	2	3	3	3	4	4	3	3	3	1	2	3	0	3	2	2	2	0	0	0	0	2	1	1	3	2	4	0	0	0	0	2	4	3	2	3	1	4	1	2	4	2	2	3	3	0	0	0	0	0	0	0	0	2	3	1	2	3	4	4	3	3	2	3	1	3	0	0	0	0	0	0	0	4	3	4	1	4	2	0	0	0	2	4	2	1	3	0	0	4	4	1	0	0	0	1	2	2	0	4	0	2	0	1	1	2	0	3	1	2	3	2	2	1	4	2	4	2	2	2	2	3	1	2	2	0	0	0	0	0	0	2	2	2	2	2	2	4	0	3	2	0	3	2	4	3	2	3	2	4	0	3	0	2	4	3	3	3	2	2	2	2	2	2	4	2	3	1	2	1	1	2	2	2	3	3	2	2	2	3	3	3	0	0	0	0	0	0	0	3	2	3	2	3	3	1	1	2	4	3	4	2	4	1	2	4	1	2	4	4	3	2	3	2	1	3	4	3	1	2	3	1	4	2	2	2	3	1	2	4	2	2	2	2	3	2	2	2	3	4	4	4	3	2	3	3	0	2	1	0	3	4	3	3	4	3	4	3	0	0	0	0	4	2	3	3	1	0	1	0	0	0	0	0	0	0	0	0	1	3	3	4	2	2	2	4	0	4	3	4	2	1	3	4	1	0	0	4	3	4	2	2	0	3	3	2	2	4	2	4	2	3	4	2	4	2	3	1	3	2	4	3	3	0	3	4	3	4	1	2	2	3	2	2	0	4	3	4	2	3	3	3	3	3	0	4	4	2	4	3	4	3	2	1	0	4	3	2	3	2	2	3	1	3	3	3	4	3	1	4	2	2	1	3	3	3	4	4	1	4	1	0	3	0	0	1	4	4	4	2	0	0	3	3	1	3	3	1	1	4	0	3	1	2	3	4	0	0	3	1	2	2	4	2	3	1	2	2	2	2	1	0	0	0	0	0	0	2	0	4	1	4	1	4	3	2	0	0	0	4	0	4	4	0	4	3	3	2	3	0	3	2	4	3	3	3	1	3	0	4	4	3	1	4	3	4	0	2	2	3	0	4	3	1	4	0	0	2	3	0	3	2	3	0	0	0	0	0	0	0	0	0	4	3	2	1	3	0	2	4	3	4	0	0	4	4	1	2	2	3	4	4	2	3	0	0	0	0	0	0	4	0	0	0	0	0	4	3	2	4	3	3	1	4	0	3	2	1	2	4	2	3	4	4	0	4	3	4	0	4	2	3	4	3	3	3	3	0	2	0	0	0	0	0	0	0	0	1	3	4	0	4	3	2	4	2	4	2	2	1	1	4	1	0	4	1	2	2	4	0	4	0	2	3	2	4	2	2	1	2	3	4	1	3	3	2	3	0	4	3	4	3	1	3	4	3	2	2	3	2	0	2	2	3	4	1	2	4	3	2	3	4	3	3	2	3	4	3	0	1	1	3	2	3	1	2	3	4	0	1	3	2	2	3	3	0	3	2	4	1	4	1	2	4	2	4	0	1	3	2	4	4	4	4	3	4	2	3	2	3	2	4	1	4	3	1	4	2	2	4	0	0	4	3	2	2	0	0	0	0	0	0	0	0	0	0	0	0	4	2	3	2	3	4	3	1	4	2	3	2	4	3	3	4	4	4	1	2	1	2	4	4	3	4	3	2	0	0	0	0	0	0	0	1	4	2	2	0	0	0	0	0	0	4	3	4	3	2	3	4	1	1	3	3	0	0	0	0	3	4	1	2	3	2	1	3	3	3	4	3	1	0	3	4	4	1	0	2	2	2	2	3	2	0	0	0	0	2	4	4	4	1	3	4	3	3	3	3	2	2	2	4	4	4	2	4	2	3	3	4	1	1	0	1	1	3	3	2	3	3	1	4	3	4	3	1	3	3	1	3	4	2	1	2	2	3	4	2	3	3	1	4	3	3	2	0	0	0	0	0	3	4	3	3	1	2	3	3	3	4	0	3	3	0	4	1	2	1	2	2	3	3	3	0	3	4	0	0	1	2	2	3	2	4	3	0	0	0	0	0	0	0	0	0	0	2	3	3	2	3	3	3	1	3	1	3	3	0	0	0	0	0	0	3	3	4	3	2	3	4	0	0	0	0	3	3	0	0	0	0	1	4	2	0	2	0	2	0	1	3	2	3	4	4	3	3	3	2	4	4	4	4	3	3	2	0	0	0	0	0	2	1	3	2	4	3	4	1	4	1	3	3	3	1	2	3	1	3	0	0	0	0	3	0	3	2	2	3	2	2	4	2	1	3	2	2	3	4	4	0	4	0	1	2	3	1	3	2	3	3	1	0	2	2	0	0	0	0	0	0	0	0	0	0	0	0	0	1	3	4	4	4	1	2	2	1	4	2	0	0	0	0	0	0	0	0	0	4	1	0	0	3	2	4	2	1	2	2	0	3	0	3	4	2	3	1	2	4	2	0	2	3	4	4	2	1	0	3	3	2	3	3	3	3	1	4	1	2	2	2	0	3	0	0	0	0	0	0	0	0	0	0	0	0	0	3	2	4	1	3	3	4	1	0	4	0	3	1	0	2	3	0	1	3	2	4	0	0	0	0	0	0	0	0	0	2	4	2	4	3	4	4	4	2	3	2	3	4	4	1	3	4	2	4	4	4	4	4	1	2	3	0	0	0	2	2	4	4	3	2	4	3	0	3	4	0	3	0	4	1	0	4	4	1	2	1	3	2	3	3	2	2	3	1	3	0	3	4	1	1	0	3	2	2	2	3	0	3	2	2	0	3	2	3	2	4	2	3	2	2	4	2	3	4	1	1	4	2	3	4	4	0	4	3	3	2	4	1	1	0	2	2	1	1	4	3	4	1	3	2	1	3	4	0	2	0	4	4	4	3	3	3	2	1	3	3	3	2	1	3	3	3	3	3	1	4	1	1	4	3	4	3	3	0	0	0	0	0	4	0	2	4	3	4	1	1	4	2	3	2	4	1	2	4	1	4	0	0	0	3	2	2	0	0	0	0	0	0	3	3	3	2	3	0	0	2	0	1	1	3	4	0	3	4	1	1	2	3	4	4	4	4	0	0	0	0	0	0	0	0	0	0	3	3	2	4	3	4	1	1	3	0	3	2	3	2	3	4	3	1	3	2	1	4	0	0	0	0	0	2	3	2	4	3	4	2	2	3	1	4	4	4	4	2	1	3	2	4	3	2	2	4	3	2	2	3	1	3	3	0	2	2	2	3	3	4	4	2	0	0	3	3	2	2	4	4	3	2	2	3	1	1	1	3	2	4	1	0	1	3	3	4	4	4	2	4	3	3	2	2	3	0	3	2	2	3	0	3	4	2	3	2	4	1	3	4	2	0	3	4	3	4	2	0	4	1	3	4	2	0	0	0	0	0	0	1	1	3	1	0	0	0	0	0	0	2	4	3	2	3	3	4	3	4	2	0	0	0	2	3	2	2	0	2	4	3	0	0	0	3	4	3	3	3	4	2	4	0	4	2	0	0	2	0	1	3	3	2	1	4	1	3	3	3	1	4	0	4	1	2	0	2	4	2	3	0	3	1	1	4	2	2	0	3	2	0	0	2	3	2	1	3	2	3	4	1	2	4	2	4	3	2	3	2	1	2	1	2	1	4	4	4	2	2	3	2	3	2	4	2	2	3	3	2	1	2	0	4	2	3	3	0	4	4	1	3	4	2	1	0	3	3	1	4	0	0	0	0	0	0	2	3	3	2	3	4	1	0	0	0	0	0	0	1	2	2	1	3	3	4	2	3	3	4	0	0	0	4	3	3	0	3	1	2	1	2	1	2	3	2	0	0	4	4	0	3	2	4	2	2	1	2	3	0	0	0	0	0	0	0	0	0	0	0	0	0	0	0	0	3	0	2	3	2	0	0	0	0	0	2	3	4	2	3	4	2	3	2	2	1	1	2	0	0	0	2	1	2	4	0	2	2	4	3	3	3	2	0	0	0	0	0	0	0	0	0	0	0	2	0	3	3	2	3	3	2	3	3	2	0	2	2	3	3	1	2	0	0	0	3	2	0	0	0	0	2	4	1	2	3	1	2	2	1	3	1	0	3	3	4	3	1	1	3	0	0	0	0	3	4	2	2	2	4	4	4	2	3	2	2	2	2	4	3	1	4	0	0	4	3	4	4	3	2	4	2	2	3	0	2	0	0	0	4	3	3	4	3	1	1	1	2	2	3	4	2	0	1	2	4	1	3	4	3	1	2	4	3	2	2	3	2	3	0	3	2	0	3	1	0	1	4	4	1	3	0	4	1	4	4	4	2	1	2	2	0	0	0	3	2	1	3	3	1	0	0	4	2	1	3	3	0	0	0	3	4	2	3	2	3	2	3	3	3	2	3	3	3	1	2	0	3	4	3	3	2	4	1	4	3	3	0	4	3	2	1	0	3	1	3	1	4	0	4	2	3	2	1	2	2	4	4	0	0	1	1	3	2	1	4	3	4	0	1	1	3	1	3	1	2	3	0	0	0	0	0	0	4	3	2	3	3	4	3	2	3	2	3	0	1	0	0	1	2	1	4	3	1	3	4	2	0	4	4	2	2	0	2	4	4	2	3	0	0	0	2	2	4	3	3	4	1	4	0	0	0	4	4	4	3	2	3	3	0	2	3	4	0	0	0	0	0	0	1	3	1	1	1	2	4	2	2	4	0	0	0	4	0	0	2	4	2	2	3	1	4	0	0	1	3	1	2	3	1	2	2	2	4	3	4	4	1	3	0	3	2	3	2	3	1	3	3	3	4	1	0	3	3	0	0	0	0	0	4	3	3	4	4	1	4	3	3	2	4	2	4	3	4	4	2	2	2	3	3	0	0	0	0	0	0	0	0	0	0	0	0	0	0	2	2	1	2	3	1	4	4	3	2	3	1	3	3	2	3	2	2	3	1	2	4	4	1	3	2	3	2	3	3	2	0	0	0	0	0	0	0	0	0	2	3	2	4	0	1	1	1	3	1	3	1	4	3	2	1	4	2	3	2	3	3	4	2	2	2	0	1	4	1	2	2	2	1	2	3	2	1	2	4	0	0	0	0	4	3	0	3	0	0	2	0	0	1	2	3	4	4	4	2	0	0	3	4	2	3	3	4	4	0	0	3	1	0	0	0	0	0	0	0	0	0	4	1	4	3	4	2	0	2	4	2	4	4	2	1	3	2	2	3	1	1	1	3	2	3	3	3	3	2	0	3	3	3	2	3	3	0	0	0	0	0	0	0	0	0	3	1	3	3	1	2	1	1	0	0	4	3	2	3	3	2	2	2	2	2	4	4	2	4	1	1	4	1	4	1	4	2	1	3	2	1	2	1	4	3	3	3	2	2	3	2	1	3	3	3	1	4	3	4	3	0	0	0	0	2	4	3	0	4	4	4	4	0	1	2	2	3	3	2	3	2	1	2	1	4	4	1	3	4	2	2	4	4	4	4	3	2	3	2	3	0	0	0	0	0	0	0	0	4	2	4	2	2	0	3	4	4	4	1	4	1	4	0	0	0	0	3	4	0	1	1	3	4	2	1	0	1	0	2	1	2	2	1	4	0	0	0	0	0	4	3	2	1	4	2	2	2	0	2	2	1	2	3	2	1	2	4	3	3	2	3	3	2	2	4	3	1	4	4	0	4	4	0	0	0	0	3	3	2	3	3	2	4	3	2	3	4	3	2	3	2	4	0	0	0	0	0	0	0	1	1	2	2	4	3	4	3	2	3	1	0	2	2	3	3	2	1	4	3	3	3	2	0	2	4	3	3	2	3	2	2	3	2	4	3	4	3	3	2	2	3	4	2	4	4	2	3	3	4	2	3	1	3	4	2	4	2	1	2	3	3	2	3	3	3	4	2	3	0	0	0	0	0	0	1	4	1	1	2	1	2	3	3	3	0	1	2	1	3	4	1	4	0	2	4	3	3	4	0	0	0	0	0	0	0	0	2	1	2	1	3	0	2	2	2	2	4	4	2	4	3	3	3	0	3	4	3	4	1	1	1	3	1	3	0	3	2	3	2	0	3	2	0	0	3	4	4	0	2	3	4	0	3	1	4	1	3	3	2	3	1	0	0	0	0	0	4	3	4	0	2	4	3	2	2	4	2	2	2	0	3	4	4	4	3	1	2	2	0	1	2	2	4	1	2	1	4	0	0	0	3	0	4	2	3	4	1	2	2	2	3	4	3	3	0	0	0	0	2	2	4	4	4	2	1	2	2	3	3	1	4	3	2	2	3	0	0	0	3	2	0	4	3	3	1	4	2	2	2	1	1	1	3	2	2	4	3	4	3	2	4	4	4	1	2	1	0	2	4	0	3	0	3	0	3	0	2	1	4	3	2	1	3	1	1	4	2	2	2	0	4	0	2	1	0	3	1	4	4	4	4	4	3	3	3	3	4	2	4	3	1	3	3	3	2	3	3	4	1	3	2	2	3	2	3	2	3	2	1	2	3	2	4	3	3	2	2	3	2	2	3	1	3	4	4	4	4	2	3	0	3	3	2	3	2	2	4	3	3	2	4	2	2	2	2	1	4	4	4	4	1	3	2	4	3	1	0	3	0	0	0	2	3	1	4	3	0	0	1	4	3	3	3	3	2	4	2	2	2	4	0	3	3	4	3	3	0	0	0	4	3	4	3	1	1	1	1	2	4	2	0	3	1	4	3	1	0	3	2	3	2	0	1	2	4	3	2	0	2	4	4	4	3	4	4	3	3	4	3	3	2	3	0	0	0	0	0	0	0	0	1	1	1	2	3	4	3	1	4	1	2	0	2	3	2	1	2	2	3	2	4	0	0	3	4	2	3	4	4	1	1	2	4	3	0	1	3	2	4	2	4	2	2	2	4	3	2	1	4	4	1	2	3	2	4	2	3	3	4	2	2	2	3	3	1	2	0	0	0	0	0	0	0	0	0	0	0	0	4	0	0	0	0	0	4	3	4	0	0	0	0	0	0	0	3	1	0	0	3	3	4	2	3	1	0	3	4	0	0	0	0	0	0	1	4	1	2	2	2	2	2	4	0	3	2	0	0	3	3	3	4	3	2	0	2	0	0	4	2	2	3	4	0	0	2	0	0	2	0	4	2	3	4	2	4	1	1	3	0	0	0	1	4	3	2	0	3	4	4	3	2	0	2	3	2	0	0	4	3	1	2	3	2	3	4	1	1	3	3	0	2	1	2	0	4	0	3	0	0	0	0	0	0	0	0	2	2	3	2	3	4	3	1	2	3	3	4	0	0	0	4	3	1	3	2	2	4	0	0	0	0	3	3	4	2	2	2	0	3	3	4	3	3	4	3	2	0	0	0	0	2	4	3	4	2	3	2	2	3	4	2	1	4	2	1	3	2	2	3	2	3	4	4	1	1	3	4	3	3	0	0	0	0	0	0	0	3	0	0	4	0	3	1	1	4	0	0	0	0	3	3	0	0	3	1	1	3	2	4	3	2	1	3	0	4	3	2	3	2	3	2	1	3	1	0	0	0	0	3	3	2	4	3	0	0	0	0	1	3	1	3	2	4	0	0	0	0	3	1	2	3	2	4	3	1	2	0	4	4	4	2	2	4	4	3	2	3	3	3	3	3	4	3	3	4	2	3	3	2	0	1	4	0	2	1	3	3	3	0	3	0	0	0	0	0	0	0	1	3	4	4	2	2	3	3	3	4	2	0	2	0	1	1	0	1	4	0	2	1	3	2	0	0	4	1	4	4	3	2	3	2	2	2	2	3	4	2	2	1	3	3	3	1	3	1	1	4	4	1	3	3	1	3	4	3	2	0	4	0	4	1	0	2	3	3	2	3	0	3	0	4	2	4	2	3	3	3	4	4	3	3	2	3	3	3	1	4	3	3	1	4	3	4	1	3	2	2	3	4	2	2	3	1	0	3	2	4	3	4	2	3	3	3	3	3	1	4	3	3	1	1	4	3	3	4	0	0	0	0	0	4	3	4	3	3	3	1	0	4	3	1	4	3	4	3	3	1	0	1	0	1	2	1	0	3	4	0	1	2	4	2	2	1	0	4	4	3	3	4	4	2	2	1	4	4	1	3	3	2	3	1	1	3	2	4	3	2	4	4	3	3	2	0	1	2	4	0	3	0	0	0	2	3	0	1	1	2	4	3	3	2	2	3	3	2	1	2	2	3	3	2	3	3	3	4	1	2	3	0	0	1	3	4	2	2	4	2	4	3	4	0	0	0	0	0	0	0	0	0	0	0	0	0	0	2	2	0	3	3	2	3	2	2	3	2	4	2	1	2	3	3	2	2	3	2	4	2	0	0	0	0	3	4	0	4	2	1	4	1	4	3	0	1	3	0	4	4	2	2	4	3	3	4	4	1	2	3	2	3	3	2	0	3	2	2	3	1	3	0	0	4	1	3	2	4	2	0	0	3	0	2	4	0	4	1	0	3	4	2	4	4	0	0	0	0	3	2	1	2	4	4	2	3	2	4	3	3	3	3	3	1	1	4	4	3	3	4	2	2	4	3	3	3	3	0	3	4	0	3	2	2	4	3	3	1	0	1	3	4	4	1	1	3	0	0	0	0	0	0	0	2	4	4	4	3	4	4	0	0	0	0	0	0	0	0	0	0	0	0	0	4	4	4	0	0	4	4	1	2	3	4	4	0	0	0	2	2	1	0	0	2	3	3	0	1	2	2	2	4	4	1	0	1	0	4	4	2	4	1	4	3	2	3	0	0	0	1	3	2	0	3	0	3	3	3	3	3	3	0	1	4	1	3	1	2	1	3	2	1	0	2	2	2	4	4	0	0	0	0	0	0	0	0	0	3	0	3	3	4	0	0	2	3	2	0	0	2	2	1	4	4	2	1	3	4	0	1	3	0	0	0	0	0	0	0	2	3	1	3	0	3	1	3	3	4	0	3	3	1	4	1	3	1	2	4	4	4	3	4	4	3	0	3	3	2	3	3	4	1	2	0	0	0	0	0	0	0	4	3	2	2	2	3	3	3	4	3	3	0	3	1	4	3	3	4	4	2	1	4	0	0	3	3	1	2	1	4	2	3	2	3	3	2	3	0	0	0	0	0	2	0	2	2	3	2	3	2	3	3	4	3	4	4	3	3	2	2	2	0	2	3	1	4	4	4	4	4	3	0	0	0	0	0	0	0	0	0	0	4	3	0	0	0	0	0	3	4	1	2	3	2	1	3	4	0	0	0	0	2	3	3	2	2	2	3	2	1	3	2	2	1	2	3	1	2	2	3	3	4	2	1	1	4	3	3	0	0	0	3	2	4	4	4	4	2	4	1	4	3	3	4	4	2	2	0	2	3	3	0	0	0	0	1	4	4	4	4	2	3	3	3	3	3	0	0	0	0	3	0	0	0	0	2	3	0	0	0	0	0	0	0	0	0	0	0	0	2	2	0	2	1	2	3	3	2	4	1	3	3	4	4	2	4	0	0	0	0	0	0	2	4	4	3	4	2	2	2	3	1	0	0	0	0	0	4	4	0	2	0	0	0	0	0	3	2	0	1	3	3	2	0	4	4	3	2	2	3	2	0	0	0	0	3	0	3	2	3	1	0	3	2	4	4	3	1	2	1	0	3	1	3	2	3	1	2	3	0	2	4	0	0	2	2	4	1	4	3	1	3	4	0	4	3	3	2	4	3	0	2	3	2	3	2	4	2	4	4	2	4	0	0	2	4	1	3	2	0	2	1	1	4	0	2	0	2	0	4	0	0	0	2	4	0	0	0	2	4	0	0	3	0	0	4	3	3	4	1	1	1	4	3	2	4	3	4	0	4	2	1	0	0	0	0	0	4	3	1	2	2	1	2	4	4	2	2	1	0	3	3	3	4	3	2	0	0	3	2	3	3	0	0	0	0	0	3	4	3	2	2	4	2	3	3	2	2	1	0	0	4	3	3	3	0	0	0	0	2	3	1	2	0	4	2	2	2	2	4	3	2	2	3	3	2	3	4	0	3	3	3	1	4	3	2	2	2	2	3	3	4	4	0	3	4	1	4	1	3	2	3	3	3	3	4	2	3	4	4	3	3	2	3	1	0	3	3	0	3	3	1	3	2	3	2	4	4	2	1	2	3	1	1	3	4	3	0	0	0	0	0	2	3	3	2	2	2	0	4	2	4	0	0	0	0	0	3	2	3	3	0	0	2	3	1	3	2	3	3	0	4	4	2	3	1	0	0	3	4	0	2	0	0	0	0	0	0	0	0	0	0	0	0	0	0	0	0	0	2	3	1	1	2	4	2	1	0	0	0	0	0	0	0	4	2	4	3	0	2	1	4	0	2	3	4	2	0	0	0	0	3	3	2	0	3	3	3	2	0	3	2	3	1	3	4	4	3	4	3	2	0	0	0	0	0	4	3	0	2	2	3	3	2	3	2	0	3	4	1	1	2	1	4	2	2	4	3	2	1	2	0	1	0	4	3	1	3	2	3	3	1	2	0	2	1	4	4	1	3	0	0	0	0	0	1	2	2	2	2	2	2	2	2	1	0	0	0	1	2	4	3	2	0	0	1	0	4	2	0	0	0	2	1	4	3	3	3	3	2	1	0	2	3	4	4	2	0	3	3	3	3	1	2	2	3	4	2	1	3	0	2	1	2	0	0	0	4	4	2	1	4	3	2	3	4	3	1	3	3	3	2	0	4	3	4	2	3	2	3	1	4	4	0	0	0	0	3	1	3	4	2	3	3	3	0	2	0	0	0	0	2	4	4	3	4	3	3	4	2	3	2	2	3	4	1	3	4	1	0	0	0	0	2	3	4	2	0	4	1	0	3	2	2	3	4	4	0	3	1	3	1	2	3	2	0	0	0	3	3	2	0	4	3	1	3	0	3	2	1	3	3	3	2	0	3	0	2	2	2	0	1	2	3	3	4	1	3	4	4	1	4	3	2	0	3	1	0	4	4	3	4	3	2	0	1	1	4	3	2	2	3	2	3	2	2	2	2	3	3	0	0	3	2	3	0	0	0	0	0	0	0	2	2	1	2	0	0	0	0	0	0	0	0	0	0	0	0	0	1	1	3	2	2	4	0	3	1	3	2	0	3	4	4	4	2	3	3	1	1	4	0	0	3	3	2	0	1	1	1	4	3	3	2	0	2	2	3	3	3	2	0	0	0	0	0	2	3	1	2	3	4	2	2	3	2	4	4	4	2	4	0	0	0	0	0	0	0	0	1	3	2	3	1	1	1	4	0	0	0	0	0	0	0	3	2	3	0	0	0	0	0	0	2	4	3	1	2	1	4	3	0	0	0	0	2	3	2	3	3	3	4	4	3	2	1	3	3	4	3	3	2	3	3	4	3	1	4	1	2	0	2	2	2	4	1	1	2	3	0	2	2	1	4	2	3	2	3	3	3	3	3	3	3	2	3	3	0	0	0	0	0	0	1	3	0	3	1	0	3	0	0	0	1	1	4	0	0	0	0	0	0	0	0	0	1	4	3	0	0	4	4	4	2	0	0	2	4	3	4	4	1	1	2	1	4	2	2	1	0	0	3	4	2	4	2	3	3	3	0	3	0	0	2	1	4	2	3	2	2	2	3	4	3	3	0	3	3	4	4	2	4	1	4	3	0	3	2	0	0	2	4	1	3	4	3	1	3	0	0	2	4	3	4	2	2	0	1	2	3	3	1	4	0	0	0	0	0	3	0	4	2	0	0	2	3	1	3	3	4	1	2	2	2	1	3	3	2	2	4	4	3	2	3	2	1	4	1	3	4	2	3	4	2	3	1	3	1	3	3	2	4	4	1	4	4	4	4	0	0	0	0	4	2	2	2	2	2	0	0	0	0	3	2	1	3	2	4	2	3	4	0	0	0	3	2	4	3	3	3	4	2	1	2	2	1	4	0	0	1	2	1	4	2	2	4	3	3	4	1	2	3	4	2	4	4	2	1	2	1	1	1	3	3	2	4	4	0	3	3	4	1	2	2	2	3	0	2	2	3	3	2	3	0	0	4	3	0	0	0	0	4	0	2	1	2	3	2	3	1	1	3	3	3	4	0	0	0	0	0	0	0	0	3	1	1	2	2	1	2	3	1	2	2	1	3	3	4	2	2	0	3	3	3	1	0	3	2	4	3	3	2	2	2	1	1	3	0	3	3	2	1	3	2	2	3	4	4	4	2	0	2	1	2	4	3	4	1	2	4	3	3	4	4	4	0	0	0	4	2	3	3	2	3	4	2	3	4	4	3	2	1	4	2	2	3	0	4	4	2	0	3	2	1	3	2	3	4	0	4	2	4	2	3	3	3	4	1	3	2	4	3	2	0	2	0	3	2	3	0	3	2	3	1	3	0	0	0	0	4	0	1	1	2	3	0	0	0	0	0	0	0	0	4	4	0	2	2	4	0	4	3	3	3	3	2	3	3	4	2	1	4	0	0	2	0	4	3	4	3	2	3	2	2	3	4	2	1	2	3	3	4	0	1	1	2	1	0	2	2	4	4	2	2	2	3	2	2	3	4	2	2	1	2	4	2	4	3	3	3	0	0	0	0	0	0	0	0	3	3	2	3	3	0	0	0	1	2	3	0	0	0	0	4	4	1	4	4	2	4	2	1	2	3	4	0	0	0	4	3	4	2	3	0	2	2	3	0	0	2	1	3	2	3	2	2	2	2	4	0	3	3	3	4	4	2	3	1	3	4	4	4	3	2	4	3	4	1	4	3	2	0	0	2	1	3	0	3	2	3	2	2	3	4	3	4	3	3	3	3	2	4	3	4	4	0	3	2	3	3	2	1	2	4	2	4	3	3	4	3	1	2	2	3	2	3	3	2	2	2	3	1	3	2	2	0	0	0	0	0	0	4	3	0	2	3	3	1	0	4	3	2	2	4	2	3	0	0	0	0	0	0	4	3	4	4	2	1	3	2	2	0	0	0	0	0	0	2	1	0	3	1	1	3	2	1	2	4	3	0	0	0	0	4	3	0	0	0	0	0	0	0	4	2	4	1	2	2	0	2	3	2	3	4	4	1	0	3	4	4	3	1	1	3	3	3	0	0	0	0	4	4	1	1	0	0	4	2	1	3	0	0	2	1	0	4	4	1	3	1	2	1	4	4	4	2	1	3	4	3	3	4	2	4	3	2	1	3	2	2	3	4	2	0	0	3	3	4	4	3	3	3	0	0	0	0	0	0	2	1	1	1	2	2	4	0	0	0	0	0	0	0	0	0	0	2	0	2	4	0	4	4	3	4	4	4	1	1	3	2	3	0	4	4	1	4	2	3	4	2	3	2	2	3	2	0	2	3	0	4	0	4	4	2	0	0	4	3	3	1	1	1	3	3	2	3	3	2	2	4	3	4	0	0	4	2	3	0	0	0	0	0	0	1	3	1	3	1	3	2	2	3	4	3	1	0	2	3	2	4	4	0	0	0	0	0	0	2	2	2	3	3	1	0	2	1	3	4	1	4	4	4	3	3	2	3	3	1	0	3	3	1	3	3	4	1	2	3	3	0	0	0	2	3	4	3	1	4	1	4	4	4	4	3	4	0	0	0	4	2	0	2	3	3	0	2	1	2	4	4	0	4	2	3	2	4	3	2	2	3	3	4	3	4	2	3	2	2	2	4	2	2	4	2	3	1	4	3	2	4	3	0	2	1	2	2	3	0	2	3	2	3	2	1	3	0	2	1	0	4	2	4	3	2	3	4	0	0	0	2	4	0	2	3	2	3	0	1	2	3	2	2	1	3	3	0	0	0	0	0	0	3	2	2	3	4	3	4	1	1	2	1	4	0	3	3	1	1	3	2	3	2	1	0	0	0	0	3	4	0	1	0	0	0	0	0	0	3	3	0	3	4	4	4	4	3	2	1	4	4	3	1	4	4	4	0	0	2	0	2	3	4	4	3	3	4	2	4	4	3	1	2	2	2	4	3	0	1	2	3	2	1	2	4	3	4	0	1	4	2	3	2	1	2	4	2	1	2	3	4	0	3	4	3	0	0	2	2	4	1	2	2	2	3	4	3	3	3	3	3	1	2	0	2	2	4	0	0	0	0	4	2	2	0	2	3	1	0	0	3	1	3	2	3	1	4	3	4	3	2	4	3	2	3	3	0	4	0	0	0	0	0	0	0	0	0	0	1	2	3	2	2	0	0	0	0	4	1	2	3	1	0	4	4	0	0	0	0	2	0	2	2	0	1	4	2	3	3	4	3	4	3	4	3	3	4	2	2	2	0	4	0	2	0	3	0	2	1	0	0	0	1	1	3	0	0	0	3	4	2	2	0	0	0	0	0	0	4	2	1	3	3	4	1	4	1	4	3	2	1	0	3	3	0	3	0	0	0	0	0	1	3	3	3	1	2	4	1	0	1	4	1	0	3	2	1	1	4	0	0	0	0	4	3	4	3	3	1	1	3	3	3	2	2	0	3	2	1	2	2	3	1	4	3	0	0	1	4	2	0	4	2	4	1	1	4	2	2	3	0	0	0	2	3	0	0	0	0	0	0	4	0	0	0	4	4	3	2	3	3	3	4	3	4	3	2	0	1	3	4	0	0	2	3	2	4	0	3	2	2	4	1	3	4	4	4	2	0	0	0	0	3	3	1	0	2	0	0	0	0	0	0	0	0	0	0	0	1	3	1	0	0	0	0	0	1	4	2	4	2	2	2	3	2	1	3	0	0	4	2	2	0	3	0	3	2	3	2	3	3	3	3	1	3	2	2	3	1	2	4	4	0	3	4	4	1	1	4	0	0	0	0	0	0	0	0	0	0	3	4	2	2	0	4	0	0	0	0	0	0	0	0	0	0	0	4	3	3	4	0	0	0	2	2	3	0	4	1	3	2	4	2	0	0	0	0	3	1	3	1	2	4	3	2	4	3	4	4	2	3	1	2	2	3	0	1	1	1	4	4	1	1	1	3	4	2	2	2	2	3	2	1	1	0	4	3	4	2	1	0	2	4	4	2	2	1	4	4	3	4	3	2	4	0	0	0	0	3	4	1	1	2	4	2	3	3	1	0	3	4	0	0	2	1	4	4	2	4	3	3	3	0	3	3	1	3	4	4	0	3	1	4	1	2	0	0	0	0	0	0	2	2	2	1	2	0	3	4	1	4	3	2	1	4	3	4	4	3	4	2	0	0	2	0	2	1	1	2	3	3	4	2	2	2	4	2	0	2	4	4	4	1	0	1	3	4	2	3	2	4	4	3	2	4	1	0	0	0	0	0	4	3	2	0	1	1	3	2	4	1	2	2	0	2	4	3	1	4	1	2	2	1	1	0	4	1	2	2	3	2	4	0	0	0	0	1	4	0	0	0	0	0	4	4	3	3	4	1	0	2	2	3	0	0	0	0	0	0	0	0	2	1	2	2	3	3	3	2	2	3	3	1	2	2	4	2	3	3	2	2	2	3	2	3	3	2	2	4	2	0	4	4	2	2	2	3	0	0	0	0	3	4	3	2	2	2	0	0	1	2	0	3	3	3	3	2	3	4	0	1	2	2	3	2	2	2	2	0	3	2	1	3	4	3	3	3	3	1	4	3	2	3	2	2	3	3	1	0	1	1	0	2	1	2	0	0	0	0	1	1	3	0	0	2	4	0	2	1	2	4	1	3	4	0	1	4	1	4	4	3	4	4	2	2	0	0	0	0	0	3	4	3	1	3	2	3	3	3	0	3	0	0	1	3	2	4	3	3	2	2	2	2	1	2	0	4	3	2	1	4	2	0	2	1	0	1	3	2	2	1	1	3	4	1	4	2	4	4	4	3	0	1	2	4	2	2	3	1	0	4	2	0	0	0	0	0	0	0	0	3	4	2	4	4	0	4	1	3	3	2	2	1	0	0	4	4	1	3	3	3	0	0	1	4	2	4	3	2	2	2	3	3	4	3	2	4	1	3	3	3	2	2	3	0	2	3	0	0	0	0	4	2	3	2	1	2	2	4	4	3	2	4	2	2	0	1	2	0	3	3	4	2	3	4	4	4	2	1	3	4	4	0	2	4	3	4	4	2	2	2	3	3	3	1	2	3	3	1	2	4	3	4	1	1	3	1	0	3	1	3	3	3	2	1	2	1	1	0	4	3	1	0	0	4	0	4	0	2	2	4	4	4	2	0	0	0	0	0	1	2	0	2	4	3	3	1	1	0	0	0	0	0	0	0	0	0	0	0	0	0	0	2	1	1	4	0	0	0	3	3	3	2	0	4	2	3	3	3	0	0	0	1	1	4	3	2	2	4	4	3	2	2	3	3	1	4	3	2	3	3	1	2	2	1	4	3	1	1	4	3	4	4	3	0	0	0	0	0	0	0	0	0	0	3	1	3	3	4	3	2	1	1	4	1	4	2	1	3	3	0	0	0	0	0	1	2	1	3	3	0	3	0	4	4	1	2	4	0	0	0	2	3	4	2	1	4	0	1	2	0	1	1	1	2	2	0	3	1	0	0	4	4	2	3	3	4	4	3	3	4	2	1	1	0	1	0	4	2	4	1	3	3	2	3	4	3	0	0	0	3	2	3	4	4	0	0	0	0	0	3	4	2	4	2	2	2	3	0	0	0	0	0	0	0	0	0	0	0	0	0	0	4	0	0	0	0	3	0	3	1	3	1	4	1	1	1	4	3	2	4	1	4	3	3	1	3	2	1	3	4	3	2	3	4	1	0	0	0	3	3	4	1	3	2	2	3	3	3	1	3	2	0	0	0	0	3	4	3	2	4	2	0	0	0	0	3	4	2	4	2	2	0	0	0	0	0	0	1	1	2	2	3	4	2	3	0	0	0	0	0	0	0	0	0	0	0	0	4	2	2	2	4	2	2	2	0	0	4	3	4	2	2	1	3	0	0	4	4	0	0	0	2	4	3	3	4	4	2	2	2	4	4	3	2	4	3	3	1	2	3	4	1	3	4	1	0	3	0	0	0	0	0	4	2	0	0	4	2	2	3	2	4	1	1	3	3	1	4	4	3	2	3	2	3	3	2	4	3	2	2	3	2	3	1	4	0	0	0	2	2	2	3	4	2	3	2	1	3	2	0	4	4	4	2	3	4	2	1	3	3	4	4	2	2	2	0	0	0	2	2	3	4	2	3	3	0	2	2	2	4	2	2	2	3	2	4	0	0	0	0	0	0	4	2	2	1	2	2	2	0	0	0	0	2	3	4	3	0	4	4	1	3	2	3	2	3	3	4	4	4	3	4	4	3	4	3	4	4	0	0	0	2	1	2	2	0	0	0	0	0	0	4	4	2	2	4	4	2	3	3	3	2	4	2	2	3	2	4	2	3	4	1	3	4	1	2	3	4	4	4	0	3	3	4	3	3	0	4	1	4	4	3	1	4	4	4	1	4	4	1	1	2	3	0	0	0	0	0	0	0	0	0	3	4	3	3	2	2	4	4	3	0	1	2	2	2	0	1	1	0	0	0	0	3	3	2	3	4	1	1	1	0	2	0	2	0	0	1	3	1	3	3	4	3	3	2	1	2	0	0	0	1	0	0	4	1	2	2	4	2	4	4	2	3	4	1	3	0	4	2	3	4	2	4	0	0	0	0	2	4	2	2	3	3	1	3	3	1	2	2	0	0	3	0	0	2	4	3	2	4	2	2	3	0	4	3	2	2	1	2	2	0	3	3	2	4	0	2	3	3	2	2	2	3	4	3	0	3	3	4	4	3	2	2	3	4	4	3	2	2	3	4	1	2	4	3	3	2	3	3	2	1	4	0	3	4	1	1	4	2	4	0	0	0	0	4	4	2	0	3	2	4	3	2	4	1	4	0	2	2	3	4	1	1	3	2	4	0	2	4	3	2	3	0	2	1	0	0	0	0	0	0	0	0	3	3	4	2	4	1	4	3	4	2	3	4	2	2	0	2	2	4	3	1	1	3	3	4	3	3	2	2	3	1	3	1	2	3	3	4	1	3	0	1	0	0	0	0	0	0	0	0	4	4	3	1	3	1	3	4	4	0	0	0	0	0	4	3	1	1	2	2	2	2	3	1	4	2	2	0	0	0	0	2	4	2	4	3	4	3	1	1	2	3	2	0	2	3	4	0	0	0	0	2	4	0	3	2	1	2	2	1	0	3	4	2	3	3	3	2	3	2	3	4	4	2	3	1	0	0	0	4	3	0	0	0	0	0	0	0	0	2	2	4	2	2	4	0	0	3	4	3	2	4	0	0	3	3	2	0	1	2	1	2	0	0	2	2	1	3	4	2	2	0	0	0	0	0	0	0	0	3	0	3	3	2	1	3	3	4	3	3	4	4	4	1	1	4	3	2	3	0	0	0	3	2	0	2	2	2	0	0	0	2	3	3	1	3	0	2	3	4	1	2	0	4	4	3	3	3	4	2	3	1	1	3	3	2	1	4	3	0	0	0	0	0	0	3	3	2	3	0	2	3	3	3	4	4	2	3	4	2	2	0	0	0	0	0	0	3	1	0	2	4	0	0	0	0	2	3	4	4	0	4	0	3	2	3	3	4	4	3	3	2	1	2	3	2	0	0	0	2	4	2	3	4	3	0	0	0	2	4	2	1	2	4	1	0	0	2	2	1	4	2	3	1	2	1	2	2	4	1	2	0	0	0	0	0	0	0	0	0	0	0	0	0	0	0	0	0	0	0	0	0	3	2	2	1	3	3	2	1	3	3	3	2	2	2	2	1	1	1	2	0	0	4	2	1	2	4	3	1	0	2	0	2	3	0	0	0	0	0	0	0	2	4	2	2	3	1	4	4	2	2	1	0	2	3	3	3	2	2	4	1	4	1	2	1	3	2	1	2	4	2	1	2	1	4	1	3	1	3	3	0	0	3	2	3	4	4	1	0	0	3	1	1	1	3	3	2	3	2	3	3	3	4	3	4	0	0	0	0	3	4	2	3	3	0	0	4	1	1	2	0	0	0	3	0	0	0	0	4	2	0	4	3	2	1	4	0	3	1	4	0	2	3	2	4	1	1	0	3	1	2	0	2	1	2	3	3	3	3	1	0	3	1	4	0	1	3	3	3	2	0	4	0	2	1	3	3	2	3	4	4	3	3	1	0	0	0	0	0	3	2	2	2	4	4	3	2	2	1	0	2	3	3	4	3	3	3	4	4	4	4	3	0	4	3	2	3	4	4	1	3	3	4	2	0	0	0	0	0	0	4	3	1	0	0	3	2	2	2	0	0	1	4	2	3	4	4	4	2	2	0	3	4	2	1	4	2	2	0	0	0	2	4	0	0	3	0	0	3	4	0	4	1	0	2	4	0	4	0	0	0	0	0	0	0	0	0	0	0	0	0	0	3	0	0	0	2	3	2	3	4	0	0	2	3	4	1	4	4	3	2	0	1	2	2	2	0	4	2	0	3	0	4	3	1	2	3	3	0	3	1	4	1	1	0	3	0	4	4	2	1	0	4	2	4	4	1	2	3	3	4	3	4	4	2	0	0	4	2	3	0	3	3	3	2	0	1	2	3	3	3	1	2	2	1	3	2	0	2	3	2	3	3	1	2	2	0	0	0	0	0	4	4	2	4	4	3	4	3	1	0	2	4	4	1	1	3	2	2	0	3	4	4	0	4	2	2	2	3	3	2	2	2	1	1	2	0	0	1	0	4	1	3	2	2	4	3	0	0	4	0	0	4	1	3	0	2	0	3	2	2	4	3	4	2	2	0	2	0	3	3	2	0	0	1	3	3	4	1	4	0	4	2	2	1	2	4	3	3	3	2	3	0	4	4	2	3	3	1	4	3	3	2	4	4	1	2	4	0	4	3	2	0	3	2	2	3	3	2	4	2	3	2	0	0	0	0	0	3	4	1	3	0	0	0	4	4	1	2	2	0	3	1	3	4	0	3	4	2	3	2	0	0	4	4	4	1	3	4	1	0	0	0	4	4	0	4	0	0	1	3	4	1	0	0	0	0	0	0	1	2	4	4	3	2	2	1	4	3	3	2	4	4	1	3	0	3	2	2	0	2	3	0	4	0	2	3	2	2	3	4	1	4	4	4	2	0	3	2	4	2	0	0	0	1	4	1	0	0	3	4	0	0	1	1	2	3	2	0	0	0	0	0	0	0	0	0	0	0	0	2	3	4	4	2	1	3	4	2	0	0	3	2	0	3	1	3	3	3	3	2	0	3	3	2	3	1	0	0	3	3	2	1	2	4	4	4	0	3	3	1	3	2	3	4	1	0	2	0	3	4	4	1	1	3	3	1	2	4	2	2	0	0	0	0	0	3	2	4	4	4	2	4	1	2	4	2	2	3	0	2	3	2	0	2	3	3	1	0	4	1	4	3	3	3	3	3	2	0	3	1	4	0	3	4	3	2	1	3	0	0	0	0	0	1	4	1	1	1	2	2	2	3	2	4	2	0	0	0	4	3	2	2	2	3	2	3	0	3	4	2	2	2	3	0	0	0	0	0	0	0	4	4	4	1	0	4	2	0	4	2	0	1	2	2	1	3	3	1	3	3	2	1	1	2	0	1	2	2	4	3	2	0	3	0	0	3	2	3	4	2	3	0	1	3	4	0	0	0	3	0	2	3	3	4	4	2	0	0	0	0	0	0	0	3	4	2	0	4	3	3	3	0	3	2	1	1	1	1	2	3	0	1	3	2	1	0	2	4	4	3	3	0	0	3	2	2	3	1	1	0	4	0	1	1	1	1	2	4	2	4	0	2	2	4	2	0	3	0	0	0	0	3	3	3	3	1	4	4	0	3	4	1	3	1	1	0	0	4	0	1	0	2	1	1	2	2	2	0	3	3	0	0	0	0	0	4	1	0	0	0	0	1	3	0	3	3	0	2	2	4	1	4	1	2	3	1	3	1	0	2	3	3	2	2	4	1	1	2	3	3	4	4	1	3	1	3	0	0	0	3	0	0	0	0	4	4	3	3	3	3	3	4	0	4	3	0	3	4	0	1	0	4	3	3	0	2	3	3	2	3	4	3	4	1	3	3	0	3	3	0	2	4	2	3	2	2	2	1	1	3	1	2	2	2	3	1	0	0	0	3	4	2	3	2	4	3	2	1	2	2	3	3	3	3	2	3	3	4	3	3	3	3	0	3	4	3	1	4	2	4	3	4	4	3	2	3	3	4	0	0	0	0	0	0	0	2	1	0	4	4	1	1	3	2	2	0	3	1	3	3	0	3	3	0	3	3	3	2	3	2	2	0	0	0	0	2	3	2	3	2	4	0	0	4	4	2	2	0	0	1	3	3	4	3	2	4	0	0	0	0	3	2	0	3	3	2	3	0	2	2	1	3	1	3	3	2	3	1	3	0	0	4	4	4	4	3	3	0	0	3	1	4	0	0	0	0	0	0	0	0	1	4	4	4	3	4	0	2	2	2	3	1	4	4	4	0	0	4	3	2	4	4	4	2	0	0	1	1	1	1	2	2	3	3	2	2	3	1	2	2	4	2	2	2	3	1	3	3	3	0	2	0	0	0	3	4	3	3	4	2	3	3	4	2	0	0	0	3	2	2	2	2	0	0	0	0	0	2	4	3	3	4	3	2	3	4	2	2	3	0	1	2	3	4	3	3	0	0	0	3	0	3	3	3	3	2	4	0	2	2	2	3	4	2	4	2	2	3	4	0	0	3	4	2	3	3	2	4	3	1	3	3	2	4	4	2	2	0	0	0	0	0	0	0	0	0	1	3	1	2	2	2	4	3	0	2	4	2	1	4	2	1	2	1	0	0	2	2	2	0	2	2	4	3	3	4	3	3	0	0	0	0	3	0	2	0	0	0	2	4	3	1	2	1	2	3	4	1	2	1	3	1	0	1	3	2	4	3	3	3	0	0	3	3	2	4	1	4	2	3	4	1	0	0	0	1	3	2	0	3	2	3	3	1	0	2	4	2	2	1	2	3	3	3	3	2	3	3	2	3	3	4	3	2	4	2	1	2	2	4	0	2	4	4	2	3	3	3	1	3	1	2	0	0	4	4	1	3	1	3	0	0	0	0	2	2	3	4	1	3	4	1	4	3	2	3	2	4	3	3	2	0	0	0	0	0	2	3	0	0	3	1	0	3	4	1	2	3	2	4	3	4	2	4	2	4	0	4	3	4	3	0	1	0	0	0	0	2	4	3	3	1	4	4	0	4	4	1	4	2	3	0	2	0	4	3	3	2	4	3	3	4	3	3	3	2	1	3	2	2	2	3	2	3	2	2	2	2	3	1	4	2	4	2	2	1	3	3	3	2	3	4	0	0	0	0	3	2	3	3	0	1	3	2	4	2	1	3	4	1	0	0	3	3	2	3	2	4	0	0	4	4	4	3	4	3	3	3	3	3	2	4	0	3	3	4	3	4	3	2	3	0	2	3	3	3	3	2	3	3	0	0	0	0	0	0	3	4	1	3	4	3	3	4	0	0	0	2	1	4	4	0	0	0	0	0	0	2	3	0	0	2	4	1	3	4	2	2	2	4	2	3	4	4	1	2	1	1	2	2	2	4	3	2	1	2	2	3	2	4	3	2	1	3	4	2	3	4	2	2	3	2	0	0	4	3	0	0	2	4	3	2	1	2	1	3	1	3	2	1	1	0	4	0	3	2	3	0	1	2	0	0	4	3	2	3	0	0	0	3	0	2	3	1	2	1	2	1	0	3	4	1	4	1	1	2	4	3	2	2	4	3	2	3	0	0	2	1	2	1	3	2	4	3	2	2	1	2	0	3	4	1	2	1	3	3	4	2	4	1	1	3	4	3	2	3	2	0	0	0	2	4	3	3	0	0	0	0	0	0	3	2	0	3	3	0	1	0	0	2	1	0	2	3	4	3	4	0	4	4	4	0	0	0	2	3	1	1	4	2	3	3	0	3	3	1	4	3	4	2	4	3	4	2	2	3	3	2	3	4	1	2	2	4	3	2	0	4	4	3	4	2	3	3	2	4	4	3	1	1	2	4	4	3	1	4	4	4	4	2	3	0	0	0	0	0	0	0	0	2	3	2	3	4	2	0	1	3	2	0	2	4	1	3	2	3	1	4	4	0	0	0	1	0	0	2	2	3	3	1	1	4	2	2	0	0	1	3	2	4	3	4	0	4	4	3	4	1	3	4	2	1	4	2	4	4	3	1	3	1	3	1	3	2	0	0	0	0	0	4	3	2	1	4	2	4	0	0	0	2	2	4	2	4	2	2	2	2	3	2	1	1	2	4	3	3	2	2	2	4	2	3	3	4	3	2	1	1	2	3	3	4	0	2	3	4	3	3	4	2	4	2	0	0	4	0	3	1	4	2	3	4	4	0	2	4	1	2	0	2	2	1	0	1	3	4	1	2	4	4	3	4	3	3	3	4	3	4	4	1	1	2	3	3	4	4	1	3	4	1	3	2	1	4	3	2	2	3	2	3	4	3	3	0	0	2	3	3	4	2	2	2	2	2	2	1	2	0	0	0	0	0	2	2	2	2	3	2	4	3	4	4	3	2	4	2	3	4	3	2	1	3	1	0	0	0	0	0	0	0	0	4	4	0	4	3	0	2	0	0	0	0	0	0	0	0	0	0	4	4	1	2	3	2	0	4	0	3	1	2	3	3	4	2	2	1	3	3	1	3	3	2	3	0	0	3	2	2	3	1	4	4	2	4	2	3	4	0	0	0	0	0	0	0	0	4	1	3	2	2	2	2	3	1	1	1	3	0	0	2	0	2	2	1	0	1	4	1	2	1	1	4	3	2	3	3	2	3	2	2	3	1	4	2	4	0	2	1	2	0	3	3	2	1	3	3	3	1	3	3	2	4	3	2	4	4	1	1	2	0	3	0	0	3	3	3	4	3	4	4	1	4	2	1	1	3	2	2	4	2	0	2	3	1	4	3	4	1	4	2	2	2	4	1	0	2	3	4	0	3	3	2	3	3	4	4	3	1	3	3	1	1	4	2	2	3	2	3	3	3	0	0	3	3	3	3	3	4	1	2	4	3	1	3	3	3	0	1	3	4	2	2	3	1	3	2	3	2	1	4	2	3	2	4	3	0	4	2	4	3	2	0	4	1	2	2	1	3	3	2	3	1	1	1	2	3	3	2	3	2	3	3	3	3	1	2	3	1	2	2	3	3	2	4	1	0	0	0	0	0	0	0	3	3	2	2	4	2	3	4	0	0	0	0	2	4	2	4	3	3	3	2	4	3	4	3	4	2	4	0	3	3	2	3	4	3	3	1	4	1	4	3	4	3	2	2	4	3	2	0	0	0	0	0	0	0	3	3	4	3	3	3	3	4	0	0	0	0	0	0	3	2	3	1	3	4	4	4	1	3	0	0	0	0	3	3	3	1	2	2	3	3	1	0	0	3	3	2	2	3	1	4	2	1	3	1	1	0	0	0	0	3	3	2	3	4	2	2	4	3	2	1	0	3	2	4	3	4	3	4	4	2	0	4	4	3	2	4	2	2	2	2	1	4	0	2	2	3	2	2	3	4	1	0	4	3	2	3	4	3	2	2	2	3	3	0	0	0	2	4	1	4	4	1	2	0	0	0	0	3	3	4	4	0	3	2	3	0	3	2	3	4	2	3	0	2	1	1	3	3	1	0	4	3	3	2	3	3	4	2	4	4	4	0	0	0	0	0	0	1	2	2	1	2	1	1	2	3	3	3	3	0	0	0	0	0	0	0	0	0	4	3	2	2	4	2	4	1	1	4	2	1	3	1	0	0	3	3	2	3	1	4	4	4	2	4	1	3	3	4	3	4	4	0	0	4	3	1	3	3	0	3	3	0	3	0	0	0	1	1	1	2	1	2	3	3	2	4	1	3	2	4	2	3	3	1	1	3	1	4	4	0	4	0	2	2	3	1	2	0	1	3	1	3	2	4	2	2	3	2	2	2	4	2	4	2	2	3	4	3	3	3	2	4	3	3	3	2	3	0	0	3	2	0	1	1	2	2	1	3	2	3	4	2	0	4	4	1	4	0	3	0	0	3	1	3	2	4	4	1	1	0	0	4	2	4	0	4	4	0	2	2	2	2	2	3	4	4	4	4	3	1	1	3	0	3	3	2	4	4	1	3	2	2	0	0	0	4	4	3	4	4	3	3	3	3	3	2	1	3	4	3	1	4	0	0	0	0	0	0	0	4	4	3	3	1	3	0	0	3	2	1	2	4	4	3	4	3	3	1	3	2	2	3	2	3	0	0	0	0	0	0	0	3	2	1	2	3	3	3	3	4	2	3	4	2	3	4	3	4	3	4	3	4	4	0	1	1	3	0	0	0	0	3	0	0	2	2	1	4	3	2	1	3	4	0	3	4	0	2	4	3	2	3	1	3	4	2	4	4	2	3	2	4	3	0	4	4	4	0	1	4	2	4	4	4	3	2	3	3	2	3	4	2	0	0	0	0	0	0	0	0	0	1	3	0	4	1	1	4	4	3	0	0	0	4	1	0	0	0	0	0	0	1	1	3	3	3	3	3	4	0	0	2	3	0	1	4	0	0	0	0	4	4	1	4	3	3	3	1	3	4	4	2	2	3	2	3	2	2	4	4	4	3	2	3	2	2	1	1	1	4	2	3	3	2	2	2	4	4	0	1	3	3	4	3	3	1	4	4	2	1	2	2	2	3	3	3	4	1	4	0	3	4	0	2	4	0	1	0	0	0	0	0	0	0	0	0	0	0	1	4	2	1	2	3	2	3	2	2	1	3	3
A12_1m	1	4	1	0	0	0	2	3	2	4	4	3	1	3	1	4	4	2	0	0	0	0	2	3	2	3	1	1	1	3	2	1	2	4	3	4	4	3	4	2	1	3	4	1	4	3	3	4	4	3	3	2	2	3	1	3	4	1	0	0	0	0	3	1	3	3	0	0	0	0	0	0	0	0	0	0	0	0	2	3	2	0	0	0	0	0	0	1	3	2	1	2	1	3	3	3	4	2	1	4	4	3	3	2	1	4	1	2	3	2	4	2	3	4	3	3	2	0	0	0	0	0	0	0	0	0	3	2	1	1	4	0	0	0	0	3	2	1	0	0	0	0	0	0	0	1	2	0	0	0	1	3	4	3	0	0	0	0	2	0	0	0	4	2	3	2	1	4	1	3	3	2	1	2	3	0	0	0	0	1	3	4	0	1	4	4	1	2	1	0	0	0	0	3	3	3	1	2	2	3	4	1	3	3	3	2	1	4	1	2	3	2	2	3	1	3	1	2	3	2	1	3	1	1	0	0	0	0	0	2	1	1	0	0	0	0	0	0	0	0	0	2	2	3	0	0	0	0	0	4	2	2	2	1	3	0	0	0	2	1	3	4	3	3	2	0	0	1	2	2	1	3	4	4	4	4	2	4	2	1	2	2	2	1	1	2	0	0	0	0	4	3	1	4	1	2	1	1	3	4	0	2	3	2	3	2	1	4	4	0	2	3	3	0	0	0	0	0	0	3	3	3	2	3	3	3	2	3	3	3	2	0	1	1	3	3	2	1	3	3	4	0	1	0	3	3	0	1	2	4	2	2	2	0	0	0	0	0	0	0	0	0	0	1	1	2	3	3	0	3	2	4	4	1	3	3	3	4	2	1	3	3	0	0	0	0	0	0	0	0	3	4	1	1	3	3	3	0	0	0	0	0	0	0	0	0	0	0	1	1	2	1	2	3	4	1	2	4	1	2	2	2	0	0	0	0	2	2	1	4	0	2	4	3	2	2	2	2	3	4	2	3	2	1	4	2	3	2	0	0	0	0	1	2	1	2	1	2	1	3	2	2	3	4	2	2	4	1	3	1	3	3	2	1	3	0	3	2	2	2	1	2	0	0	0	0	0	0	0	2	1	2	1	0	2	1	4	0	0	0	0	0	4	2	2	1	4	3	3	2	4	0	4	2	3	3	0	0	0	0	2	0	4	2	1	1	3	0	0	0	0	0	0	0	0	0	0	0	0	0	0	0	0	1	2	2	3	2	4	0	0	0	2	3	2	0	0	0	4	2	4	0	0	0	0	0	0	1	3	2	0	0	0	0	0	0	0	0	0	0	0	0	0	0	0	0	4	4	2	2	1	2	2	2	2	0	1	3	2	3	4	1	4	2	1	4	2	2	3	2	2	2	2	2	3	3	1	0	0	0	2	1	2	1	4	2	2	3	2	1	4	4	1	2	1	3	4	2	3	2	3	0	1	1	1	0	1	1	3	2	4	2	4	2	2	2	2	1	3	4	3	1	4	3	1	2	0	4	2	3	4	3	2	2	3	1	4	3	3	0	2	2	0	0	0	0	0	3	4	2	3	1	0	2	4	4	4	2	4	4	1	0	0	0	0	0	0	0	3	3	3	2	3	3	2	2	2	3	2	3	4	4	2	1	4	2	2	3	0	4	4	3	1	1	0	0	3	2	4	4	1	0	2	2	3	4	1	2	1	2	1	1	2	2	2	3	3	1	3	1	1	1	2	1	4	1	3	2	2	3	3	3	1	2	1	1	2	2	1	3	2	1	1	2	4	4	3	3	1	2	2	3	1	0	0	0	0	0	0	0	0	0	0	0	0	2	3	2	0	0	0	0	0	0	0	0	0	0	0	0	0	0	1	4	2	3	3	2	0	0	3	3	2	3	2	0	0	2	2	1	1	1	4	2	1	4	2	3	1	3	3	2	3	2	2	2	3	3	3	2	1	2	3	2	4	3	0	0	2	0	0	0	0	0	0	0	0	0	0	3	3	2	0	1	4	1	3	2	0	0	0	1	3	2	2	3	4	3	0	0	0	0	0	0	0	0	0	0	2	1	3	2	2	2	2	2	4	1	4	1	2	3	2	1	2	4	1	3	3	0	0	2	2	2	4	3	1	2	0	0	0	4	2	1	3	3	1	2	4	3	1	4	0	0	0	0	0	0	0	0	0	0	0	0	0	1	0	4	1	1	2	3	0	0	0	0	0	0	0	0	0	2	1	3	1	1	4	1	1	2	2	1	2	1	0	1	4	2	1	3	2	1	4	3	0	2	1	1	2	3	3	4	4	3	2	3	0	0	0	0	0	2	1	2	4	2	3	1	4	3	3	3	4	1	4	2	4	1	1	4	3	2	1	3	2	2	4	2	2	3	4	0	0	0	0	0	0	0	2	3	2	1	0	0	0	0	0	0	0	0	3	4	1	2	3	1	2	2	4	1	3	0	0	0	0	0	0	0	0	0	2	1	1	1	1	0	0	0	0	0	0	0	0	4	0	2	2	3	1	3	3	2	4	2	3	2	3	2	1	2	4	2	2	2	4	2	2	2	1	2	2	3	3	0	2	2	2	4	3	1	1	2	3	1	4	0	3	2	3	1	0	0	4	4	3	0	0	0	0	0	0	3	3	4	1	1	3	4	2	3	3	0	0	0	0	0	0	3	3	2	0	1	2	3	2	3	1	3	1	0	0	0	1	1	4	1	1	2	4	2	2	4	2	1	2	0	0	0	1	1	0	0	0	0	0	0	0	0	0	2	4	4	2	4	0	2	4	2	3	4	1	1	4	4	3	2	4	1	3	4	2	2	1	3	1	3	3	3	2	2	2	1	0	0	0	0	2	3	3	2	2	3	1	3	4	3	0	1	0	0	2	2	4	3	1	1	1	2	2	4	3	2	1	1	2	0	2	3	2	3	2	4	2	2	1	1	4	2	2	4	3	2	2	1	3	2	2	2	1	2	2	4	2	3	3	0	3	3	2	2	1	0	0	0	0	0	0	0	4	0	4	1	0	0	0	0	0	0	0	1	2	2	3	1	3	2	0	2	3	2	2	1	3	4	1	1	4	4	1	1	3	4	1	2	1	1	0	0	0	0	0	0	0	0	0	0	0	3	4	4	1	3	3	2	1	2	2	3	4	2	2	2	3	0	0	4	2	1	3	0	1	2	2	3	2	1	2	2	2	1	4	3	2	4	1	4	2	2	3	0	0	0	0	0	0	0	3	2	4	0	1	4	4	2	1	4	1	4	0	0	0	0	0	0	0	0	0	0	2	2	2	0	3	4	0	1	4	4	3	0	1	2	2	1	0	0	0	0	2	2	1	2	1	2	2	4	1	2	3	1	3	4	3	4	1	1	4	1	2	2	4	1	2	4	3	1	1	3	0	1	3	2	1	2	3	2	1	1	3	3	3	0	0	1	4	4	2	1	4	3	3	3	2	0	1	1	3	4	2	3	2	3	3	2	1	3	1	0	2	4	2	4	2	4	3	0	0	3	1	1	3	1	0	0	0	0	0	0	0	0	0	0	3	1	1	2	0	0	0	3	1	1	2	1	1	3	4	3	3	1	4	2	1	1	2	4	1	1	1	2	1	0	4	2	3	1	3	2	0	1	0	0	1	2	1	1	2	1	1	2	4	3	2	1	1	4	2	3	3	2	2	1	3	2	3	1	2	2	2	3	3	4	2	2	3	2	1	0	4	4	2	3	2	3	3	3	0	0	1	0	2	2	2	3	3	2	4	0	3	4	2	2	2	3	2	0	0	0	0	0	0	2	3	4	2	3	2	3	0	1	2	3	2	3	3	0	0	0	0	3	2	2	2	2	3	2	3	2	3	4	2	2	0	0	4	3	4	4	1	4	1	1	2	4	0	0	0	0	2	2	1	3	2	1	4	1	2	2	3	2	2	2	1	2	3	4	2	2	2	4	2	2	3	3	0	2	0	1	2	3	3	4	1	1	2	1	1	4	2	3	3	0	0	0	3	3	2	2	1	2	2	3	0	2	2	3	3	2	2	3	3	1	3	4	2	3	2	3	2	0	2	2	3	0	4	4	1	2	1	4	3	4	4	3	2	3	1	0	0	0	4	1	1	1	4	4	3	2	1	2	0	2	3	2	2	2	1	3	4	0	0	0	0	0	0	0	0	0	1	3	2	0	4	0	0	0	0	0	0	0	4	4	2	2	2	3	2	0	0	0	0	0	0	2	3	4	3	2	4	1	2	3	3	3	4	3	1	2	0	0	0	0	0	0	4	1	3	3	1	2	1	2	1	1	2	1	1	4	1	3	2	0	2	3	2	3	2	3	1	1	4	3	2	1	4	3	0	1	2	0	3	3	1	4	1	1	0	3	2	2	0	0	0	3	2	1	4	4	1	2	4	2	1	2	1	2	2	2	0	1	2	4	3	0	0	0	0	0	0	1	2	1	0	1	4	4	3	3	1	3	3	2	2	4	1	3	2	1	2	3	2	4	3	3	3	3	4	3	2	1	2	3	2	1	2	4	1	4	1	0	0	0	0	0	0	3	1	4	2	3	1	3	1	3	2	1	3	4	0	4	2	1	2	3	3	1	2	1	2	2	4	2	3	2	2	2	2	4	1	3	1	2	0	2	4	2	3	1	1	2	2	2	3	0	2	4	2	1	3	0	0	0	0	0	0	0	0	0	0	0	0	0	1	1	3	4	1	2	2	3	3	3	2	2	2	1	2	3	4	1	1	4	3	1	1	1	3	1	0	2	2	0	0	0	2	0	0	0	3	1	1	3	1	1	3	2	4	1	0	0	3	0	0	0	0	0	2	0	2	2	2	2	0	0	0	0	4	3	2	3	3	2	3	1	2	1	2	2	4	3	3	0	0	0	0	0	0	0	0	2	3	1	2	2	4	2	1	2	2	3	3	2	1	2	1	0	0	0	2	1	1	0	3	2	4	1	2	4	0	4	1	1	1	1	1	2	3	3	3	3	1	2	4	1	3	4	3	2	4	0	0	0	0	0	0	0	0	0	2	1	1	4	2	4	2	3	4	4	0	0	0	0	0	0	0	3	3	3	3	1	1	2	3	2	1	0	1	2	2	0	0	0	0	3	2	1	1	1	2	2	2	2	3	3	2	1	0	0	0	1	2	4	3	3	3	0	0	0	0	0	2	3	3	2	2	2	3	2	4	1	4	2	2	4	1	3	1	2	0	3	4	2	3	4	0	0	2	1	0	0	0	0	4	2	1	4	1	1	0	2	4	2	0	3	2	2	2	4	4	3	2	3	2	2	3	4	4	0	1	3	3	4	1	4	3	4	0	3	4	3	2	3	2	3	1	2	1	3	0	0	0	0	0	0	1	4	2	3	2	3	4	2	3	3	2	1	1	0	0	0	0	0	2	1	0	4	2	3	2	1	2	3	4	3	2	2	3	2	4	2	1	3	2	1	2	4	1	3	2	2	1	3	1	1	3	2	4	1	4	3	1	1	2	2	1	2	2	1	4	3	3	4	2	1	2	4	3	1	3	2	1	1	4	3	1	1	0	2	2	4	3	3	4	2	3	4	3	3	1	0	2	3	2	3	1	4	4	3	1	2	3	0	0	0	0	0	0	2	1	3	0	0	0	0	0	0	0	0	0	0	0	2	3	3	2	3	3	2	0	0	0	0	0	1	4	2	3	1	3	4	1	3	4	4	4	2	1	3	0	0	0	0	0	0	2	3	1	1	4	1	1	3	4	2	2	2	1	1	2	3	1	2	0	4	1	2	0	3	2	2	1	0	0	0	0	0	0	0	0	0	0	2	1	4	0	0	0	0	0	0	2	3	3	2	1	1	2	1	2	3	3	1	2	3	3	3	0	0	0	0	0	0	0	0	0	0	3	2	2	2	3	2	2	3	3	3	2	2	3	0	0	1	2	3	0	3	2	2	2	2	2	2	1	0	0	0	0	1	2	0	0	0	0	0	0	3	2	0	1	2	1	2	0	0	0	0	0	1	2	1	4	3	2	4	3	0	0	0	0	0	0	0	0	3	2	3	1	3	0	0	0	0	0	0	0	4	0	2	1	4	2	2	3	3	0	0	2	1	3	3	3	4	4	1	4	3	3	0	0	0	4	2	0	2	3	1	1	2	1	1	1	2	3	2	2	1	4	2	4	2	2	2	2	3	1	2	2	3	3	0	0	0	0	2	2	2	2	2	2	4	3	3	2	2	3	2	4	1	2	3	2	4	3	3	1	2	4	3	3	3	2	2	2	2	2	2	4	2	3	0	2	1	1	2	2	2	3	0	0	0	0	0	0	0	3	1	2	1	0	0	3	3	2	3	2	3	3	1	1	2	2	3	4	2	4	1	2	4	1	1	2	4	2	2	0	2	1	3	0	0	0	0	1	1	0	2	2	2	1	1	2	4	2	2	2	2	3	2	2	2	0	0	0	0	0	4	3	1	3	1	0	0	0	0	0	0	4	3	2	3	3	3	4	1	4	2	3	3	1	2	1	3	3	1	3	1	2	1	4	2	1	3	3	3	1	1	2	4	1	4	0	3	2	1	3	4	1	0	0	2	3	4	2	0	2	3	0	2	2	4	2	4	2	3	4	2	4	2	3	1	3	2	4	3	3	1	1	3	3	0	0	0	0	3	2	2	3	0	2	0	0	0	3	3	3	3	4	0	0	0	0	0	0	3	2	1	1	4	3	2	3	2	2	3	0	3	1	3	0	3	1	4	2	2	1	1	3	3	4	4	1	4	1	2	3	2	4	1	4	4	0	0	1	3	3	1	1	3	3	0	0	0	3	3	1	2	3	4	2	2	3	1	2	2	3	2	0	0	0	0	0	0	0	0	0	0	0	0	0	2	0	4	1	4	1	4	3	2	1	3	2	4	3	4	4	2	4	1	3	1	3	3	2	1	4	3	3	3	1	3	2	2	4	3	1	4	3	4	2	2	2	3	2	4	3	1	4	0	2	2	3	1	1	2	3	1	1	1	1	2	3	2	1	2	0	3	1	1	3	0	2	4	3	4	3	4	0	1	1	2	2	1	4	2	0	0	4	3	3	3	4	2	4	1	2	2	4	3	4	1	2	4	1	3	1	4	1	0	0	1	2	4	0	0	0	0	0	0	0	0	0	0	2	1	1	3	0	3	0	3	2	1	0	4	4	2	1	3	2	0	0	0	0	0	0	0	0	0	0	0	0	0	0	0	0	4	4	1	2	2	4	4	0	0	0	0	0	0	2	2	1	2	3	4	1	1	3	2	3	1	4	1	4	3	1	3	4	3	2	2	3	2	2	2	2	3	4	1	0	0	0	0	0	0	0	3	2	3	4	3	4	1	1	3	2	3	1	2	3	4	4	1	3	2	1	3	3	2	3	0	4	1	4	1	2	4	2	4	2	0	3	2	4	4	4	4	3	3	0	0	0	3	2	4	1	4	1	1	4	2	2	4	3	2	0	0	0	0	4	2	0	0	0	0	0	0	0	0	0	0	3	2	3	2	1	4	3	1	0	0	0	0	0	0	0	2	4	4	0	0	0	0	4	4	3	4	1	2	2	2	2	2	2	1	2	0	4	2	2	1	3	2	1	1	3	4	3	4	3	2	3	4	1	1	1	3	2	2	1	2	0	4	1	2	0	0	0	0	3	3	2	0	1	1	3	2	2	1	2	2	2	1	0	3	2	2	2	2	3	1	2	0	0	0	0	0	0	3	3	3	2	2	0	2	4	4	0	0	2	3	3	4	1	1	1	1	1	1	3	2	3	3	1	4	3	4	3	1	1	3	1	3	4	2	1	0	0	0	0	2	0	3	1	4	3	2	2	1	3	2	0	4	3	4	3	3	1	2	3	1	3	4	4	3	3	1	4	1	2	1	2	2	3	3	1	3	1	0	4	0	0	0	0	0	2	4	3	1	4	3	2	3	2	2	2	1	2	2	3	3	2	3	0	1	1	3	1	3	3	4	2	1	1	1	1	3	3	4	3	2	3	4	1	3	1	1	0	3	4	2	1	1	0	0	2	3	2	3	2	3	1	3	2	3	4	4	3	3	1	2	4	4	4	4	3	3	2	3	1	0	0	0	2	1	3	2	4	3	4	1	4	1	3	3	1	1	2	1	0	0	1	2	2	3	3	1	0	0	0	0	0	0	4	2	1	3	2	0	3	3	4	2	0	1	1	1	3	1	3	2	3	3	1	4	2	2	2	3	3	4	1	2	1	0	0	0	0	0	0	1	3	4	0	4	1	2	1	1	1	2	0	3	2	1	1	1	3	1	4	4	1	1	2	3	2	4	2	1	2	2	0	0	2	3	4	2	3	1	2	0	0	2	0	0	0	0	0	0	3	3	1	2	3	3	3	1	0	0	1	2	2	2	2	3	0	2	4	1	2	0	3	0	0	0	0	0	0	3	2	2	1	3	1	4	1	2	4	1	1	1	0	0	0	1	1	3	2	2	1	2	3	2	0	2	1	1	4	2	4	2	0	0	0	0	0	2	3	2	0	2	4	1	3	2	2	4	2	4	3	4	1	2	3	1	3	2	2	1	4	4	3	2	2	3	2	3	2	0	0	1	1	1	0	4	0	1	0	0	0	2	3	3	2	2	3	1	2	3	3	4	1	1	2	3	2	2	2	3	3	3	2	2	1	3	2	3	2	4	2	3	2	2	4	2	3	4	1	1	3	2	3	4	4	3	4	3	1	2	4	1	1	2	2	2	1	1	4	3	4	1	3	2	0	0	0	0	0	0	0	4	4	3	1	3	2	1	3	3	3	2	1	3	3	0	0	3	0	0	1	1	4	1	4	3	3	2	2	3	3	2	2	3	2	4	3	4	1	1	4	2	3	2	2	1	2	4	1	4	3	4	2	3	2	2	0	0	0	0	0	0	3	3	1	2	3	2	3	2	4	1	1	3	0	2	3	1	1	1	2	2	4	4	4	4	3	2	3	3	0	2	1	2	4	4	3	3	1	4	3	4	1	1	1	4	0	2	0	2	3	4	3	1	0	0	0	4	2	3	1	1	3	0	0	0	0	0	0	0	2	1	1	4	4	2	4	2	0	0	0	0	0	0	0	0	3	1	2	3	1	3	3	0	2	2	2	3	2	3	4	0	0	0	0	3	2	1	4	2	1	2	2	3	1	1	1	0	2	4	1	2	0	0	0	4	4	4	2	4	3	3	2	2	3	4	3	2	2	3	1	3	4	2	3	2	4	1	3	4	2	3	0	4	3	2	2	2	4	1	0	0	0	2	2	1	3	4	3	1	1	3	1	2	1	3	3	2	2	2	2	3	2	3	3	1	1	0	2	2	4	3	0	0	0	0	0	2	4	3	0	2	3	3	2	3	3	3	2	2	4	3	4	2	2	3	2	1	1	3	3	2	1	4	1	3	3	3	1	4	1	4	1	2	1	2	4	2	3	1	2	0	1	4	2	2	3	3	2	0	3	2	0	2	1	3	2	3	4	1	4	2	2	2	3	2	3	0	0	0	0	0	0	0	0	0	0	0	3	0	0	0	0	0	0	3	3	2	1	2	2	2	2	1	3	3	4	0	0	3	3	2	1	2	3	3	1	4	0	0	0	0	0	0	1	3	3	2	3	4	1	2	1	2	2	2	1	1	2	2	1	3	3	2	2	3	1	2	2	3	3	2	3	3	2	2	0	0	0	0	1	2	3	2	1	3	4	2	2	3	2	4	2	2	1	2	3	3	2	2	4	4	3	1	4	1	1	1	3	1	3	3	4	3	1	2	3	0	1	0	4	1	3	0	0	0	2	3	4	1	3	2	2	1	1	2	2	3	0	0	1	2	4	4	2	2	4	3	3	1	2	0	3	3	2	3	2	4	3	2	2	4	2	3	3	3	0	3	3	2	3	3	2	2	0	0	0	0	0	2	4	3	3	3	2	2	2	3	0	2	4	1	2	3	1	2	1	0	0	1	3	3	1	4	3	1	1	3	3	2	2	2	3	2	2	2	2	4	2	1	2	3	2	2	2	2	4	1	1	3	1	3	4	0	4	2	3	1	4	2	2	3	2	2	2	3	3	2	3	3	4	3	0	0	1	2	2	3	2	2	2	1	0	0	0	0	0	3	1	2	4	3	2	2	1	2	0	1	3	2	0	3	1	0	0	4	2	1	3	0	4	1	4	4	4	0	1	2	2	2	1	1	1	2	1	3	3	1	0	4	4	1	0	1	3	3	2	3	1	4	2	3	2	3	2	3	3	2	2	3	3	3	1	2	1	3	3	3	3	2	4	1	2	3	2	3	0	0	0	1	0	3	1	3	1	2	2	1	2	1	2	1	2	2	3	4	0	1	0	0	0	0	0	0	0	0	1	0	0	0	0	0	0	0	0	0	0	0	4	1	0	4	1	2	3	3	4	3	2	3	2	3	3	1	2	2	1	2	1	4	3	1	3	4	2	1	4	4	0	0	2	2	1	4	2	3	2	1	3	2	2	4	3	3	4	1	4	3	4	1	4	4	2	3	2	3	3	4	2	3	3	2	2	3	2	1	1	0	0	0	0	1	0	4	0	2	4	3	3	2	4	2	0	0	0	0	0	3	1	4	4	4	1	3	1	2	1	1	1	2	2	1	1	3	4	1	3	2	3	2	3	2	3	0	3	3	0	4	0	1	0	0	0	0	0	0	0	1	3	3	4	4	1	4	3	3	2	4	2	4	3	4	2	0	2	2	3	3	4	0	2	3	2	3	2	1	4	1	2	3	3	2	0	0	0	2	3	1	4	2	3	2	3	1	3	0	2	3	2	2	3	1	2	2	4	1	3	2	3	2	1	3	0	3	3	2	2	2	2	3	2	3	0	3	2	4	2	1	1	1	3	0	3	1	4	3	2	1	4	2	2	2	3	3	3	2	1	2	2	1	4	1	2	2	2	1	2	3	2	1	2	0	2	0	0	0	4	3	3	3	2	2	2	1	4	1	2	3	2	1	4	2	3	2	3	1	2	3	3	4	4	2	3	3	1	3	2	3	2	4	2	1	2	3	2	1	4	3	4	2	3	2	4	2	4	4	2	1	3	2	2	0	1	1	1	3	0	3	1	3	3	2	1	0	3	3	2	3	3	0	0	0	0	0	0	0	1	3	0	0	0	3	1	2	1	1	4	3	2	3	2	3	1	2	0	0	0	0	0	0	2	3	1	1	1	1	4	1	4	2	1	3	2	1	1	1	0	3	3	3	2	2	3	2	1	3	3	0	0	0	3	0	3	3	3	2	4	2	4	1	4	4	4	2	4	3	0	2	0	3	3	2	1	2	1	2	1	4	0	1	1	4	2	2	4	4	4	0	0	0	3	2	3	1	4	1	2	2	3	4	2	4	2	4	0	2	1	2	4	4	4	1	2	1	4	1	2	1	2	0	0	2	0	1	3	4	2	0	2	0	0	2	1	2	2	1	4	0	0	0	0	0	4	3	2	1	4	2	2	2	1	2	2	1	2	0	0	0	0	0	3	3	0	0	1	2	2	4	3	1	4	4	3	4	4	1	2	4	4	0	3	2	3	0	0	0	0	0	0	0	1	2	3	2	4	2	4	1	1	3	2	2	1	1	2	0	4	3	2	0	2	0	1	2	2	2	3	1	2	1	2	3	3	3	2	0	2	2	0	3	2	3	0	2	1	2	2	3	0	3	3	2	2	1	4	2	2	0	2	3	3	4	0	1	1	3	4	2	4	2	1	0	1	3	0	0	3	3	4	0	3	0	0	0	0	0	0	1	4	0	1	2	1	2	0	3	1	2	1	2	3	0	4	1	1	2	2	4	3	3	1	1	1	2	1	1	2	0	0	0	0	0	0	0	0	0	0	0	0	0	4	2	1	3	3	1	0	3	4	3	4	1	1	1	3	1	1	3	3	2	3	2	4	3	2	2	1	3	0	2	2	2	0	1	4	3	1	2	1	3	3	2	3	1	2	2	4	4	2	3	1	2	3	2	4	0	2	0	4	0	2	2	2	0	0	0	0	3	1	2	2	4	0	0	0	0	0	2	1	4	3	1	1	2	0	4	2	3	4	1	2	2	2	0	0	0	0	0	0	0	0	0	2	4	4	2	2	1	2	2	3	3	1	2	3	2	0	0	2	0	0	3	2	0	0	0	0	0	0	0	0	0	0	1	1	3	2	2	4	3	2	3	2	4	0	0	0	0	0	0	2	2	2	3	2	1	3	1	4	2	0	2	3	2	0	0	0	0	0	2	2	2	2	4	1	0	1	3	3	1	4	4	4	0	0	3	3	3	3	4	2	4	3	1	3	3	1	2	3	1	4	1	3	2	2	3	2	0	2	2	2	1	2	3	1	2	2	3	2	2	1	2	2	3	1	3	3	4	4	4	0	0	0	0	0	0	0	0	0	0	3	3	0	0	0	0	2	2	1	4	3	4	1	1	3	0	4	3	1	2	3	3	2	4	2	2	1	0	3	0	0	1	4	3	3	0	0	2	4	2	2	2	4	0	1	3	2	3	3	2	2	1	4	0	4	2	1	1	0	1	2	4	2	3	3	1	4	3	1	0	3	2	3	2	3	1	2	2	3	2	3	2	4	2	4	3	2	4	3	0	4	3	3	2	3	2	2	1	2	2	4	2	1	0	0	0	0	0	0	0	0	1	1	2	0	2	3	2	1	2	2	1	0	4	2	4	3	2	2	1	4	4	1	1	2	1	3	3	1	3	2	4	2	2	2	2	2	4	3	2	1	4	4	1	2	3	2	4	2	3	3	4	2	2	0	0	3	1	2	3	1	0	0	0	0	0	0	0	0	0	0	4	3	2	1	3	1	4	3	0	1	3	1	1	2	1	3	0	1	2	1	3	0	0	0	0	0	1	1	4	1	2	2	2	3	2	1	4	1	2	2	1	2	2	2	3	3	0	0	0	3	1	3	2	3	2	0	2	4	0	4	2	1	3	2	2	3	2	0	0	0	2	3	2	3	4	2	2	1	1	3	0	0	0	1	0	1	2	2	3	4	4	3	2	3	1	3	2	3	3	4	3	1	2	3	2	3	4	1	0	0	0	0	0	1	2	3	3	2	0	3	4	2	2	4	3	1	4	2	2	1	2	3	0	0	0	0	3	3	4	0	1	1	0	0	0	0	0	0	0	0	0	0	3	0	3	4	2	2	2	0	0	0	4	3	3	2	1	2	0	0	0	0	2	4	3	4	2	3	2	2	3	2	2	1	2	2	1	3	2	2	3	2	3	4	4	1	0	3	3	3	3	2	1	2	1	0	0	2	3	2	3	4	2	3	1	1	0	4	2	1	1	3	1	1	3	3	1	1	3	2	1	1	2	1	1	1	4	3	2	3	2	3	2	1	3	1	0	0	0	0	0	0	0	0	0	2	2	2	3	0	0	0	0	0	0	0	2	3	2	3	1	2	3	2	4	1	1	2	0	2	3	2	1	2	4	1	3	2	1	1	3	3	3	4	3	0	4	0	3	3	2	3	1	4	2	2	1	3	0	3	2	3	2	4	1	3	3	3	2	1	3	0	0	0	2	3	3	3	2	2	1	2	3	1	1	2	0	4	1	2	1	3	2	1	1	4	0	4	0	0	0	3	2	2	2	2	3	4	2	2	1	3	1	0	0	0	0	0	0	0	0	0	0	1	3	3	3	2	2	2	3	0	1	1	2	3	1	2	0	2	3	3	4	2	4	2	3	3	3	4	3	3	3	1	3	1	3	1	4	3	3	1	4	3	4	1	0	0	0	0	0	0	0	1	1	3	3	2	4	3	4	2	3	3	3	3	3	1	4	3	3	1	1	3	3	3	4	0	0	0	0	0	3	1	0	3	0	3	1	2	4	3	0	4	0	0	0	3	1	1	1	3	1	2	1	2	1	4	2	0	0	2	2	2	1	3	4	4	3	3	2	2	2	0	1	1	4	1	1	1	2	1	1	0	2	2	0	0	0	4	4	3	3	2	3	1	2	4	2	0	3	1	2	2	1	1	1	1	2	4	3	2	2	2	0	0	0	0	0	0	0	0	0	0	3	3	1	1	2	3	3	3	1	3	4	2	2	4	2	2	3	4	0	0	0	0	0	0	3	0	0	3	2	4	2	4	2	2	2	3	3	2	3	2	2	3	2	4	2	1	2	3	3	0	0	0	0	0	0	1	1	2	4	0	4	0	0	2	1	4	1	1	1	2	1	3	2	4	4	2	2	4	1	2	4	4	1	2	3	2	3	0	2	3	0	2	2	3	0	0	3	1	4	1	3	2	1	2	2	3	0	3	2	4	3	4	1	2	3	4	2	1	4	2	3	3	2	3	2	1	2	4	4	2	3	2	4	3	3	3	3	3	1	1	2	2	3	1	4	1	1	0	0	0	0	3	2	3	4	3	3	2	2	4	0	1	0	2	0	0	4	4	1	1	3	2	3	3	2	0	2	3	2	0	4	3	3	4	0	4	1	3	4	1	4	2	3	1	2	1	4	2	1	4	0	4	2	2	2	1	0	3	2	4	0	0	0	2	2	0	4	1	2	0	3	2	1	2	2	2	2	4	1	4	1	2	2	4	2	3	1	4	3	0	0	1	2	2	0	0	0	0	0	2	3	3	3	1	1	3	2	1	0	1	3	1	2	1	0	2	1	2	2	2	2	0	4	0	0	0	0	0	0	2	2	3	1	2	3	3	4	3	2	0	3	2	4	1	2	2	1	4	0	0	1	3	4	1	1	3	1	3	3	1	1	1	2	2	3	1	0	0	0	0	0	1	2	1	3	3	1	0	0	0	0	2	4	1	4	3	4	2	3	0	0	1	2	3	1	2	1	2	3	3	1	3	3	1	4	0	0	2	0	2	0	0	0	0	3	3	2	3	1	4	3	3	1	4	2	1	2	3	3	3	3	1	2	1	4	2	3	2	1	3	0	3	4	2	2	3	3	2	2	2	2	3	2	3	2	0	3	4	3	4	2	3	3	2	2	2	3	2	1	1	4	4	4	1	4	3	4	2	3	2	3	1	3	3	3	1	3	3	1	1	2	1	4	3	4	1	2	3	2	1	3	4	0	0	0	0	2	3	3	2	2	2	3	2	1	0	2	2	1	2	3	1	2	2	3	3	4	0	0	1	4	3	3	0	0	1	3	2	1	4	4	4	2	2	1	4	3	3	4	4	2	2	0	2	3	3	3	3	3	1	1	4	4	3	4	2	3	3	3	3	3	1	2	2	3	0	1	3	4	2	2	3	1	3	2	3	4	2	3	3	3	2	2	2	2	2	3	2	1	2	3	3	2	1	1	3	3	4	2	2	4	4	1	2	2	2	2	2	4	4	3	4	2	2	2	3	1	3	0	4	3	1	1	4	4	2	2	4	2	3	0	3	2	3	1	3	0	2	3	2	4	1	0	2	3	2	2	3	4	2	3	2	3	2	3	0	0	0	0	0	0	0	0	0	1	3	1	1	1	2	3	1	2	3	2	2	4	2	2	2	2	4	1	2	3	1	0	0	0	0	0	0	2	2	3	2	2	3	2	3	2	4	2	1	0	0	0	2	1	2	3	1	3	2	0	2	1	1	4	1	2	1	2	4	4	3	4	0	0	0	2	2	2	2	4	3	3	1	3	0	0	0	3	4	0	0	1	2	3	2	4	3	2	4	2	2	1	1	1	1	0	1	0	0	1	2	2	1	0	4	2	2	0	0	0	0	0	0	0	3	2	0	3	3	2	1	3	3	4	3	4	0	1	2	3	2	2	4	2	3	3	2	2	1	4	2	4	3	3	3	4	2	4	3	2	3	1	2	3	0	0	0	2	0	4	3	2	2	3	1	2	0	0	3	3	3	3	1	4	3	2	2	1	2	3	1	2	4	2	3	2	1	2	1	3	2	1	0	3	1	4	0	3	3	4	3	3	2	2	1	2	3	3	2	1	3	1	3	2	3	2	4	4	2	1	2	1	1	1	3	3	3	4	1	2	4	4	2	3	3	2	1	0	3	2	0	4	4	2	2	2	3	1	2	3	3	2	3	2	3	1	3	2	0	0	0	0	4	2	3	1	1	3	3	0	2	2	2	4	4	4	1	3	2	0	1	3	3	1	4	2	1	4	3	2	3	1	1	1	4	2	1	1	2	2	1	4	3	0	4	0	0	3	2	0	0	0	1	2	3	4	2	2	3	1	4	3	3	2	1	0	0	0	2	1	0	0	3	1	3	4	4	3	4	1	2	1	2	3	1	2	4	3	3	0	0	0	0	2	3	2	4	3	4	1	1	2	1	4	2	2	4	3	2	1	2	2	1	4	4	1	1	3	2	3	2	1	2	3	2	1	1	4	1	2	1	2	3	2	4	1	2	1	2	2	2	0	0	0	0	1	0	4	1	2	4	3	2	3	2	1	4	2	2	2	3	1	0	1	1	0	0	0	0	0	0	0	2	3	1	0	0	2	3	3	3	3	1	2	2	3	2	2	1	3	1	2	1	2	1	1	3	0	0	0	0	4	3	0	0	2	0	1	3	3	3	2	3	4	3	2	2	3	2	0	1	4	4	4	1	2	3	3	1	3	4	0	1	3	3	3	2	1	2	2	4	2	3	4	0	0	0	0	1	2	3	2	2	3	4	1	3	4	1	2	3	2	1	0	0	0	0	0	0	1	2	3	2	2	1	2	4	3	3	1	3	1	2	3	2	4	3	3	3	1	2	2	0	3	1	3	2	3	2	1	3	1	3	2	1	0	3	0	2	2	1	1	2	3	3	4	1	3	2	0	1	4	0	2	0	0	1	0	4	4	3	4	3	2	3	1	1	4	3	2	2	3	2	3	2	2	2	2	3	3	2	4	3	0	0	2	2	2	4	2	1	2	2	2	0	0	0	0	0	2	4	4	4	3	3	2	1	4	3	0	0	0	2	2	4	2	3	1	3	2	2	3	2	4	2	2	1	3	1	1	4	3	4	3	3	2	0	1	1	1	4	0	3	2	3	0	0	0	0	3	2	4	1	3	3	1	2	3	1	2	3	3	2	2	3	2	4	4	0	0	2	2	1	2	1	2	2	2	3	1	3	2	3	1	1	1	3	1	1	1	2	2	3	1	0	0	0	2	2	2	1	1	3	2	0	3	1	2	1	4	3	3	2	4	0	0	0	2	0	0	0	4	4	3	2	1	0	0	4	3	3	0	0	0	0	0	0	4	0	2	3	2	2	2	4	1	1	2	3	2	0	2	1	3	2	0	0	0	0	0	0	0	3	3	2	3	3	3	1	3	0	0	0	1	0	1	3	1	1	0	2	1	2	1	1	4	0	0	0	0	0	0	0	0	4	0	0	0	0	0	4	4	4	2	3	2	2	4	3	4	4	1	1	2	0	2	2	2	0	1	2	3	4	1	2	2	3	0	3	4	3	4	2	2	1	4	2	3	2	2	2	3	0	3	3	3	3	3	4	2	2	4	1	4	3	1	2	2	2	3	0	0	0	1	4	3	1	3	0	4	2	4	3	4	2	2	1	1	2	1	3	1	4	2	1	2	1	4	3	3	4	2	3	2	2	3	1	3	1	2	1	2	2	2	1	3	3	2	2	4	4	3	2	3	2	1	4	1	3	2	2	3	4	2	0	1	0	1	3	3	2	4	2	1	1	0	0	0	3	0	3	1	2	2	2	2	2	2	3	1	3	2	0	0	0	0	2	1	2	3	0	1	1	2	3	2	4	3	3	3	0	0	1	2	2	1	4	2	2	0	2	1	4	2	2	4	3	3	4	1	2	3	1	2	4	4	2	1	2	1	1	1	0	0	0	0	0	0	0	0	0	1	0	2	2	3	1	2	2	3	0	0	0	2	2	4	2	2	2	2	2	1	2	2	0	2	3	2	3	1	1	3	3	3	4	2	2	3	3	1	2	1	2	1	1	1	2	2	1	2	3	1	2	2	1	3	3	0	0	0	3	3	3	1	1	2	3	2	2	3	0	1	2	2	1	1	3	3	3	3	2	1	0	0	0	0	1	1	2	0	2	0	0	2	4	3	0	0	2	3	3	3	4	2	4	2	2	2	4	2	3	3	2	3	4	2	1	4	4	0	1	1	4	0	2	3	2	2	2	2	0	3	2	1	3	2	0	4	1	4	2	4	2	3	3	3	4	1	3	2	2	3	2	2	2	1	3	2	3	2	3	2	0	1	0	4	1	1	3	2	1	1	1	2	3	0	0	0	0	0	4	2	3	0	0	2	2	0	4	2	4	3	3	3	3	2	3	3	2	2	1	3	2	2	2	0	4	3	4	3	2	2	2	2	0	1	2	1	2	3	3	1	0	1	1	2	1	2	0	2	0	4	2	2	2	3	2	2	3	4	2	2	0	0	0	0	0	3	3	0	0	0	0	0	0	0	0	0	1	3	2	1	3	1	2	3	1	2	3	3	3	4	4	4	4	1	4	4	2	4	2	1	2	3	1	2	2	0	0	3	4	2	3	4	2	2	1	1	1	2	1	3	2	3	2	2	2	2	4	1	1	3	3	4	4	2	3	1	1	4	2	4	3	2	4	3	2	1	0	0	0	0	0	0	0	3	1	3	2	3	2	2	3	4	3	4	3	3	3	3	2	4	3	4	4	4	3	2	3	3	2	1	2	4	2	2	3	3	4	3	1	2	2	1	2	3	3	2	0	2	3	1	3	0	2	2	3	3	1	2	4	2	3	1	2	3	3	1	3	2	3	2	2	1	2	3	0	0	1	2	2	2	0	0	4	4	2	1	3	2	2	3	3	1	4	4	2	2	1	2	3	1	1	3	2	1	2	4	3	0	3	3	2	4	0	1	1	3	3	3	0	0	4	2	0	1	0	2	0	2	0	2	3	4	0	1	1	3	4	2	3	1	1	3	3	3	0	0	0	0	4	4	1	1	3	0	4	2	1	3	2	4	2	1	1	4	4	1	3	0	0	1	0	0	0	0	0	0	0	0	3	4	2	2	0	0	0	0	2	1	3	4	2	1	1	3	2	4	4	3	3	1	0	0	0	0	0	0	2	1	1	1	2	2	4	0	0	0	0	0	0	0	0	0	0	2	4	2	4	2	2	0	3	4	4	0	1	1	0	0	1	4	4	4	1	1	2	3	0	2	3	0	0	1	2	1	0	3	3	4	0	4	3	0	2	0	4	3	3	1	1	0	3	3	2	3	3	2	2	2	3	4	0	4	4	2	3	2	1	3	2	0	0	1	3	0	3	1	3	0	0	0	0	0	0	0	0	0	0	0	1	2	1	1	2	2	1	2	1	2	3	3	1	2	2	1	3	4	1	4	2	4	3	3	0	3	3	1	0	0	0	0	0	3	4	1	2	0	3	1	3	1	2	0	0	0	1	4	1	4	4	3	0	3	1	4	4	3	4	2	2	2	3	3	0	0	0	0	0	0	0	0	2	3	2	4	3	2	2	3	3	4	3	2	2	1	2	2	2	4	2	2	4	0	0	0	0	3	0	0	3	1	2	1	2	2	1	2	2	3	2	3	0	0	1	2	2	1	2	4	2	4	3	2	3	4	1	2	3	2	4	3	2	3	2	3	0	1	2	3	2	2	1	3	0	0	0	0	0	4	1	0	0	0	0	0	0	4	1	1	2	1	4	3	2	3	1	1	3	2	1	2	1	3	2	2	1	3	4	2	1	4	4	2	1	2	1	3	3	2	0	4	4	4	4	3	2	1	4	4	3	1	4	4	4	3	2	2	3	0	0	0	0	0	0	2	0	4	4	3	1	2	2	2	4	3	4	1	2	3	2	0	2	0	0	0	2	1	4	2	3	2	1	2	4	2	1	2	2	2	4	3	3	3	2	2	2	2	4	1	2	2	2	3	1	3	3	3	0	0	0	2	3	2	2	0	0	0	0	0	2	2	2	3	2	3	1	2	2	0	1	3	2	1	1	4	3	2	3	2	4	3	2	3	2	2	4	3	3	1	3	3	3	3	2	4	2	1	2	3	0	1	1	3	2	4	4	1	2	2	1	1	4	2	0	1	2	2	2	1	2	2	3	0	4	2	3	3	1	2	4	3	4	3	3	4	2	2	2	3	0	3	2	2	3	3	2	1	1	1	4	1	0	0	3	3	2	3	4	2	2	4	2	3	4	4	2	4	2	1	3	3	4	1	0	0	0	0	0	0	2	3	3	2	1	3	2	2	2	3	1	1	3	3	1	2	4	1	2	1	2	1	2	3	2	1	1	0	0	0	0	0	0	0	0	0	0	0	0	0	3	3	2	2	1	3	2	1	2	2	3	0	0	3	1	0	1	4	2	1	4	2	4	1	1	4	2	2	3	4	4	1	2	3	3	4	3	1	1	2	4	4	2	2	4	4	3	2	3	3	3	4	1	4	3	2	4	1	3	2	3	2	1	3	2	2	2	3	2	2	4	1	3	4	4	4	2	3	3	1	3	3	3	1	1	2	3	2	1	1	2	1	2	4	3	2	2	1	3	1	3	4	4	3	2	1	4	2	0	0	0	2	3	0	1	3	3	0	4	2	0	0	3	2	3	2	3	0	0	0	0	0	1	3	2	2	3	0	2	4	4	2	3	4	3	0	0	0	0	3	3	3	2	3	1	1	4	1	0	4	2	4	3	0	1	1	4	1	1	2	1	2	3	3	3	0	3	3	4	0	4	4	2	2	3	2	0	0	0	0	4	2	1	2	1	4	3	1	3	1	0	4	1	2	4	3	2	0	0	0	0	0	0	0	0	0	1	1	4	4	1	0	0	0	0	2	2	0	2	3	2	1	0	1	4	1	4	2	1	1	2	2	4	2	2	1	2	4	3	4	3	2	4	0	0	0	0	3	4	1	1	2	4	1	3	3	1	0	3	2	2	4	2	1	4	4	2	4	3	3	3	2	1	3	0	3	4	4	2	0	1	4	1	2	2	4	0	4	2	3	2	2	2	1	2	1	3	4	1	2	1	2	1	4	3	4	4	3	4	2	4	4	2	4	2	1	1	2	1	3	4	2	2	2	4	2	3	2	4	3	3	1	0	1	3	1	2	3	2	4	0	1	2	4	1	2	2	1	3	2	2	3	2	2	1	0	0	0	0	0	0	2	1	2	4	3	1	4	1	2	2	1	1	3	4	1	2	2	1	2	4	0	1	2	2	1	4	1	4	2	2	1	4	4	3	3	2	1	2	2	2	3	4	2	2	2	4	1	1	2	2	1	2	2	3	3	3	2	2	3	3	1	1	0	4	2	3	1	0	0	0	3	2	3	3	2	2	4	2	2	4	4	2	2	2	3	1	3	0	3	3	4	3	2	2	1	3	1	1	1	4	3	3	3	3	2	1	4	3	1	1	2	0	0	0	0	0	0	3	0	0	3	0	0	3	0	0	0	4	3	2	3	2	2	0	3	1	1	1	1	1	2	1	2	4	2	1	4	0	1	3	2	4	2	4	4	1	1	2	4	1	3	1	4	1	4	1	2	4	3	4	4	2	2	2	0	2	1	2	3	4	1	1	3	2	3	3	0	1	3	3	0	1	3	2	0	0	0	0	2	2	2	1	2	3	2	0	0	0	0	0	0	2	1	2	1	3	2	2	0	0	0	0	0	0	0	4	4	4	3	2	1	1	4	2	1	0	0	0	0	0	0	0	3	3	0	3	2	3	3	4	2	4	0	4	4	1	3	3	2	2	1	2	1	4	1	1	3	3	3	2	3	1	4	0	1	0	0	0	0	0	0	0	3	2	4	1	0	0	0	2	2	3	2	2	1	2	1	3	1	2	2	3	2	0	0	0	0	0	3	2	4	2	2	2	1	2	2	0	3	4	2	3	4	4	4	2	1	3	4	2	3	2	0	0	0	4	2	2	2	3	3	0	1	2	3	3	1	0	4	3	4	1	1	3	1	3	3	1	3	3	3	2	1	2	1	1	3	4	0	1	2	1	4	2	4	0	2	2	4	4	4	2	3	2	0	3	2	1	0	2	0	2	0	0	0	0	0	2	4	3	2	2	2	2	4	2	2	0	3	3	1	1	1	0	2	3	1	3	3	3	2	1	4	2	3	3	0	2	4	2	1	1	4	1	2	0	4	4	3	2	0	0	0	0	0	0	2	3	3	1	2	2	1	4	3	1	1	4	3	4	4	3	1	3	3	2	0	2	4	3	1	2	3	1	3	3	4	3	2	1	1	4	1	4	2	1	3	3	2	3	4	2	2	1	2	1	1	3	2	0	3	4	2	1	2	4	2	3	2	2	3	4	2	1	2	4	1	2	4	1	1	1	2	2	2	2	1	1	3	0	4	2	3	3	4	0	3	1	2	2	0	1	1	1	3	0	0	0	0	0	0	2	3	4	3	0	0	0	3	2	3	2	4	3	1	4	2	4	0	0	2	2	2	2	2	3	3	1	3	1	2	3	2	2	4	3	3	1	4	4	4	4	1	0	0	1	1	3	1	3	1	4	0	0	1	4	1	0	4	1	4	3	3	1	1	2	1	3	2	3	2	3	4	1	3	1	3	3	0	4	1	3	2	2	3	3	3	1	0	2	2	3	3	2	3	3	3	2	4	2	0	0	0	4	3	4	0	0	0	0	2	2	3	3	1	1	1	1	2	2	3	4	2	3	2	1	4	3	2	2	4	4	2	2	0	0	3	1	2	2	4	2	2	2	3	3	4	3	4	2	0	0	0	1	3	4	4	3	3	2	0	0	0	3	2	4	0	2	2	4	0	0	2	2	3	3	1	2	3	3	1	3	4	1	2	3	1	1	2	1	3	4	2	4	3	4	2	2	1	2	4	0	0	0	0	0	0	0	0	0	0	2	3	3	2	4	3	2	2	3	2	3	1	4	3	1	0	2	2	2	3	4	2	3	2	1	3	1	3	4	2	0	2	3	4	2	1	3	3	4	4	2	2	2	1	4	1	2	2	3	4	0	3	0	1	2	2	2	2	2	2	2	3	2	2	2	2	1	0	0	0	2	2	2	1	2	2	2	2	1	1	3	2	1	2	3	2	2	4	1	3	2	3	2	3	0	4	4	0	3	4	0	0	2	3	4	4	3	3	3	2	1	2	0	4	3	2	1	0	4	3	2	2	2	0	0	0	0	0	0	2	2	0	0	1	2	0	0	3	4	1	3	4	1	2	3	1	4	2	2	3	3	4	1	3	3	4	1	4	4	3	1	1	4	4	1	4	1	1	1	1	3	2	1	4	4	3	4	2	1	2	3	4	3	3	2	2	4	4	3	2	1	2	0	2	1	1	1	2	4	2	1	3	3	0	0	2	1	1	1	2	2	0	2	0	1	1	3	1	3	3	4	3	0	2	1	2	3	0	1	1	4	3	4	1	2	2	4	0	0	0	0	2	4	1	3	1	4	2	2	4	2	4	2	3	1	3	1	0	0	0	0	0	0	0	3	1	2	0	2	2	3	2	0	2	4	3	2	2	0	0	0	0	0	0	0	0	0	0	0	2	3	3	2	4	2	2	3	3	2	1	2	3	4	3	3	3	3	1	0	3	2	0	0	0	0	0	0	0	0	4	1	2	4	0	3	2	3	1	2	1	0	0	3	4	1	1	4	2	4	3	2	1	3	0	0	2	1	3	2	4	3	2	4	1	2	0	2	2	3	4	1	1	0	2	0	3	2	2	2	2	3	1	2	1	3	1	3	3	2	4	2	1	0	0	0	0	0	1	4	3	4	2	3	4	2	0	0	0	0	0	0	0	1	3	3	4	3	3	2	2	0	1	3	1	2	1	0	0	1	3	1	1	2	4	2	0	2	1	3	3	4	2	0	0	3	1	0	0	0	0	0	0	0	0	0	0	1	1	2	1	2	2	3	1	1	2	2	3	2	4	4	2	4	2	2	1	0	0	0	1	2	3	2	1	0	3	4	3	4	2	3	2	4	3	3	2	1	2	2	1	1	3	2	2	3	0	0	2	3	2	3	4	2	2	0	0	2	3	2	4	3	2	2	4	4	3	1	4	2	2	2	4	2	2	4	1	2	3	4	3	1	4	3	3	3	3	2	3	1	2	1	2	2	1	2	2	1	3	4	2	2	1	0	2	1	2	1	3	1	3	1	3	3	2	0	3	3	1	3	0	2	4	4	1	1	4	3	2	3	4	4	3	3	0	4	2	2	2	4	0	0	2	3	3	1	3	3	2	3	4	1	2	1	4	4	3	1	3	4	2	0	0	1	3	3	2	1	1	1	3	1	2	1	3	2	3	0	2	0	3	2	1	3	3	2	4	2	0	0	2	2	4	1	2	1	3	2	1	1	0	2	4	1	3	1	0	2	3	4	4	2	2	1	3	1	0	3	4	4	3	3	2	1	2	3	2	3	3	2	2	4	2	0	4	3	2	0	1	0	0	0	1	2	4	1	1	2	2	2	0	2	2	2	1	2	1	2	2	4	1	2	0	0	2	3	3	2	4	3	1	3	2	4	4	4	2	3	4	3	3	2	2	1	2	2	1	3	1	0	1	3	1	3	2	2	2	2	0	0	0	0	3	1	2	2	1	2	4	3	1	2	2	2	2	3	4	2	2	1	4	1	3	2	4	2	2	3	1	4	2	2	2	1	2	2	3	1	3	2	2	4	1	4	1	2	1	3	2	1	0	2	2	1	2	1	2	1	3	1	3	3	4	2	3	2	3	4	4	1	2	4	3	1	1	1	2	2	2	3	2	3	3	3	4	3	4	0	1	4	4	3	0	0	0	0	4	4	4	1	1	2	1	1	2	3	2	2	3	3	2	2	2	4	3	2	1	4	1	1	0	1	2	2	3	2	2	1	1	2	3	1	2	3	2	1	2	3	1	0	0	1	4	3	1	3	2	1	3	3	3	2	0	4	4	2	1	1	3	2	3	4	2	3	3	1	0	1	3	4	0	3	2	2	2	4	2	3	2	2	1	2	0	0	0	0	3	1	3	4	4	4	4	3	2	0	0	0	0	0	0	1	3	3	2	2	3	2	4	4	4	2	4	3	1	1	1	3	2	2	2	1	1	1	2	2	3	4	2	4	2	2	2	3	4	2	1	4	2	2	1	3	1	1	2	2	3	3	3	4	3	4	3	2	1	2	2	4	0	4	1	4	4	1	1	1	1	2	1	3	3	2	2	4	3	0	0	0	2	3	2	3	4	1	3	0	3	4	1	2	4	3	0	0	0	0	0	0	0	0	2	2	0	0	0	0	1	2	3	3	3	3	1	4	1	1	2	0	2	4	4	2	1	3	4	2	4	4	1	2	3	0	4	0	0	0	2	2	2	4	2	0	0	3	3	0	0	1	1	2	3	1	3	1	0	0	0	0	2	4	2	3	2	3	3	1	2	2	2	3	3	1	4	3	4	2	4	4	0	3	3	1	4	2	2	4	1	1	3	2	2	3	1	2	2	1	4	1	0	0	0	3	2	2	2	1	1	2	0	0	0	4	0	1	3	2	2	4	1	1	3	4	1	1	4	1	3	4	2	2	3	1	2	0	0	0	0	0	2	2	1	0	0	2	0	2	0	3	3	4	1	4	3	4	2	2	1	2	4	0	0	3	0	3	1	4	4	2	3	2	1	4	3	3	2	1	4	1	0	4	2	2	3	2	3	3	2	2	1	0	2	4	1	3	2	4	2	2	2	3	1	4	1	3	2	4	3	4	4	1	2	2	2	1	1	3	3	2	3	4	2	3	2	2	2	4	4	4	1	3	4	1	2	3	4	4	0	0	0	3	0	1	3	4	1	0	2	4	0	2	2	1	2	4	4	3	0	0	0	0	0	0	2	2	2	1	3	4	3	2	2	4	2	3	2	4	2	2	3	3	2	3	4	1	1	4	4	2	4	3	2	4	2	0	0	0	1	4	1	1	2	3	4	1	2	1	1	0	0	0	0	0	0	0	0	0	0	3	3	3	0	1	2	3	4	4	0	0	3	4	2	0	2	3	2	2	3	1	3	3	3	3	2	3	3	0	2	3	1	2	3	3	3	2	1	2	4	4	4	2	3	1	1	3	2	0	0	0	0	0	0	0	2	0	0	0	0	3	1	2	4	2	2	2	4	3	3	4	1	2	4	4	1	0	4	1	2	4	2	2	1	0	0	0	2	2	2	3	3	1	1	4	1	4	0	0	3	3	3	2	3	3	1	2	2	0	4	3	2	1	1	1	3	2	3	2	1	4	1	1	1	1	2	2	0	2	4	0	1	2	4	4	3	2	2	2	3	2	3	2	3	4	2	2	2	3	2	2	2	1	0	1	2	4	4	0	1	2	4	2	2	4	2	1	1	0	2	1	3	3	1	3	3	2	1	1	2	1	1	2	2	4	1	2	2	3	3	3	3	2	3	4	2	1	2	1	3	1	3	2	3	3	2	2	3	3	4	4	2	3	0	0	3	3	1	4	3	4	2	0	4	3	3	3	2	3	2	1	1	1	1	2	3	2	1	3	2	1	2	2	0	4	3	3	1	2	3	2	2	3	1	0	0	4	0	1	0	0	0	0	0	0	0	4	2	2	4	2	4	3	3	4	1	2	3	1	1	3	1	4	4	2	3	0	1	3	1	1	1	2	4	0	1	1	2	1	1	2	2	2	0	3	3	2	2	1	2	0	4	1	1	1	1	4	1	3	0	3	3	3	2	2	4	0	0	0	2	3	1	3	0	3	2	3	3	2	2	4	1	1	2	1	3	0	0	0	0	0	0	3	2	2	2	3	3	2	2	4	4	3	3	3	3	3	4	3	4	3	3	3	0	4	1	3	0	3	3	4	2	3	0	0	1	1	1	4	1	3	0	0	0	0	0	0	0	1	0	0	0	0	0	0	3	1	0	2	2	3	1	3	2	4	3	4	2	1	2	4	1	2	1	2	0	0	0	0	0	0	0	0	0	0	0	0	3	3	3	4	3	1	0	2	4	0	0	4	1	2	3	3	2	0	1	4	0	3	1	2	2	1	3	2	4	1	1	3	2	2	2	1	1	3	3	0	3	0	0	3	0	3	2	0	2	2	3	4	4	4	2	3	2	3	2	3	1	2	0	0	2	2	2	1	1	3	3	0	3	0	4	1	2	3	2	3	2	3	1	3	2	3	0	0	0	1	3	1	3	3	2	3	1	3	4	2	4	4	0	4	3	3	0	0	3	1	4	1	3	3	2	2	1	4	2	0	0	4	4	0	0	0	0	0	0	3	1	4	4	4	3	2	4	3	2	2	4	4	2	2	2	1	0	1	1	2	2	3	3	2	2	3	0	0	0	0	0	2	2	3	1	3	3	1	3	2	0	3	2	3	0	3	3	4	2	0	0	0	2	0	0	0	3	2	2	1	2	2	3	4	3	0	2	4	3	3	4	3	0	3	4	2	2	3	1	1	2	1	4	3	3	2	2	0	3	3	1	3	1	3	0	0	3	2	2	2	2	4	4	4	0	0	0	0	3	3	3	4	2	3	3	2	0	0	0	3	3	0	0	0	0	0	2	4	0	2	4	1	1	4	2	1	3	1	2	2	2	4	0	0	0	0	0	1	4	2	1	2	1	2	2	2	2	2	2	2	2	2	3	3	4	3	1	2	2	4	3	3	1	2	0	0	0	2	4	3	1	2	1	2	3	4	1	2	0	0	0	3	1	3	2	4	3	3	3	2	3	3	3	2	1	1	4	2	3	4	0	2	4	2	1	0	2	4	1	2	3	3	1	0	2	4	2	2	1	2	3	3	3	3	2	3	3	0	1	3	4	0	2	4	0	1	2	2	4	0	2	4	2	0	0	0	3	1	3	1	0	4	0	4	4	1	3	1	1	2	3	3	1	2	2	3	4	1	3	4	1	3	3	0	3	2	4	3	3	0	1	3	1	3	2	0	0	0	0	0	0	2	1	4	1	2	0	0	0	0	4	2	2	2	2	3	0	0	0	0	4	1	3	2	2	1	0	0	0	0	0	4	0	1	4	4	1	4	2	3	4	2	2	4	3	3	2	4	3	3	4	3	3	3	2	0	3	0	2	2	3	2	1	2	2	2	2	3	1	4	0	4	0	0	0	0	1	3	2	3	4	3	2	3	1	3	2	3	1	4	1	3	0	0	2	1	3	4	1	3	3	0	3	2	3	2	4	4	3	4	4	2	3	3	3	1	3	3	3	2	4	3	3	3	2	3	4	3	2	3	0	0	3	3	3	3	2	0	3	1	2	1	3	1	2	0	2	1	3	2	3	3	2	3	4	3	2	1	4	4	2	3	2	4	2	3	2	3	0	4	2	4	1	3	4	2	2	2	4	1	0	0	0	0	0	0	1	0	2	2	2	3	2	1	2	2	3	2	0	0	0	0	0	0	2	2	4	2	2	3	2	2	2	4	3	3	3	2	2	3	2	0	1	1	3	1	3	2	1	1	0	4	0	0	0	0	0	0	2	1	1	4	0	0	0	0	0	0	3	3	2	3	1	2	0	0	0	1	3	4	1	4	1	1	2	2	1	2	2	0	3	0	3	3	2	2	1	2	1	3	2	4	3	2	2	0	2	2	3	4	1	1	0	3	3	4	0	0	0	0	0	0	0	2	3	2	2	2	4	0	2	3	3	4	1	1	2	4	2	0	2	3	3	0	1	1	0	0	2	1	2	2	3	1	3	0	0	0	0	0	2	1	2	0	3	1	1	2	0	0	0	0	0	0	1	4	3	4	2	2	3	4	0	2	3	3	2	3	3	1	2	2	4	3	2	4	1	4	3	4	2	1	3	2	4	4	1	1	1	0	0	0	3	1	4	2	4	0	0	0	2	3	3	1	3	3	3	2	2	3	2	3	4	2	0	1	3	2	2	2	4	1	3	2	3	1	2	2	4	2	4	1	3	2	0	0	3	3	1	0	0	0	0	2	3	0	0	0	0	0	3	4	4	4	3	2	1	1	4	2	1	4	2	4	0	0	0	0	1	1	1	3	2	0	0	0	0	0	4	3	2	1	2	2	4	0	0	0	2	2	4	2	4	2	2	2	2	3	2	1	1	2	3	1	3	2	2	2	4	2	3	3	4	3	2	1	0	0	0	0	4	3	2	3	4	3	1	2	2	0	0	0	0	0	0	3	1	4	2	3	4	4	2	2	4	1	2	3	2	2	1	3	0	0	4	1	2	4	4	3	2	3	3	3	4	3	2	1	1	1	0	0	0	2	1	1	3	3	1	0	2	1	2	2	2	2	3	0	0	4	3	3	2	3	2	3	3	4	2	2	2	0	0	0	0	2	2	1	4	4	2	0	0	0	0	0	0	0	0	0	0	0	0	4	2	3	4	3	0	0	0	0	0	0	0	0	0	0	0	0	4	4	1	2	3	2	2	4	2	4	4	2	3	1	4	2	3	4	4	1	2	3	0	3	4	4	0	0	0	0	0	4	2	2	1	1	3	1	1	3	0	0	0	0	0	0	0	0	0	0	4	2	4	0	3	4	2	0	4	1	0	4	2	3	0	0	0	2	2	2	2	3	1	1	1	0	0	0	2	2	2	2	1	1	0	0	0	0	0	0	0	3	2	3	3	2	3	2	2	3	1	4	2	4	3	2	1	2	3	1	3	2	1	3	3	3	1	1	0	0	0	0	2	4	4	1	1	2	2	3	0	2	3	2	3	4	3	2	4	1	4	2	1	1	3	2	2	2	2	3	2	1	1	4	3	4	1	2	0	2	2	1	1	4	0	0	0	0	0	0	0	3	3	4	3	3	1	0	0	0	0	0	2	2	1	2	3	3	3	2	3	3	3	3	3	3	4	1	2	4	3	1	3	3	3	1	0	3	4	0	2	3	0	3	2	3	2	1	2	2	3	2	2	3	0	0	2	2	3	2	3	2	1	2	2	1	3	3	2	3	1	1	1	2	3	3	2	3	2	0	0	0	0	0	0	0	1	2	2	3	3	2	2	1	0	0	0	4	3	1	1	3	3	2	2	4	2	1	4	3	1	3	1	0	0	0	0	0	0	0	0	4	3	3	1	4	2	4	0	1	3	2	1	4	3	3	1	4	1	4	3	4	3	0	2	4	3	2	4	1	2	2	1	3	2	3	3	0	3	0	0	0	0	0	0	0	0	0	0	0	0	0	0	0	0	0	0	1	3	3	2	3	1	3	3	1	1	0	0	0	0	1	1	3	0	0	0	1	3	1	3	0	1	1	1	1	1	1	3	2	0	0	0	1	4	1	2	1	3	1	1	1	0	0	0	0	0	0	0	0	0	0	2	0	1	2	4	2	2	2	2	1	4	4	0	0	0	0	0	3	4	1	2	0	0	0	0	0	0	0	0	0	0	0	0	0	0	0	0	0	0	0	0	0	1	2	1	2	3	3	4	4	2	3	2	0	0	0	0	0	2	2	3	2	2	1	1	3	3	1	0	0	0	3	2	1	3	4	2	0	0	0	3	1	2	3	1	2	0	2	2	1	2	1	1	0	0	0	0	0	4	2	3	4	3	4	0	3	4	4	3	2	2	2	2	4	1	1	2	2	1	3	1	2	4	3	3	2	3	1	4	2	2	2	4	1	1	3	2	3	4	2	4	3	0	3	1	3	3	1	2	3	2	3	4	2	3	1	1	1	2	1	2	3	1	2	4	1	3	0	0	0	0	0	1	0	0	0	0	0	0	4	2	2	2	3	1	2	2	1	3	1	3	0	2	2	2	3	2	2	2	4	2	4	2	2	3	4	1	3	1	2	1	1	3	3	2	3	2	3	2	2	3	1	1	1	2	1	3	2	1	1	2	3	2	4	1	4	3	3	2	1	3	1	3	0	0	0	0	0	2	4	4	2	4	3	4	4	4	2	1	0	0	0	3	4	4	2	4	3	0	0	0	2	3	3	2	4	4	0	0	0	0	3	1	2	4	4	3	4	4	3	3	0	0	0	0	0	3	2	3	1	4	2	2	3	1	0	1	4	4	0	3	2	1	1	4	1	1	2	0	0	0	0	0	0	0	0	0	3	2	2	3	2	3	1	3	1	1	1	2	4	1	2	1	2	3	3	0	1	4	2	3	4	1	3	4	3	4	3	4	3	3	4	4	0	0	3	0	0	3	3	1	1	1	2	2	1	4	3	2	1	0	4	2	3	4	1	2	4	3	0	3	1	3	4	2	4	4	2	3	2	2	3	2	4	4	4	3	1	0	2	2	4	2	3	2	3	0	2	3	0	0	0	0	4	3	2	3	3	3	3	1	3	4	2	1	1	4	2	3	0	0	0	4	1	0	0	0	0	0	0	0	0	3	3	2	3	1	4	3	3	2	3	0	1	4	2	1	4	3	4	4	1	4	3	3	3	1	3	2	4	2	2	3	2	3	0	2	2	4	4	0	0	0	0	0	0	0	0	4	2	3	1	2	2	2	4	4	2	1	3	1	4	3	1	1	4	4	2	1	2	2	2	3	3	3	4	1	4	1	3	4	2	2	4	1	1	2	3	4	2	1	1	4	2	4	3	3	1	3	2	1	2	3	2	3	2	2	1	3	3
A12_1m	1	4	1	0	0	0	2	3	2	4	4	3	1	3	1	4	4	4	0	0	0	0	2	3	2	3	1	4	1	3	2	1	2	4	3	4	4	3	4	2	4	3	4	3	4	3	3	4	4	3	3	2	2	3	1	3	4	1	0	0	0	0	3	1	3	3	0	0	0	0	0	0	0	0	0	0	0	0	2	3	2	0	0	0	0	0	0	1	3	4	1	2	1	3	3	3	4	2	1	4	4	3	3	2	1	4	1	2	3	2	4	2	3	4	3	3	2	0	0	0	0	0	0	0	0	0	3	2	1	1	4	0	0	0	0	3	2	1	0	0	0	0	0	0	0	3	2	0	0	0	1	3	4	3	0	0	0	0	2	0	0	0	4	2	3	2	1	4	1	3	3	2	1	4	3	0	0	0	0	1	3	4	0	1	4	4	1	2	1	0	0	0	0	3	3	4	2	2	4	3	4	1	3	3	3	2	1	4	1	2	3	2	2	3	1	3	1	2	3	2	3	3	1	1	0	0	0	0	0	2	1	1	0	0	0	0	0	0	0	0	0	2	2	3	0	0	0	0	0	4	2	2	2	2	3	0	0	0	4	3	3	4	3	3	2	0	0	1	2	2	1	3	4	4	4	4	4	4	2	1	2	2	4	3	1	2	0	0	0	0	4	3	1	4	3	2	1	1	3	4	0	2	3	2	3	2	1	4	4	0	4	3	3	0	0	0	0	0	0	3	3	3	2	3	3	3	2	3	3	3	2	0	1	1	3	3	4	3	3	3	4	0	1	0	3	3	0	2	2	4	4	2	2	0	0	0	0	0	0	0	0	0	0	1	2	2	4	3	0	3	2	4	4	1	3	3	3	4	2	3	3	3	0	0	0	0	0	0	0	0	3	4	1	3	3	3	3	0	0	0	0	0	0	0	0	0	0	0	1	1	2	1	2	3	4	1	2	4	1	2	2	2	0	0	0	0	2	2	1	4	0	2	4	3	2	2	2	2	3	4	2	3	2	3	4	2	3	2	0	0	0	0	1	2	1	2	1	4	1	3	2	2	3	4	2	3	4	1	3	3	3	3	2	2	3	0	3	2	2	2	1	2	0	0	0	0	0	0	0	2	3	2	1	0	2	1	4	0	0	0	0	0	4	2	2	1	4	3	3	2	4	0	4	2	3	3	0	0	0	0	2	0	4	3	3	1	3	0	0	0	0	0	0	0	0	0	0	0	0	0	0	0	0	1	2	2	3	2	4	0	0	0	2	3	2	0	0	0	4	2	4	0	0	0	0	0	0	1	3	2	0	0	0	0	0	0	0	0	0	0	0	0	0	0	0	0	4	4	2	2	1	2	2	2	2	0	1	3	2	3	4	1	4	4	3	4	2	2	3	2	2	2	2	2	3	3	1	0	0	0	2	1	4	3	4	2	2	3	2	1	4	4	1	2	3	3	4	4	3	2	3	0	1	1	3	0	1	3	3	4	4	2	4	2	2	2	2	1	3	4	3	1	4	3	1	2	0	4	2	3	4	3	2	2	3	1	4	3	3	0	2	2	0	0	0	0	0	3	4	4	3	1	0	2	4	4	4	3	4	4	1	0	0	0	0	0	0	0	3	3	3	2	3	3	2	2	2	3	2	3	4	4	2	1	4	2	4	3	0	4	4	3	3	1	0	0	3	2	4	4	1	0	2	2	3	4	1	2	3	2	4	4	2	4	2	3	3	1	3	1	1	1	2	1	4	1	3	2	2	3	3	3	1	2	3	3	2	2	3	3	2	3	3	4	4	4	3	3	1	2	2	3	1	0	0	0	0	0	0	0	0	0	0	0	0	2	3	4	0	0	0	0	0	0	0	0	0	0	0	0	0	0	1	4	2	3	3	2	0	0	3	3	2	3	4	0	0	2	4	2	1	1	4	4	1	4	2	3	3	3	3	2	4	4	4	4	3	3	3	2	1	4	3	4	4	3	0	0	3	0	0	0	0	0	0	0	0	0	0	3	3	2	0	2	4	1	3	2	0	0	0	1	3	2	2	3	4	3	0	0	0	0	0	0	0	0	0	0	2	1	3	2	2	2	2	2	4	1	4	1	2	3	2	1	2	4	2	3	3	0	0	4	2	2	4	3	1	2	0	0	0	4	2	3	3	3	1	2	4	3	3	4	0	0	0	0	0	0	0	0	0	0	0	0	0	1	0	4	1	1	2	3	0	0	0	0	0	0	0	0	0	4	4	3	1	4	4	1	4	4	2	1	2	1	0	3	4	2	1	3	4	1	4	3	0	2	1	1	4	3	3	4	4	3	2	3	0	0	0	0	0	2	1	2	4	2	3	1	4	3	3	3	4	1	4	4	4	1	1	4	3	2	1	3	2	2	4	2	4	3	4	0	0	0	0	0	0	0	4	3	2	1	0	0	0	0	0	0	0	0	3	4	1	2	3	1	2	3	4	1	4	0	0	0	0	0	0	0	0	0	2	1	3	1	1	0	0	0	0	0	0	0	0	4	0	2	2	3	1	3	3	4	4	2	3	2	3	2	1	4	4	2	2	2	4	2	2	2	3	2	2	3	3	0	4	2	2	4	3	1	1	4	3	1	4	0	3	2	3	3	0	0	4	4	3	0	0	0	0	0	0	3	3	4	3	2	3	4	2	3	3	0	0	0	0	0	0	3	3	2	0	1	2	3	2	3	1	3	1	0	0	0	3	3	4	3	1	2	4	2	3	4	2	1	2	0	0	0	1	1	0	0	0	0	0	0	0	0	0	2	4	4	2	4	0	2	4	2	3	4	3	1	4	4	3	2	4	1	3	4	2	2	1	3	1	3	3	3	2	2	2	1	0	0	0	0	2	3	3	2	4	3	3	3	4	3	0	3	0	0	2	4	4	3	1	1	1	2	2	4	3	4	1	1	2	0	2	3	2	3	2	4	2	2	1	3	4	2	2	4	3	2	2	1	4	4	2	2	1	2	2	4	2	3	3	0	3	3	2	4	3	0	0	0	0	0	0	0	4	0	4	3	0	0	0	0	0	0	0	1	2	2	3	1	3	2	0	2	3	2	2	3	4	4	1	2	4	4	2	1	3	4	1	2	1	3	0	0	0	0	0	0	0	0	0	0	0	3	4	4	4	3	3	2	1	2	2	3	4	2	2	2	3	0	0	4	2	2	3	0	1	2	2	3	2	3	2	2	4	2	4	4	2	4	3	4	2	3	3	0	0	0	0	0	0	0	3	4	4	0	1	4	4	2	1	4	1	4	0	0	0	0	0	0	0	0	0	0	2	2	2	0	3	4	0	1	4	4	3	0	1	2	2	1	0	0	0	0	2	2	1	4	3	4	2	4	1	2	3	1	3	4	3	4	1	1	4	1	2	4	4	1	2	4	3	1	4	3	0	1	3	2	1	2	3	2	3	1	3	3	3	0	0	1	4	4	2	1	4	3	3	3	2	0	2	1	3	4	2	3	4	3	3	2	1	3	3	0	4	4	2	4	2	4	3	0	0	3	2	4	4	1	0	0	0	0	0	0	0	0	0	0	3	1	1	2	0	0	0	3	1	1	2	1	1	3	4	3	3	1	4	2	1	1	2	4	1	1	1	2	1	0	4	2	3	1	3	4	0	1	0	0	3	4	1	1	4	1	3	2	4	3	2	1	1	4	2	3	3	2	3	2	3	2	3	2	2	2	2	3	3	4	2	2	3	2	3	0	4	4	2	3	2	3	3	3	0	0	1	0	2	2	2	3	3	2	4	0	3	4	2	2	4	4	2	0	0	0	0	0	0	2	3	4	2	3	2	3	0	1	2	3	4	3	3	0	0	0	0	3	2	3	2	2	3	2	3	4	3	4	2	2	0	0	4	3	4	4	1	4	1	1	2	4	0	0	0	0	4	2	1	3	2	1	4	1	2	2	3	2	2	2	1	2	3	4	2	2	2	4	2	4	3	3	0	2	0	1	4	3	3	4	3	3	4	3	3	4	4	3	3	0	0	0	3	3	2	2	1	2	2	3	0	4	2	3	3	2	2	3	4	1	3	4	4	3	2	3	2	0	2	4	3	0	4	4	1	2	1	4	3	4	4	3	2	3	3	0	0	0	4	1	1	1	4	4	3	4	1	4	0	2	3	3	4	2	1	3	4	0	0	0	0	0	0	0	0	0	1	3	2	0	4	0	0	0	0	0	0	0	4	4	2	4	2	3	2	0	0	0	0	0	0	4	3	4	3	2	4	1	2	3	3	3	4	3	1	2	0	0	0	0	0	0	4	3	3	3	1	2	1	2	1	1	2	1	1	4	1	3	2	0	2	3	2	3	4	3	1	1	4	3	2	3	4	3	0	1	2	0	3	3	1	4	1	1	0	3	2	2	0	0	0	3	4	3	4	4	1	2	4	2	1	4	3	2	2	2	0	1	2	4	3	0	0	0	0	0	0	1	2	1	0	1	4	4	3	3	1	3	3	4	2	4	1	3	4	1	4	4	2	4	3	3	3	3	4	3	2	4	2	3	4	1	2	4	3	4	1	0	0	0	0	0	0	3	3	4	2	3	3	3	1	3	2	1	3	4	0	4	2	1	2	3	3	1	2	1	2	2	4	2	3	2	2	2	2	4	1	3	1	3	0	4	4	4	4	1	2	2	2	4	3	0	2	4	2	1	3	0	0	0	0	0	0	0	0	0	0	0	0	0	3	3	3	4	1	2	2	3	3	3	2	2	3	1	4	3	4	3	1	4	3	1	3	1	3	1	0	4	2	0	0	0	2	0	0	0	4	3	4	4	3	1	3	4	4	1	0	0	3	0	0	0	0	0	2	0	2	2	2	4	0	0	0	0	4	3	2	4	4	4	3	1	2	1	2	2	4	3	3	0	0	0	0	0	0	0	0	2	3	1	2	2	4	2	3	4	2	3	4	2	1	4	4	0	0	0	2	1	1	0	3	2	4	3	2	4	0	4	1	3	1	1	3	4	3	3	3	3	1	3	4	1	3	4	3	2	4	0	0	0	0	0	0	0	0	0	2	3	4	4	2	4	2	3	4	4	0	0	0	0	0	0	0	3	3	3	3	2	2	2	3	4	1	0	1	2	2	0	0	0	0	3	2	3	3	1	2	4	2	4	3	3	4	3	0	0	0	3	2	4	3	3	3	0	0	0	0	0	2	3	3	2	4	2	3	2	4	1	4	2	2	4	3	3	1	2	0	3	4	4	3	4	0	0	2	3	0	0	0	0	4	2	1	4	1	1	0	4	4	2	0	3	2	2	2	4	4	4	2	3	2	4	3	4	4	0	4	3	3	4	1	4	3	4	0	3	4	3	4	3	2	3	3	2	1	3	0	0	0	0	0	0	1	4	4	3	2	3	4	2	3	3	2	1	3	0	0	0	0	0	2	1	0	4	2	3	2	1	2	3	4	3	2	2	3	2	4	2	1	3	2	1	2	4	1	3	2	2	1	3	1	3	3	2	4	1	4	4	2	1	2	2	1	2	2	1	4	3	3	4	2	1	2	4	3	1	3	4	3	3	4	3	1	1	0	2	4	4	4	3	4	2	4	4	3	3	2	0	2	3	2	3	3	4	4	3	3	2	3	0	0	0	0	0	0	2	1	3	0	0	0	0	0	0	0	0	0	0	0	2	3	3	4	3	3	2	0	0	0	0	0	3	4	2	3	1	3	4	1	3	4	4	4	2	1	3	0	0	0	0	0	0	2	3	1	1	4	1	1	3	4	2	3	2	3	1	2	4	1	2	0	4	1	2	0	3	2	2	1	0	0	0	0	0	0	0	0	0	0	2	2	4	0	0	0	0	0	0	2	3	3	2	4	3	2	1	2	3	3	1	2	3	3	3	0	0	0	0	0	0	0	0	0	0	3	2	2	2	3	2	2	3	3	3	2	4	3	0	0	1	2	3	0	3	2	2	2	2	2	2	1	0	0	0	0	2	4	0	0	0	0	0	0	3	2	0	1	4	1	2	0	0	0	0	0	1	2	1	4	3	2	4	3	0	0	0	0	0	0	0	0	3	2	3	1	3	0	0	0	0	0	0	0	4	0	4	1	4	2	4	3	3	0	0	2	1	3	3	3	4	4	1	4	3	3	0	0	0	4	4	0	2	3	1	1	2	3	1	1	2	3	2	2	1	4	2	4	2	2	2	2	3	1	2	2	3	3	0	0	0	0	2	2	2	2	2	2	4	3	3	2	2	3	2	4	3	2	3	2	4	3	3	1	2	4	3	3	3	2	2	2	2	2	2	4	2	3	0	2	1	1	2	2	2	3	0	0	0	0	0	0	0	3	1	2	1	0	0	3	3	2	3	2	3	3	1	1	2	2	3	4	2	4	1	2	4	1	2	4	4	3	2	0	4	3	3	0	0	0	0	1	1	0	4	2	2	3	1	2	4	2	2	2	2	3	2	2	2	0	0	0	0	0	4	3	1	3	1	0	0	0	0	0	0	4	3	4	3	3	3	4	3	4	2	3	3	1	2	1	3	3	1	3	1	2	1	4	2	1	3	3	4	2	2	2	4	3	4	0	4	2	1	3	4	1	0	0	4	3	4	2	0	2	3	0	2	2	4	2	4	4	3	4	2	4	2	3	1	3	2	4	3	3	1	3	3	4	0	0	0	0	3	2	2	3	0	2	0	0	0	3	3	3	3	4	0	0	0	0	0	0	4	2	1	3	4	3	2	3	2	2	3	0	3	3	3	0	3	1	4	2	2	3	3	3	3	4	4	1	4	1	3	3	2	4	1	4	4	0	0	2	3	3	3	1	3	3	0	0	0	3	3	1	2	3	4	2	2	3	1	2	2	4	2	0	0	0	0	0	0	0	0	0	0	0	0	0	2	0	4	1	4	1	4	3	2	2	3	2	4	3	4	4	2	4	1	3	1	3	3	2	1	4	3	3	3	1	3	4	4	4	3	1	4	3	4	4	2	2	4	2	4	3	1	4	0	2	2	3	1	3	2	3	1	1	4	2	4	4	2	1	2	0	3	2	1	4	0	2	4	3	4	3	4	0	1	1	2	4	3	4	4	0	0	4	3	3	3	4	2	4	3	2	4	4	3	4	3	2	4	3	3	1	4	2	0	0	1	2	4	0	0	0	0	0	0	0	0	0	0	3	3	4	3	0	3	0	3	2	1	0	4	4	2	1	3	4	0	0	0	0	0	0	0	0	0	0	0	0	0	0	0	0	4	4	1	2	2	4	4	0	0	0	0	0	0	2	2	1	2	3	4	1	3	3	2	3	2	4	3	4	3	1	3	4	3	2	2	3	2	2	2	2	3	4	1	0	0	0	0	0	0	0	3	2	3	4	3	4	1	1	3	2	3	1	2	3	4	4	1	3	2	2	3	4	2	3	0	4	1	4	1	2	4	2	4	4	0	3	2	4	4	4	4	3	4	0	0	0	3	4	4	3	4	3	1	4	4	2	4	3	2	0	0	0	0	4	4	0	0	0	0	0	0	0	0	0	0	4	2	3	2	3	4	3	1	0	0	0	0	0	0	0	4	4	4	0	0	0	0	4	4	3	4	3	2	2	2	2	2	2	1	2	0	4	2	2	1	3	2	1	1	3	4	3	4	3	2	3	4	1	1	3	3	2	2	3	2	0	4	1	2	0	0	0	0	3	3	4	0	1	3	3	2	4	1	2	4	2	2	0	3	2	2	2	2	3	1	2	0	0	0	0	0	0	3	3	4	2	2	0	4	4	4	0	0	2	3	3	4	1	1	1	1	2	3	3	2	3	3	1	4	3	4	3	1	3	3	1	3	4	2	1	0	0	0	0	2	0	3	1	4	3	3	3	1	4	2	0	4	3	4	3	3	1	2	3	3	3	4	4	3	3	1	4	1	2	1	2	2	3	3	3	3	3	0	4	0	0	0	0	0	2	4	3	1	4	3	2	3	2	2	2	1	2	2	3	3	2	3	0	3	1	3	1	3	3	4	2	1	4	1	1	3	3	4	3	2	3	4	1	3	1	1	0	3	4	2	3	1	0	0	2	3	2	3	2	3	1	3	2	3	4	4	3	3	3	2	4	4	4	4	3	3	2	3	1	0	0	0	2	1	3	2	4	3	4	1	4	1	3	3	3	3	2	3	0	0	3	2	2	3	3	3	0	0	0	0	0	0	4	2	1	3	2	0	3	4	4	2	0	1	1	2	3	1	3	2	3	3	1	4	2	2	4	3	3	4	1	2	1	0	0	0	0	0	0	1	3	4	0	4	1	2	2	1	4	2	0	3	2	1	1	1	3	1	4	4	2	1	2	3	2	4	2	3	2	2	0	0	2	3	4	2	3	1	2	0	0	4	0	0	0	0	0	0	3	3	1	2	3	3	3	3	0	0	1	2	2	2	4	3	0	2	4	3	2	0	3	0	0	0	0	0	0	3	2	4	1	3	3	4	1	2	4	1	3	1	0	0	0	4	1	3	2	4	1	2	3	2	0	2	1	1	4	2	4	2	0	0	0	0	0	2	3	2	0	4	4	1	3	2	2	4	2	4	3	4	1	2	3	1	3	4	2	1	4	4	3	2	2	3	2	3	4	0	0	3	4	1	0	4	0	1	0	0	0	2	3	3	2	2	3	1	3	3	4	4	1	1	4	3	2	2	2	3	3	3	2	2	1	3	2	3	2	4	2	3	2	2	4	2	3	4	1	1	3	2	4	4	4	3	4	3	3	2	4	2	1	2	2	2	1	1	4	3	4	1	3	2	0	0	0	0	0	0	0	4	4	3	3	3	2	1	4	3	3	2	1	3	3	0	0	3	0	0	1	1	4	3	4	3	3	2	2	3	3	2	4	3	2	4	3	4	1	1	4	2	3	2	4	1	2	4	1	4	3	4	2	3	2	2	0	0	0	0	0	0	3	3	3	2	3	2	3	2	4	1	1	3	0	3	3	4	1	1	2	2	4	4	4	4	3	2	3	3	0	2	1	4	4	4	3	3	2	4	3	4	1	1	3	4	0	2	0	2	3	4	3	1	0	0	0	4	2	3	1	1	3	0	0	0	0	0	0	0	2	1	1	4	4	2	4	2	0	0	0	0	0	0	0	0	4	2	2	3	1	3	3	0	2	4	2	4	3	3	4	0	0	0	0	3	4	1	4	2	3	4	2	3	1	1	1	0	2	4	1	2	0	0	0	4	4	4	2	4	3	3	2	2	3	4	3	2	2	3	3	3	4	2	3	2	4	1	3	4	2	3	0	4	3	2	2	2	4	1	0	0	0	2	2	1	3	4	3	1	1	3	1	3	1	3	3	2	2	4	4	3	2	3	3	4	3	0	2	2	4	3	0	0	0	0	0	2	4	3	0	4	3	3	4	3	3	3	4	2	4	3	4	2	2	3	2	3	1	3	3	4	1	4	1	3	3	3	1	4	3	4	1	2	1	2	4	4	3	3	3	0	4	4	2	2	3	3	2	0	3	2	0	2	1	3	2	3	4	3	4	4	2	2	3	2	3	0	0	0	0	0	0	0	0	0	0	0	3	0	0	0	0	0	0	3	3	2	1	2	2	4	2	3	3	3	4	0	0	3	4	4	1	2	3	3	1	4	0	0	0	0	0	0	1	3	3	4	3	4	1	2	3	3	2	2	4	1	2	2	1	3	3	4	2	3	3	4	2	3	3	4	3	3	2	2	0	0	0	0	1	2	3	2	4	3	4	4	2	3	2	4	2	2	1	2	3	3	2	3	4	4	3	1	4	1	1	1	3	1	3	3	4	3	1	2	3	0	1	0	4	1	3	0	0	0	2	3	4	2	3	2	2	3	1	2	2	3	0	0	1	2	4	4	2	2	4	3	3	3	2	0	3	3	2	3	2	4	3	2	2	4	2	3	3	3	0	3	3	2	3	3	2	2	0	0	0	0	0	4	4	3	3	3	2	2	2	3	0	2	4	1	2	3	4	2	2	0	0	3	3	3	3	4	3	1	1	3	3	2	2	2	3	2	2	2	2	4	2	4	2	3	2	2	2	2	4	3	1	4	1	3	4	0	4	4	3	2	4	2	2	3	4	2	2	3	3	4	3	3	4	3	0	0	1	2	2	3	2	2	4	1	0	0	0	0	0	3	1	2	4	3	2	4	3	2	0	1	3	2	0	3	1	0	0	4	2	1	3	0	4	1	4	4	4	0	1	2	4	2	1	1	1	2	1	3	3	1	0	4	4	1	0	3	3	3	2	3	1	4	2	3	2	3	2	3	3	3	2	3	3	3	1	2	1	3	4	3	3	2	4	1	2	3	2	3	0	0	0	1	0	3	1	3	1	2	2	4	4	3	2	1	2	2	4	4	0	1	0	0	0	0	0	0	0	0	4	0	0	0	0	0	0	0	0	0	0	0	4	3	0	4	3	2	3	3	4	3	2	3	2	3	3	1	2	2	1	2	1	4	3	1	3	4	2	1	4	4	0	0	4	4	4	4	2	3	4	3	3	2	2	4	3	3	4	1	4	3	4	1	4	4	4	3	2	3	3	4	2	3	4	2	2	3	2	3	1	0	0	0	0	1	0	4	0	2	4	3	3	4	4	2	0	0	0	0	0	3	1	4	4	4	1	3	1	2	1	1	2	2	2	1	3	4	4	1	3	4	3	2	3	2	3	0	3	3	0	4	0	3	0	0	0	0	0	0	0	1	3	3	4	4	1	4	3	3	2	4	2	4	3	4	4	0	2	2	3	3	4	0	4	3	2	3	4	3	4	1	2	3	3	2	0	0	0	2	3	1	4	2	3	2	3	1	3	0	2	3	2	4	3	1	2	4	4	2	3	2	3	2	1	3	0	3	3	2	3	2	2	3	2	3	0	3	2	4	2	1	1	1	3	0	3	1	4	3	2	1	4	2	2	2	3	3	3	2	2	2	4	1	4	1	2	2	2	1	2	3	2	1	4	0	2	0	0	0	4	3	3	3	2	2	2	1	4	4	2	3	4	4	4	2	3	2	3	1	2	3	3	4	4	2	3	3	1	3	2	3	2	4	2	1	2	3	2	1	4	3	4	2	3	2	4	2	4	4	2	2	3	2	2	0	1	1	1	3	0	3	3	3	3	2	1	0	3	3	2	3	3	0	0	0	0	0	0	0	1	3	0	0	0	3	1	2	4	2	4	3	4	3	2	3	3	2	0	0	0	0	0	0	2	4	1	1	1	1	4	1	4	2	1	3	2	3	1	1	0	3	3	3	2	2	3	2	1	3	3	0	0	0	3	0	3	3	3	2	4	2	4	3	4	4	4	4	4	3	0	2	0	3	3	2	3	2	1	2	2	4	0	1	3	4	2	2	4	4	4	0	0	0	3	2	3	3	4	1	2	2	3	4	2	4	2	4	0	2	1	3	4	4	4	1	4	1	4	1	2	1	2	0	0	2	0	1	3	4	2	0	2	0	0	2	1	2	2	1	4	0	0	0	0	0	4	3	2	1	4	2	2	2	3	2	4	1	2	0	0	0	0	0	3	3	0	0	3	2	2	4	3	1	4	4	4	4	4	1	2	4	4	0	3	2	3	0	0	0	0	0	0	0	3	2	3	2	4	2	4	1	1	3	2	2	1	1	2	0	4	3	4	0	2	0	1	2	2	2	3	1	2	1	2	3	3	3	4	0	2	2	0	3	2	3	0	2	3	2	4	3	0	3	3	2	2	3	4	2	4	0	2	3	3	4	0	3	1	3	4	2	4	2	1	0	3	3	0	0	3	3	4	0	3	0	0	0	0	0	0	1	4	0	1	2	1	2	0	4	1	2	1	2	3	0	4	1	4	4	2	4	4	3	1	1	1	2	3	1	2	0	0	0	0	0	0	0	0	0	0	0	0	0	4	2	1	3	3	3	0	3	4	3	4	1	1	1	3	1	3	3	3	4	3	2	4	3	2	2	1	3	0	4	2	2	0	4	4	3	1	4	3	3	3	2	3	1	2	2	4	4	2	3	1	4	3	2	4	0	2	0	4	0	2	2	2	0	0	0	0	3	1	2	2	4	0	0	0	0	0	2	1	4	3	1	1	3	0	4	2	3	4	3	2	2	2	0	0	0	0	0	0	0	0	0	2	4	4	4	2	1	2	2	3	3	1	4	3	2	0	0	2	0	0	3	2	0	0	0	0	0	0	0	0	0	0	1	1	3	2	2	4	3	4	3	2	4	0	0	0	0	0	0	2	2	2	3	2	3	3	3	4	2	0	2	3	2	0	0	0	0	0	2	2	2	2	4	1	0	1	3	3	1	4	4	4	0	0	3	3	3	3	4	2	4	3	1	3	3	1	2	3	1	4	1	3	2	2	3	2	0	2	3	2	3	2	3	1	4	3	3	2	4	3	4	2	3	1	3	4	4	4	4	0	0	0	0	0	0	0	0	0	0	3	3	0	0	0	0	2	2	1	4	3	4	4	1	3	0	4	3	1	2	3	3	2	4	2	3	1	0	4	0	0	4	4	4	3	0	0	2	4	2	4	2	4	0	3	3	2	3	3	2	2	1	4	0	4	2	1	1	0	1	2	4	2	3	3	1	4	3	1	0	3	2	3	2	3	1	2	4	3	2	3	2	4	2	4	3	2	4	3	0	4	3	3	2	3	2	2	1	4	2	4	2	1	0	0	0	0	0	0	0	0	4	1	2	0	4	3	2	1	2	2	1	0	4	2	4	3	2	2	3	4	4	1	1	2	4	3	3	1	3	2	4	2	4	2	2	2	4	3	2	1	4	4	1	4	3	2	4	2	3	3	4	2	4	0	0	3	1	2	3	1	0	0	0	0	0	0	0	0	0	0	4	3	2	1	3	1	4	3	0	1	3	3	3	2	1	3	0	1	2	1	3	0	0	0	0	0	1	1	4	1	2	2	2	3	2	1	4	3	2	2	2	2	2	4	3	3	0	0	0	4	3	3	2	3	2	0	2	4	0	4	2	2	3	4	2	3	2	0	0	0	2	4	2	3	4	2	2	1	1	3	0	0	0	1	0	3	2	2	3	4	4	3	2	3	2	3	2	3	3	4	3	1	2	3	2	3	4	1	0	0	0	0	0	1	2	3	3	2	0	3	4	4	2	4	3	1	4	2	2	1	2	3	0	0	0	0	3	3	4	0	1	1	0	0	0	0	0	0	0	0	0	0	3	0	3	4	2	2	2	0	0	0	4	3	3	4	3	2	0	0	0	0	2	4	3	4	2	3	2	2	3	2	2	1	4	2	1	3	2	2	3	2	3	4	4	1	0	3	4	3	3	2	1	2	3	0	0	2	3	2	3	4	2	3	2	1	0	4	2	1	1	3	3	1	3	3	1	1	3	2	4	3	2	1	3	3	4	3	2	3	2	3	2	1	3	1	0	0	0	0	0	0	0	0	0	2	2	2	3	0	0	0	0	0	0	0	2	3	3	3	1	2	3	2	4	3	1	2	0	4	4	2	2	2	4	4	3	2	3	3	3	3	3	4	3	0	4	0	3	3	2	3	1	4	3	2	1	3	0	3	2	3	2	4	3	3	3	3	2	1	3	0	0	0	2	3	3	3	4	2	3	2	3	1	1	2	0	4	1	2	1	3	2	1	3	4	0	4	0	0	0	3	2	2	2	2	3	4	2	2	1	3	3	0	0	0	0	0	0	0	0	0	0	1	3	4	3	2	2	4	3	0	1	1	2	3	3	2	0	2	3	3	4	2	4	2	3	3	3	4	4	3	3	2	3	1	3	1	4	3	4	4	4	3	4	1	0	0	0	0	0	0	0	1	1	3	3	2	4	3	4	2	3	3	3	3	3	1	4	3	3	1	3	4	3	3	4	0	0	0	0	0	3	3	0	3	0	3	1	2	4	3	0	4	0	0	0	3	1	1	1	3	1	2	1	2	3	4	2	0	0	4	2	2	1	3	4	4	3	3	4	2	2	0	1	4	4	1	3	1	2	3	1	0	3	2	0	0	0	4	4	3	3	2	3	1	2	4	2	0	3	1	4	2	3	3	1	1	2	4	3	2	2	2	0	0	0	0	0	0	0	0	0	0	3	3	1	1	2	3	4	3	1	3	4	2	2	4	2	2	3	4	0	0	0	0	0	0	3	0	0	3	2	4	2	4	2	2	3	3	3	2	3	4	4	3	2	4	2	1	2	3	3	0	0	0	0	0	0	1	1	2	4	0	4	0	0	2	1	4	1	4	3	2	1	3	2	4	4	2	2	4	1	2	4	4	1	2	3	2	3	0	2	3	0	2	2	3	0	0	3	4	4	1	3	2	4	2	2	3	0	3	2	4	3	4	1	2	3	4	2	4	4	2	3	3	2	3	4	1	2	4	4	2	3	2	4	3	3	3	3	3	1	1	2	2	3	3	4	1	1	0	0	0	0	3	2	3	4	4	3	2	2	4	0	1	0	2	0	0	4	4	1	1	3	2	3	3	2	0	2	3	2	0	4	4	3	4	0	4	1	3	4	1	4	2	3	1	2	1	4	2	4	4	0	4	2	2	4	1	0	3	2	4	0	0	0	2	2	0	4	1	2	0	3	2	1	2	2	2	2	4	1	4	1	4	4	4	2	4	1	4	3	0	0	4	4	2	0	0	0	0	0	4	3	3	3	3	3	3	2	1	0	1	3	1	2	1	0	2	1	2	2	2	2	0	4	0	0	0	0	0	0	2	2	3	3	2	3	3	4	3	2	0	3	2	4	1	2	2	4	4	0	0	1	3	4	3	1	3	1	3	3	1	1	1	2	2	3	1	0	0	0	0	0	3	4	3	3	3	1	0	0	0	0	2	4	4	4	3	4	2	3	0	0	3	2	3	1	4	4	4	3	3	2	3	3	1	4	0	0	2	0	2	0	0	0	0	3	3	2	3	3	4	3	3	4	4	2	1	4	3	3	3	3	1	2	1	4	2	3	2	3	4	0	3	4	2	2	3	3	2	2	2	3	3	2	3	2	0	3	4	3	4	4	3	4	2	2	4	3	2	3	1	4	4	4	1	4	3	4	2	3	2	3	4	3	3	3	2	4	3	1	1	2	1	4	3	4	1	2	4	2	1	3	4	0	0	0	0	2	3	3	2	2	2	3	2	1	0	2	2	1	2	3	1	2	2	3	3	4	0	0	1	4	3	3	0	0	1	3	2	4	4	4	4	2	4	1	4	3	3	4	4	2	2	0	2	3	3	3	3	3	3	1	4	4	4	4	3	3	3	3	3	3	1	2	2	3	0	1	3	4	2	2	3	1	3	2	3	4	2	3	3	3	2	4	2	2	2	3	2	1	2	3	3	4	4	1	3	3	4	4	2	4	4	1	4	2	2	4	2	4	4	3	4	2	2	2	3	1	3	0	4	3	3	4	4	4	2	2	4	4	4	0	3	2	3	1	3	0	2	3	2	4	3	0	2	3	2	4	3	4	2	3	2	3	2	3	0	0	0	0	0	0	0	0	0	1	3	3	1	3	2	3	1	2	3	2	2	4	2	2	2	2	4	1	2	3	1	0	0	0	0	0	0	2	4	3	2	2	3	2	3	2	4	2	4	0	0	0	2	1	2	3	1	3	2	0	2	1	1	4	2	2	1	2	4	4	3	4	0	0	0	2	4	2	2	4	3	3	3	3	0	0	0	3	4	0	0	1	4	3	2	4	3	4	4	2	2	1	3	1	1	0	1	0	0	1	2	2	1	0	4	2	4	0	0	0	0	0	0	0	3	2	0	3	3	2	3	3	4	4	3	4	0	3	4	3	2	2	4	2	3	3	2	2	1	4	2	4	3	3	3	4	2	4	3	2	3	1	2	3	0	0	0	2	0	4	3	2	2	3	3	2	0	0	3	3	3	3	1	4	3	2	2	2	2	3	3	4	4	2	3	4	1	4	1	3	2	3	0	3	3	4	0	3	3	4	3	3	2	3	1	4	3	3	2	3	3	1	3	2	3	2	4	4	4	1	2	3	1	1	3	4	3	4	1	2	4	4	2	3	3	2	2	0	3	2	0	4	4	2	2	2	3	3	2	3	3	2	3	4	3	1	3	2	0	0	0	0	4	2	3	1	2	3	3	0	2	2	2	4	4	4	1	3	2	0	1	3	3	1	4	2	1	4	3	2	3	4	1	2	4	2	1	1	2	2	1	4	3	0	4	0	0	3	2	0	0	0	2	2	3	4	2	2	3	1	4	4	3	2	1	0	0	0	2	3	0	0	3	1	3	4	4	3	4	3	2	2	2	4	3	2	4	3	3	0	0	0	0	2	3	2	4	3	4	1	1	2	1	4	2	2	4	3	2	1	2	2	1	4	4	3	1	3	2	3	2	1	2	3	2	1	4	4	2	3	3	2	3	4	4	1	2	2	2	2	2	0	0	0	0	1	0	4	1	2	4	3	2	3	2	1	4	4	2	2	3	1	0	1	4	0	0	0	0	0	0	0	2	3	4	0	0	4	3	3	3	3	1	2	2	3	4	2	1	3	1	2	1	2	1	3	3	0	0	0	0	4	3	0	0	4	0	1	3	3	3	2	3	4	3	4	2	3	2	0	1	4	4	4	1	2	3	3	1	3	4	0	3	3	3	3	2	3	4	4	4	2	4	4	0	0	0	0	4	2	3	2	2	3	4	1	3	4	1	2	3	2	3	0	0	0	0	0	0	1	2	3	2	2	3	4	4	3	3	1	3	1	2	3	2	4	3	3	3	3	2	2	0	3	1	3	2	3	2	3	3	3	3	2	1	0	3	0	2	2	1	1	4	3	3	4	1	3	4	0	1	4	0	2	0	0	1	0	4	4	3	4	4	2	3	1	1	4	3	2	2	3	2	3	2	2	2	2	3	3	2	4	3	0	0	2	2	2	4	2	1	2	4	4	0	0	0	0	0	2	4	4	4	3	3	4	1	4	3	0	0	0	2	2	4	2	3	1	3	2	4	3	2	4	4	2	3	3	1	1	4	3	4	3	4	4	0	1	1	1	4	0	3	2	3	0	0	0	0	3	2	4	1	3	3	1	2	3	1	2	4	3	2	2	3	2	4	4	0	0	4	4	1	2	1	2	2	2	3	1	3	2	3	1	1	1	4	4	1	4	4	4	3	1	0	0	0	2	2	2	1	3	3	2	0	3	1	2	1	4	3	3	2	4	0	0	0	2	0	0	0	4	4	3	2	1	0	0	4	3	3	0	0	0	0	0	0	4	0	2	3	2	2	2	4	1	1	2	4	2	0	2	1	3	2	0	0	0	0	0	0	0	3	3	2	3	3	3	1	3	0	0	0	1	0	1	3	1	1	0	2	1	2	1	1	4	0	0	0	0	0	0	0	0	4	0	0	0	0	0	4	4	4	2	3	4	2	4	3	4	4	1	1	2	0	2	2	2	0	2	2	4	4	2	4	2	3	0	3	4	4	4	2	2	1	4	2	3	2	2	2	3	0	3	3	3	3	3	4	4	2	4	1	4	3	3	3	2	3	3	0	0	0	1	4	3	1	3	0	4	2	4	3	4	2	2	1	1	2	3	3	1	4	2	3	2	1	4	3	3	4	2	3	2	2	3	1	3	1	2	1	2	2	4	3	3	3	2	2	4	4	3	4	3	2	1	4	1	3	4	2	3	4	2	0	1	0	1	3	3	2	4	4	1	4	0	0	0	3	0	3	1	2	2	2	2	2	2	3	1	4	2	0	0	0	0	2	1	2	3	0	1	1	2	3	2	4	3	3	3	0	0	1	2	2	3	4	2	4	0	4	1	4	2	2	4	3	3	4	1	2	3	4	2	4	4	2	1	2	1	1	1	0	0	0	0	0	0	0	0	0	1	0	2	2	3	3	2	2	3	0	0	0	2	2	4	3	2	3	2	2	4	2	2	0	2	3	2	3	1	1	3	3	3	4	2	2	3	3	1	2	1	2	3	1	3	2	2	1	2	3	1	2	2	1	3	3	0	0	0	3	3	3	3	1	4	3	2	2	3	0	2	2	2	1	1	3	3	3	3	2	1	0	0	0	0	4	4	2	0	2	0	0	2	4	3	0	0	2	4	3	3	4	4	4	2	2	2	4	4	3	3	2	3	4	2	3	4	4	0	2	1	4	0	2	3	2	4	2	2	0	3	2	1	3	2	0	4	1	4	2	4	2	3	3	3	4	1	3	2	4	3	4	2	2	3	3	2	3	2	3	2	0	1	0	4	3	1	3	4	1	1	1	2	3	0	0	0	0	0	4	4	3	0	0	2	2	0	4	2	4	3	3	3	3	4	3	3	4	2	1	4	2	3	2	0	4	3	4	3	2	3	2	2	0	4	2	1	2	3	3	4	0	4	4	2	1	4	0	2	0	4	2	2	2	3	2	2	3	4	2	2	0	0	0	0	0	3	3	0	0	0	0	0	0	0	0	0	3	3	2	3	3	1	2	3	1	2	3	3	3	4	4	4	4	1	4	4	2	4	2	1	2	3	4	2	2	0	0	3	4	4	3	4	2	2	3	2	4	2	1	3	2	3	2	2	2	2	4	1	1	3	3	4	4	4	4	2	1	4	4	4	3	2	4	3	4	1	0	0	0	0	0	0	0	3	1	3	2	3	2	2	3	4	3	4	3	3	3	3	2	4	3	4	4	4	3	2	3	3	2	1	2	4	2	4	3	3	4	3	1	2	2	3	2	3	3	2	0	2	3	1	3	0	2	2	3	3	3	2	4	2	3	1	2	3	3	1	3	4	3	2	2	4	2	3	0	0	4	4	2	2	0	0	4	4	2	1	3	2	4	3	3	2	4	4	2	2	1	2	3	1	1	3	2	1	2	4	3	0	3	3	2	4	0	4	1	3	3	3	0	0	4	4	0	1	0	2	0	2	0	2	3	4	0	1	1	3	4	4	3	1	1	3	3	3	0	0	0	0	4	4	1	1	3	0	4	2	1	3	2	4	2	1	2	4	4	1	3	0	0	1	0	0	0	0	0	0	0	0	3	4	2	2	0	0	0	0	2	2	3	4	2	4	1	3	3	4	4	3	3	3	0	0	0	0	0	0	2	1	1	1	2	2	4	0	0	0	0	0	0	0	0	0	0	2	4	2	4	2	4	0	3	4	4	0	1	1	0	0	3	4	4	4	1	4	2	3	0	2	3	0	0	3	2	1	0	3	4	4	0	4	4	0	2	0	4	3	3	1	1	0	3	3	2	3	3	4	2	4	3	4	0	4	4	2	3	2	1	3	2	0	0	1	3	0	3	1	3	0	0	0	0	0	0	0	0	0	0	0	4	2	1	1	2	2	3	2	2	2	3	3	1	4	2	1	3	4	1	4	2	4	3	3	0	3	3	1	0	0	0	0	0	3	4	1	2	0	3	1	3	1	2	0	0	0	1	4	1	4	4	3	0	3	1	4	4	3	4	2	2	2	3	3	0	0	0	0	0	0	0	0	2	3	2	4	3	2	2	3	3	4	3	4	2	1	2	2	2	4	2	2	4	0	0	0	0	3	0	0	3	1	3	1	2	3	3	2	2	3	2	3	0	0	3	2	2	1	4	4	2	4	3	2	3	4	3	2	3	2	4	3	2	3	2	3	0	1	2	3	2	2	1	3	0	0	0	0	0	4	4	0	0	0	0	0	0	4	1	1	2	1	4	3	2	3	1	1	3	2	3	2	1	3	2	4	1	3	4	2	1	4	4	2	3	2	1	3	3	2	0	4	4	4	4	3	2	1	4	4	3	1	4	4	4	3	2	2	3	0	0	0	0	0	0	4	0	4	4	3	1	2	2	2	4	3	4	3	2	3	2	0	2	0	0	0	2	1	4	2	3	2	1	2	4	2	1	2	2	4	4	3	3	3	4	2	2	2	4	1	2	2	2	3	4	3	3	3	0	0	0	2	3	2	2	0	0	0	0	0	4	2	2	3	2	3	1	2	2	0	2	3	2	3	1	4	3	4	3	2	4	3	2	3	2	4	4	3	3	1	3	3	3	3	2	4	4	1	2	3	0	2	1	3	2	4	4	1	2	3	3	1	4	4	0	1	2	2	4	1	2	2	3	0	4	2	3	3	4	3	4	3	4	3	3	4	2	2	2	3	0	3	2	2	3	3	2	1	2	4	4	1	0	0	3	3	2	3	4	2	2	4	2	3	4	4	3	4	2	1	3	3	4	1	0	0	0	0	0	0	2	3	3	2	3	3	4	2	2	3	1	1	3	3	1	2	4	1	2	1	4	2	2	3	2	1	3	0	0	0	0	0	0	0	0	0	0	0	0	0	3	3	2	2	3	3	2	1	2	2	3	0	0	3	3	0	1	4	2	1	4	2	4	1	1	4	2	2	3	4	4	1	2	3	3	4	3	1	1	2	4	4	2	2	4	4	3	2	3	3	3	4	3	4	3	2	4	1	3	4	3	2	1	3	2	2	4	3	2	4	4	4	3	4	4	4	2	3	3	1	4	3	3	1	2	2	3	4	3	3	2	2	2	4	3	4	4	1	3	1	3	4	4	3	2	1	4	2	0	0	0	2	3	0	1	3	3	0	4	2	0	0	3	2	3	2	3	0	0	0	0	0	1	3	2	2	3	0	2	4	4	2	3	4	4	0	0	0	0	3	3	3	2	3	1	1	4	3	0	4	2	4	3	0	2	1	4	3	2	2	1	2	3	3	3	0	3	3	4	0	4	4	2	2	3	2	0	0	0	0	4	2	1	2	1	4	3	1	3	1	0	4	3	2	4	3	4	0	0	0	0	0	0	0	0	0	1	1	4	4	1	0	0	0	0	2	2	0	2	3	2	1	0	3	4	1	4	2	1	2	2	4	4	2	2	1	2	4	3	4	3	2	4	0	0	0	0	3	4	1	1	2	4	2	3	3	1	0	3	2	2	4	2	1	4	4	4	4	3	3	3	2	3	3	0	3	4	4	2	0	1	4	1	2	2	4	0	4	2	3	2	2	2	1	2	1	3	4	1	2	3	2	1	4	3	4	4	3	4	2	4	4	2	4	2	1	1	2	3	3	4	2	2	2	4	2	3	2	4	4	4	1	0	1	3	4	2	3	2	4	0	1	2	4	1	2	2	1	3	2	2	3	2	2	1	0	0	0	0	0	0	2	1	2	4	3	1	4	1	4	2	1	1	3	4	1	2	2	3	2	4	0	3	2	2	1	4	3	4	2	2	1	4	4	3	3	4	1	2	2	2	3	4	2	4	2	4	1	1	2	2	1	2	2	3	3	3	2	2	3	3	1	2	0	4	2	3	3	0	0	0	3	2	3	3	2	2	4	2	2	4	4	2	2	2	3	1	3	0	3	3	4	3	2	2	2	3	1	1	1	4	3	3	3	3	2	3	4	3	1	2	2	0	0	0	0	0	0	3	0	0	3	0	0	3	0	0	0	4	3	2	3	2	2	0	3	1	1	1	1	2	2	1	2	4	2	1	4	0	1	3	2	4	2	4	4	2	1	2	4	1	3	1	4	1	4	1	2	4	3	4	4	2	2	2	0	4	1	2	3	4	3	1	3	2	3	3	0	1	3	3	0	1	3	2	0	0	0	0	2	2	2	1	2	3	4	0	0	0	0	0	0	2	1	2	1	3	2	2	0	0	0	0	0	0	0	4	4	4	3	2	3	2	4	4	2	0	0	0	0	0	0	0	3	3	0	3	2	3	3	4	2	4	0	4	4	1	3	3	2	2	1	2	3	4	4	1	3	3	3	2	3	1	4	0	4	0	0	0	0	0	0	0	3	2	4	1	0	0	0	2	2	3	2	2	3	2	1	3	1	4	2	3	2	0	0	0	0	0	3	2	4	2	2	2	1	2	4	0	3	4	2	3	4	4	4	2	1	3	4	4	3	2	0	0	0	4	2	2	2	3	3	0	1	2	3	3	1	0	4	3	4	1	1	3	1	3	3	1	3	3	3	2	1	2	1	1	3	4	0	1	2	1	4	2	4	0	2	2	4	4	4	2	3	2	0	3	2	1	0	2	0	4	0	0	0	0	0	2	4	3	2	2	2	2	4	2	2	0	3	3	2	1	1	0	4	3	1	3	3	3	2	1	4	2	3	3	0	4	4	2	1	1	4	3	2	0	4	4	3	2	0	0	0	0	0	0	2	3	3	1	2	2	3	4	3	2	1	4	3	4	4	3	1	3	3	2	0	2	4	3	1	2	3	3	3	3	4	3	2	2	1	4	4	4	2	1	3	3	3	3	4	2	2	1	2	1	3	3	2	0	3	4	4	1	2	4	4	3	2	2	3	4	2	1	4	4	1	2	4	1	1	1	2	2	2	3	1	1	3	0	4	2	3	3	4	0	3	3	4	2	0	1	1	1	3	0	0	0	0	0	0	2	3	4	3	0	0	0	3	2	3	4	4	3	3	4	2	4	0	0	2	4	2	2	2	3	3	1	3	1	2	3	2	3	4	3	3	1	4	4	4	4	1	0	0	3	3	3	1	3	1	4	0	0	1	4	1	0	4	1	4	3	3	1	3	2	1	3	4	3	2	3	4	1	3	3	3	3	0	4	1	3	2	2	3	3	3	3	0	2	2	3	3	2	3	4	3	2	4	2	0	0	0	4	3	4	0	0	0	0	2	2	3	3	2	1	1	1	2	2	3	4	2	3	2	1	4	3	2	2	4	4	2	4	0	0	4	2	2	2	4	2	2	2	3	3	4	3	4	2	0	0	0	1	3	4	4	3	3	2	0	0	0	3	4	4	0	2	2	4	0	0	2	2	3	3	1	2	3	3	1	3	4	1	4	3	1	1	3	1	3	4	2	4	3	4	2	2	3	2	4	0	0	0	0	0	0	0	0	0	0	2	3	3	4	4	3	2	2	3	2	3	1	4	3	1	0	2	2	2	3	4	2	3	2	1	3	2	3	4	4	0	2	3	4	2	1	3	3	4	4	2	2	2	1	4	1	2	2	3	4	0	3	0	1	2	2	2	4	2	2	2	3	2	4	2	2	2	0	0	0	4	2	2	1	2	2	2	2	2	2	3	2	3	4	3	2	4	4	1	3	2	3	2	3	0	4	4	0	3	4	0	0	2	3	4	4	3	3	3	2	1	2	0	4	3	2	1	0	4	4	4	2	2	0	0	0	0	0	0	2	4	0	0	3	2	0	0	3	4	1	3	4	1	2	3	4	4	2	2	3	3	4	1	3	4	4	1	4	4	3	1	1	4	4	1	4	4	1	1	2	3	2	1	4	4	3	4	4	3	2	3	4	3	3	2	2	4	4	3	2	1	4	0	2	1	1	1	2	4	2	1	3	3	0	0	4	1	1	1	2	2	0	2	0	1	1	3	1	3	3	4	3	0	2	1	2	3	0	1	3	4	3	4	1	2	2	4	0	0	0	0	2	4	1	3	3	4	2	3	4	2	4	4	4	3	4	2	0	0	0	0	0	0	0	3	1	2	0	4	2	3	2	0	2	4	3	2	2	0	0	0	0	0	0	0	0	0	0	0	4	3	3	2	4	2	2	3	3	2	2	2	3	4	3	3	3	3	1	0	3	4	0	0	0	0	0	0	0	0	4	1	2	4	0	3	2	3	3	2	1	0	0	3	4	1	1	4	2	4	3	2	3	3	0	0	2	1	3	4	4	3	2	4	1	4	0	2	2	3	4	1	1	0	2	0	3	2	2	3	2	3	2	2	1	3	1	3	3	2	4	2	1	0	0	0	0	0	1	4	3	4	2	3	4	2	0	0	0	0	0	0	0	3	3	4	4	3	3	2	2	0	1	3	1	2	3	0	0	3	3	3	1	2	4	2	0	2	1	3	3	4	4	0	0	3	1	0	0	0	0	0	0	0	0	0	0	1	1	2	2	2	2	3	1	4	2	2	3	2	4	4	2	4	2	4	3	0	0	0	1	2	3	2	1	0	3	4	3	4	2	3	2	4	3	3	2	1	2	2	3	3	3	4	2	3	0	0	2	3	2	3	4	4	2	0	0	2	3	2	4	3	2	2	4	4	3	2	4	2	2	2	4	2	2	4	1	2	3	4	3	2	4	3	3	3	3	2	3	1	2	1	2	2	3	2	2	1	4	4	2	2	1	0	2	1	2	1	3	1	3	1	3	3	2	0	3	3	4	3	0	4	4	4	1	1	4	3	2	3	4	4	3	3	0	4	2	2	2	4	0	0	2	3	3	1	3	3	2	3	4	1	2	1	4	4	3	3	3	4	2	0	0	1	3	3	2	1	4	3	3	1	2	1	3	4	3	0	2	0	3	2	3	3	3	4	4	2	0	0	2	2	4	1	2	1	3	2	3	1	0	2	4	1	3	1	0	2	3	4	4	4	4	2	3	1	0	3	4	4	3	3	2	1	2	3	2	3	3	4	2	4	2	0	4	3	2	0	1	0	0	0	1	2	4	1	3	2	2	2	0	4	2	2	1	2	1	2	2	4	1	2	0	0	2	3	4	4	4	3	1	4	2	4	4	4	3	3	4	3	3	2	2	3	2	4	1	3	1	0	1	3	1	3	2	4	2	2	0	0	0	0	3	1	4	2	1	2	4	3	1	2	2	2	2	3	4	2	2	1	4	1	3	2	4	2	2	3	1	4	4	2	4	1	2	2	3	3	3	4	2	4	1	4	1	2	1	3	2	1	0	2	2	1	2	1	4	1	3	1	3	3	4	2	3	2	3	4	4	3	2	4	3	1	1	1	2	2	2	3	2	3	3	3	4	3	4	0	3	4	4	3	0	0	0	0	4	4	4	1	1	2	1	1	3	4	2	2	3	3	4	2	2	4	3	2	1	4	1	3	0	4	2	2	3	2	2	1	1	2	3	1	2	3	2	1	2	3	3	0	0	1	4	3	1	3	2	1	3	3	3	4	0	4	4	2	1	3	3	2	3	4	4	3	3	1	0	1	3	4	0	3	2	2	2	4	4	3	2	2	1	2	0	0	0	0	3	3	3	4	4	4	4	3	2	0	0	0	0	0	0	1	3	3	4	2	3	2	4	4	4	2	4	4	1	1	1	3	2	2	2	1	1	1	2	2	3	4	2	4	2	2	2	3	4	2	1	4	2	4	3	3	1	2	4	2	3	3	3	4	3	4	3	4	1	2	4	4	0	4	1	4	4	1	1	1	1	2	1	3	3	2	2	4	3	0	0	0	2	3	2	3	4	1	3	0	3	4	1	4	4	3	0	0	0	0	0	0	0	0	2	2	0	0	0	0	1	2	3	3	3	3	1	4	1	1	2	0	2	4	4	2	1	3	4	2	4	4	1	2	3	0	4	0	0	0	2	4	2	4	2	0	0	3	3	0	0	1	1	2	3	1	3	1	0	0	0	0	2	4	2	3	2	3	3	1	2	2	2	3	3	2	4	4	4	2	4	4	0	4	3	1	4	2	2	4	1	1	3	2	2	3	3	4	4	2	4	1	0	0	0	3	2	2	2	1	1	4	0	0	0	4	0	1	3	2	2	4	3	3	3	4	1	3	4	1	3	4	2	4	3	2	2	0	0	0	0	0	4	2	1	0	0	2	0	2	0	3	3	4	1	4	3	4	2	2	1	2	4	0	0	3	0	3	3	4	4	2	3	2	1	4	3	3	2	1	4	1	0	4	2	2	3	2	3	3	4	2	3	0	2	4	2	3	2	4	2	2	2	3	1	4	1	3	2	4	3	4	4	1	2	4	4	1	1	3	4	2	3	4	4	3	2	2	2	4	4	4	1	3	4	1	2	3	4	4	0	0	0	3	0	1	3	4	1	0	2	4	0	4	4	1	2	4	4	3	0	0	0	0	0	0	2	2	4	1	3	4	3	2	2	4	2	3	2	4	2	2	3	3	2	3	4	1	1	4	4	2	4	3	2	4	2	0	0	0	1	4	1	1	2	3	4	1	2	1	1	0	0	0	0	0	0	0	0	0	0	3	3	3	0	1	2	3	4	4	0	0	3	4	2	0	4	3	2	2	3	1	3	3	3	3	2	3	3	0	2	3	1	2	3	3	3	2	1	2	4	4	4	4	3	3	1	3	2	0	0	0	0	0	0	0	4	0	0	0	0	3	1	2	4	2	2	2	4	3	3	4	3	2	4	4	4	0	4	1	2	4	2	2	1	0	0	0	2	2	2	3	3	1	1	4	1	4	0	0	3	3	3	2	3	3	1	2	2	0	4	3	2	1	3	1	3	2	3	2	2	4	1	1	1	2	2	2	0	4	4	0	1	2	4	4	3	2	2	2	3	2	3	4	3	4	2	2	2	3	2	2	2	1	0	1	2	4	4	0	1	2	4	2	2	4	2	1	1	0	2	1	3	3	1	3	3	2	1	1	2	1	1	2	2	4	3	2	4	3	3	3	3	2	3	4	2	3	2	1	3	4	3	2	3	3	2	2	3	3	4	4	2	3	0	0	3	3	3	4	3	4	2	0	4	3	3	3	2	3	2	1	1	1	1	2	3	2	1	3	2	1	2	2	0	4	3	3	1	2	3	2	2	3	1	0	0	4	0	1	0	0	0	0	0	0	0	4	2	2	4	2	4	3	3	4	4	2	4	3	3	3	1	4	4	4	3	0	1	3	1	1	1	2	4	0	1	1	2	1	1	2	2	2	0	3	3	4	2	2	2	0	4	1	1	1	1	4	1	3	0	3	3	3	2	2	4	0	0	0	2	3	1	3	0	3	2	3	3	2	2	4	1	1	2	3	3	0	0	0	0	0	0	3	2	2	3	3	3	2	2	4	4	3	3	3	3	3	4	3	4	3	3	3	0	4	1	3	0	3	3	4	2	3	0	0	3	1	1	4	3	3	0	0	0	0	0	0	0	2	0	0	0	0	0	0	3	1	0	2	2	3	1	3	2	4	3	4	2	3	2	4	3	2	1	2	0	0	0	0	0	0	0	0	0	0	0	0	3	3	3	4	3	1	0	2	4	0	0	4	3	2	3	3	2	0	1	4	0	4	1	2	2	1	3	2	4	1	1	3	2	2	2	3	1	3	3	0	3	0	0	3	0	3	2	0	2	2	3	4	4	4	2	3	2	3	2	4	2	4	0	0	2	2	2	1	1	3	3	0	3	0	4	1	2	3	2	3	2	3	1	3	2	3	0	0	0	1	3	1	3	3	2	3	1	3	4	2	4	4	0	4	3	3	0	0	3	3	4	1	3	3	2	2	1	4	2	0	0	4	4	0	0	0	0	0	0	3	1	4	4	4	3	2	4	3	4	2	4	4	2	2	2	1	0	1	1	2	2	3	3	2	2	3	0	0	0	0	0	2	2	3	1	3	3	3	3	2	0	3	2	3	0	3	3	4	2	0	0	0	2	0	0	0	3	2	2	1	2	4	3	4	3	0	2	4	3	3	4	3	0	3	4	2	2	3	3	1	2	1	4	3	3	2	2	0	3	3	3	3	3	3	0	0	3	2	2	2	2	4	4	4	0	0	0	0	3	3	3	4	2	3	3	2	0	0	0	3	3	0	0	0	0	0	2	4	0	2	4	3	3	4	2	1	3	1	2	2	2	4	0	0	0	0	0	1	4	2	1	2	1	2	4	2	2	2	2	4	2	2	3	3	4	3	3	2	2	4	3	3	1	2	0	0	0	2	4	3	1	2	1	2	3	4	1	2	0	0	0	3	1	3	2	4	3	3	3	2	3	3	3	2	4	1	4	2	3	4	0	2	4	2	3	0	2	4	3	2	3	3	1	0	2	4	2	2	1	2	3	3	3	3	2	3	3	0	3	3	4	0	2	4	0	1	2	2	4	0	2	4	4	0	0	0	3	1	3	1	0	4	0	4	4	1	3	1	1	2	3	3	3	2	2	3	4	1	3	4	1	3	3	0	3	2	4	3	3	0	1	3	1	3	2	0	0	0	0	0	0	2	3	4	1	2	0	0	0	0	4	2	2	4	2	3	0	0	0	0	4	1	3	2	2	1	0	0	0	0	0	4	0	1	4	4	1	4	2	3	4	2	2	4	3	3	2	4	3	3	4	3	3	3	2	0	3	0	2	2	3	2	3	2	2	2	2	3	1	4	0	4	0	0	0	0	3	3	2	3	4	3	2	3	1	3	2	3	1	4	1	3	0	0	2	1	3	4	1	3	3	0	3	2	3	2	4	4	3	4	4	2	3	4	3	3	3	3	3	2	4	3	3	3	2	3	4	3	2	3	0	0	3	3	3	3	2	0	3	1	2	1	3	4	2	0	2	1	3	4	3	3	4	3	4	3	2	1	4	4	3	3	2	4	2	3	2	3	0	4	2	4	1	3	4	2	2	2	4	2	0	0	0	0	0	0	1	0	2	2	2	3	2	1	2	2	3	2	0	0	0	0	0	0	2	3	4	2	2	3	2	2	4	4	3	3	3	2	2	3	2	0	2	1	3	1	3	2	1	1	0	4	0	0	0	0	0	0	2	1	1	4	0	0	0	0	0	0	3	3	2	3	1	2	0	0	0	3	3	4	1	4	1	1	2	4	3	4	2	0	3	0	3	3	3	2	1	2	1	3	2	4	3	2	2	0	2	2	3	4	1	1	0	3	3	4	0	0	0	0	0	0	0	2	3	2	2	2	4	0	4	3	3	4	1	1	2	4	2	0	4	3	3	0	1	1	0	0	2	1	2	2	3	4	3	0	0	0	0	0	2	3	4	0	3	1	1	4	0	0	0	0	0	0	1	4	3	4	2	4	3	4	0	2	3	3	2	3	4	1	2	2	4	3	2	4	4	4	3	4	2	3	3	2	4	4	3	4	3	0	0	0	3	1	4	4	4	0	0	0	2	3	3	1	3	3	3	2	2	3	2	3	4	2	0	1	3	2	4	2	4	1	3	2	3	1	2	2	4	3	4	1	3	4	0	0	3	3	1	0	0	0	0	4	3	0	0	0	0	0	3	4	4	4	3	4	1	3	4	2	1	4	2	4	0	0	0	0	1	3	1	3	2	0	0	0	0	0	4	3	2	1	4	2	4	0	0	0	2	2	4	2	4	2	2	2	2	3	2	1	1	2	4	3	3	2	4	2	4	2	3	3	4	3	2	1	0	0	0	0	4	3	2	4	4	3	3	4	2	0	0	0	0	0	0	3	1	4	2	3	4	4	2	2	4	1	2	3	2	2	1	3	0	0	4	1	2	4	4	3	2	3	3	3	4	3	4	1	3	4	0	0	0	4	4	1	3	3	1	0	4	1	2	3	2	2	3	0	0	4	3	3	4	3	2	3	3	4	2	2	2	0	0	0	0	2	2	1	4	4	2	0	0	0	0	0	0	0	0	0	0	0	0	4	2	3	4	3	0	0	0	0	0	0	0	0	0	0	0	0	4	4	3	4	3	2	2	4	2	4	4	2	3	1	4	2	3	4	4	1	4	3	0	3	4	4	0	0	0	0	0	4	2	2	1	3	3	1	3	3	0	0	0	0	0	0	0	0	0	0	4	2	4	0	3	4	2	0	4	1	0	4	2	3	0	0	0	2	2	2	2	3	1	3	3	0	0	0	2	2	2	2	1	1	0	0	0	0	0	0	0	3	2	3	3	2	3	2	2	3	1	4	4	4	3	2	1	2	3	3	3	2	1	3	4	3	1	3	0	0	0	0	2	4	4	1	1	2	3	3	0	2	3	3	3	4	3	4	4	1	4	2	1	1	3	2	2	2	2	4	2	3	1	4	3	4	2	2	0	2	2	4	1	4	0	0	0	0	0	0	0	3	3	4	4	3	1	0	0	0	0	0	2	2	1	2	3	3	3	2	3	3	3	3	3	3	4	1	2	4	3	1	3	3	3	1	0	3	4	0	2	3	0	3	2	3	4	1	4	4	3	2	4	3	0	0	2	2	3	2	3	2	1	2	2	4	3	3	2	3	1	1	1	2	3	3	2	3	2	0	0	0	0	0	0	0	1	2	2	3	3	2	4	1	0	0	0	4	3	1	1	3	3	2	2	4	2	3	4	3	3	3	1	0	0	0	0	0	0	0	0	4	3	4	3	4	2	4	0	3	3	2	3	4	3	3	1	4	1	4	3	4	3	0	2	4	3	2	4	1	2	2	1	3	2	3	3	0	3	0	0	0	0	0	0	0	0	0	0	0	0	0	0	0	0	0	0	1	3	3	4	3	2	3	3	3	1	0	0	0	0	1	1	3	0	0	0	1	3	1	3	0	1	3	1	3	1	1	3	2	0	0	0	1	4	1	2	1	3	2	1	1	0	0	0	0	0	0	0	0	0	0	4	0	3	2	4	2	4	2	2	1	4	4	0	0	0	0	0	3	4	4	4	0	0	0	0	0	0	0	0	0	0	0	0	0	0	0	0	0	0	0	0	0	2	4	1	2	3	3	4	4	2	3	2	0	0	0	0	0	2	4	3	2	2	1	1	3	3	1	0	0	0	3	2	3	3	4	2	0	0	0	3	3	2	3	1	4	0	2	2	1	2	1	1	0	0	0	0	0	4	4	3	4	3	4	0	3	4	4	3	2	2	4	2	4	1	1	2	2	1	3	1	2	4	3	3	2	3	1	4	2	4	2	4	4	3	3	4	3	4	2	4	3	0	3	1	3	3	1	2	3	2	3	4	2	3	1	1	1	2	1	2	3	3	2	4	1	3	0	0	0	0	0	1	0	0	0	0	0	0	4	3	2	2	3	3	2	4	1	3	1	3	0	4	4	2	3	2	2	2	4	2	4	2	2	3	4	3	3	3	2	1	1	3	3	4	3	2	3	2	2	3	1	4	2	2	1	3	2	3	4	2	3	4	4	1	4	4	3	4	1	3	1	3	0	0	0	0	0	4	4	4	2	4	3	4	4	4	2	1	0	0	0	3	4	4	4	4	3	0	0	0	3	3	3	2	4	4	0	0	0	0	3	1	2	4	4	3	4	4	3	3	0	0	0	0	0	3	2	3	1	4	3	2	3	1	0	1	4	4	0	3	3	1	3	4	3	3	2	0	0	0	0	0	0	0	0	0	3	2	2	4	2	3	3	3	3	1	1	2	4	3	2	1	2	3	3	0	1	4	2	3	4	2	3	4	3	4	3	4	3	4	4	4	0	0	3	0	0	3	3	3	1	1	2	4	1	4	3	2	1	0	4	2	3	4	1	2	4	3	0	3	3	3	4	2	4	4	2	3	2	2	3	2	4	4	4	3	1	0	2	4	4	4	3	2	3	0	2	3	0	0	0	0	4	3	2	3	3	3	3	1	3	4	4	1	1	4	4	3	0	0	0	4	1	0	0	0	0	0	0	0	0	3	3	2	3	3	4	3	3	2	3	0	1	4	2	3	4	3	4	4	1	4	3	3	3	1	3	4	4	4	4	3	2	3	0	2	4	4	4	0	0	0	0	0	0	0	0	4	2	3	3	2	2	2	4	4	2	1	3	3	4	3	3	1	4	4	3	1	2	2	2	3	3	3	4	1	4	3	3	4	2	2	4	1	1	4	3	4	2	1	1	4	2	4	3	3	1	3	2	3	2	3	2	3	2	2	1	3	3
A17_1m	1	4	1	0	0	0	4	3	2	2	2	3	1	3	1	4	4	2	0	0	0	0	2	3	2	3	1	0	1	3	2	1	2	4	1	0	4	3	1	2	4	3	4	3	0	0	0	0	0	0	0	2	2	3	1	3	4	1	0	0	0	0	1	1	3	3	3	3	4	2	2	0	0	0	0	0	0	1	2	3	2	0	0	0	0	0	0	1	3	2	1	2	1	3	3	3	4	0	1	4	4	3	3	2	1	0	0	0	0	0	0	2	3	4	3	1	2	4	2	1	2	4	3	2	3	4	3	2	1	1	4	2	4	3	1	3	2	1	1	1	3	3	3	3	3	1	2	0	0	0	0	0	0	1	0	0	0	0	2	1	1	2	4	1	3	2	1	4	1	3	3	2	1	4	3	0	0	0	0	1	3	4	3	1	4	4	1	0	0	3	2	2	4	3	3	0	0	0	2	3	4	1	3	3	3	2	1	4	1	2	3	2	2	3	1	1	1	0	3	2	1	3	1	1	1	1	2	3	4	2	1	1	4	2	3	3	2	1	2	1	3	0	0	0	1	1	1	4	2	4	2	2	2	0	3	0	0	0	2	1	3	4	3	3	2	0	0	1	2	2	1	3	4	4	4	4	2	4	2	1	2	2	2	3	1	2	1	2	3	3	4	3	1	0	1	2	1	0	3	4	4	2	3	0	0	0	0	0	0	4	2	3	3	0	4	1	0	1	1	3	0	0	0	0	0	0	0	0	0	0	0	2	1	1	3	3	0	0	0	0	0	0	0	0	0	0	0	0	0	0	0	0	0	0	0	0	0	0	0	0	0	0	0	1	1	2	4	3	2	3	0	4	4	1	3	0	0	0	0	0	0	0	0	0	0	0	0	0	0	0	0	0	0	0	0	3	3	0	0	0	0	0	0	0	0	0	0	0	0	0	0	0	0	0	0	0	0	0	0	2	2	2	0	0	0	0	2	2	1	4	2	2	4	3	2	2	2	2	3	4	2	3	2	3	4	2	3	2	4	1	2	2	1	2	1	2	0	0	1	3	0	0	0	0	0	2	4	1	3	1	3	0	0	0	0	3	3	2	2	2	1	2	3	4	0	3	2	4	2	0	0	0	0	4	2	1	4	3	3	4	1	4	4	2	1	1	4	3	3	2	4	0	4	2	1	3	1	2	2	2	2	3	0	0	0	0	0	0	0	0	0	0	0	0	0	0	0	0	0	0	0	0	0	0	0	0	3	2	4	1	2	2	2	3	2	3	3	3	4	2	4	2	0	1	0	0	0	1	3	2	0	0	0	0	0	0	0	0	0	0	0	0	0	0	0	0	4	4	0	0	1	2	2	2	2	2	1	3	2	1	4	1	4	0	0	0	0	0	0	0	0	0	0	2	3	3	1	3	3	1	2	1	2	1	4	2	2	3	2	1	4	4	1	0	1	3	4	2	3	2	3	4	1	1	3	3	1	1	3	2	4	2	4	2	2	2	2	1	3	4	3	1	4	3	1	2	3	4	2	3	0	3	2	2	0	0	0	0	0	0	0	0	0	0	0	0	4	1	4	2	3	1	0	2	4	4	2	2	4	4	1	2	0	3	1	3	1	1	3	3	3	2	3	3	2	2	2	3	2	3	4	0	0	0	4	2	2	3	3	4	2	1	1	1	4	2	0	0	0	0	0	0	2	2	3	4	1	2	1	2	1	1	2	2	2	3	3	1	3	1	1	1	2	1	4	1	3	2	2	3	3	3	1	0	0	0	0	0	0	0	0	3	1	2	4	4	3	3	1	2	2	0	0	0	0	0	0	0	0	1	3	2	1	3	3	0	0	0	0	0	0	0	0	0	0	0	0	0	0	0	0	0	1	4	2	3	3	2	1	3	3	3	2	3	2	3	3	2	2	2	0	0	4	0	1	4	2	3	1	3	3	2	3	4	4	4	0	0	0	2	1	0	0	4	2	3	1	2	3	0	0	0	0	0	0	0	0	4	2	3	3	2	1	2	2	1	1	2	2	1	3	0	0	0	0	0	0	0	0	2	2	0	4	4	3	2	1	2	0	1	3	2	2	2	2	2	4	1	4	1	2	3	2	1	2	4	0	3	3	2	1	0	0	0	0	0	0	0	0	0	0	4	2	1	3	3	1	0	0	0	0	0	3	3	1	2	2	1	3	1	0	2	3	1	1	1	2	4	1	1	2	3	3	2	3	3	2	2	3	3	3	2	4	1	0	4	4	1	1	2	2	1	2	1	2	1	4	2	1	3	2	0	0	0	0	0	0	0	0	0	0	0	4	3	2	3	3	2	2	4	1	1	1	0	0	0	0	0	0	3	3	3	4	1	4	2	4	1	1	4	3	2	1	3	0	2	4	2	2	3	4	0	0	0	0	0	0	0	2	3	2	0	0	0	0	0	0	0	2	1	3	4	1	2	3	1	2	2	4	1	3	3	3	2	2	1	2	3	4	3	2	1	1	1	1	2	2	2	2	1	4	3	4	4	1	2	2	3	1	3	3	2	4	2	3	2	3	2	1	4	4	2	2	2	2	2	2	2	3	2	0	3	0	0	2	2	2	4	3	1	1	4	3	1	4	4	3	2	2	1	0	0	4	4	0	1	4	4	3	3	3	3	0	2	3	2	3	4	2	3	3	1	3	4	2	2	3	3	0	2	4	1	2	3	0	0	0	0	0	0	0	0	1	1	0	0	0	0	0	2	2	4	2	1	2	2	2	4	1	1	4	2	2	3	4	1	3	1	1	2	4	4	2	4	4	2	4	2	3	4	3	1	4	4	3	2	4	1	3	1	2	0	0	3	1	3	0	3	2	2	2	1	4	1	3	4	2	3	3	2	2	3	1	3	0	3	4	3	3	2	0	0	0	0	0	0	0	2	2	0	0	0	1	1	2	1	0	0	0	0	0	0	2	2	1	3	1	2	2	4	3	0	2	1	3	2	2	2	1	2	2	4	2	3	0	0	0	0	2	4	3	0	2	1	1	2	1	4	4	3	4	0	0	0	0	0	0	0	3	1	2	2	3	1	3	2	2	2	3	2	2	1	3	4	0	1	4	4	2	1	3	4	1	2	1	3	3	1	3	1	1	3	2	2	1	3	2	1	2	4	1	1	1	2	1	2	2	3	4	2	2	2	3	0	0	0	0	1	3	3	1	0	0	0	0	0	0	2	2	2	4	3	2	4	1	4	2	3	0	0	0	0	0	3	1	2	3	2	4	3	0	0	4	0	0	2	0	4	3	0	0	0	0	0	0	0	0	0	2	2	2	2	3	4	2	1	4	4	3	0	1	2	2	1	4	3	2	4	2	2	1	2	0	0	0	0	0	0	0	1	3	4	3	4	1	1	4	1	2	0	1	1	1	4	3	1	1	3	2	1	3	2	1	0	0	0	0	0	0	0	0	0	0	1	4	4	2	1	4	3	1	3	0	0	0	0	0	0	2	3	2	3	3	2	1	3	1	2	2	4	2	4	2	4	0	0	0	3	1	1	3	1	2	2	1	3	3	1	2	4	0	1	3	1	1	2	1	2	2	3	1	1	2	1	1	3	4	3	3	1	3	2	1	0	0	0	1	1	1	2	1	4	4	2	3	1	3	2	1	1	2	1	0	0	0	1	2	1	3	2	4	3	2	1	1	4	2	3	3	1	0	0	0	0	0	1	0	2	2	3	3	0	0	0	0	0	0	4	4	2	2	3	2	3	3	3	3	4	1	3	2	2	2	3	3	2	4	0	0	0	0	0	2	3	2	0	0	0	0	0	0	2	3	4	2	2	2	3	0	1	2	3	2	3	3	1	2	1	2	0	2	2	2	2	3	2	3	2	3	4	2	2	0	0	4	3	4	4	1	4	1	1	2	4	3	1	1	1	0	0	0	0	0	1	4	1	2	2	3	2	2	2	1	2	3	0	0	0	0	4	2	2	3	3	3	2	2	1	4	3	3	0	0	0	0	0	0	0	2	3	3	0	0	0	3	0	0	0	0	0	0	0	3	2	0	3	0	2	2	3	3	0	0	4	2	3	2	3	2	3	0	0	0	1	4	4	1	2	1	4	3	4	4	3	0	0	0	3	3	4	4	1	1	1	0	4	0	2	1	0	0	0	3	2	4	2	1	3	4	0	0	0	0	2	3	3	2	3	1	3	2	2	4	0	0	0	0	0	0	0	0	4	2	2	2	3	2	0	0	0	0	0	0	0	0	0	0	0	4	1	0	0	0	0	0	0	0	0	0	0	0	0	0	0	0	3	3	3	1	2	1	2	0	0	0	0	0	4	1	3	0	3	2	3	2	3	2	3	1	1	0	1	2	1	4	3	1	1	2	3	0	0	0	0	0	0	0	0	0	0	1	4	2	1	4	1	3	4	1	2	4	2	1	2	3	2	2	2	0	1	2	4	3	2	3	2	2	3	2	1	2	1	0	1	4	4	3	3	1	3	3	2	2	4	1	3	0	0	2	4	2	4	3	3	3	3	4	3	2	0	0	0	0	1	0	0	0	4	1	0	0	0	0	0	0	0	0	0	0	0	0	0	0	3	2	1	3	4	3	4	2	1	2	3	3	1	2	1	2	2	0	0	0	0	2	2	2	4	1	3	1	2	4	4	4	4	3	1	2	2	2	2	3	0	2	4	2	1	3	4	4	1	3	2	2	3	4	0	0	0	0	0	0	0	3	4	1	2	2	3	3	3	2	2	3	1	2	0	4	1	1	4	3	1	1	0	0	0	0	0	0	0	0	0	2	1	3	3	0	0	0	0	0	1	3	2	4	1	1	1	3	1	4	4	2	2	2	0	2	2	2	2	1	3	4	2	4	3	2	3	3	2	3	1	2	1	1	2	4	3	3	0	0	0	0	0	0	0	0	2	3	1	2	2	4	2	1	2	2	0	0	0	0	0	0	2	1	2	2	1	1	1	1	0	0	0	0	4	1	2	0	0	0	0	1	0	1	0	3	3	1	2	2	0	3	1	3	0	4	0	0	0	0	0	0	0	0	1	0	1	1	2	2	4	2	3	4	4	2	2	4	2	2	2	1	0	3	3	3	1	2	2	3	2	1	2	1	2	2	0	0	0	0	2	2	0	1	1	2	0	0	0	0	0	2	1	0	0	0	3	2	4	3	3	3	2	2	3	4	3	2	3	3	2	2	2	3	0	0	0	0	2	2	4	1	3	1	2	2	3	0	0	0	2	0	0	0	0	4	3	4	2	4	2	1	4	1	1	3	2	4	2	3	3	2	1	2	4	4	0	0	0	0	0	0	0	4	0	1	3	0	4	0	4	0	4	3	3	4	3	2	3	2	3	3	2	1	1	2	2	4	4	2	0	1	4	2	3	2	3	4	2	3	3	2	1	1	3	0	3	3	2	2	1	3	4	2	3	2	1	2	3	4	3	2	2	3	2	0	0	0	0	0	0	2	4	1	3	2	2	1	3	0	1	3	2	4	1	4	4	2	1	2	0	0	0	0	1	4	3	3	4	2	1	2	4	3	1	3	4	3	1	4	3	1	1	4	2	0	0	0	3	4	2	3	4	3	3	1	0	2	3	2	3	3	0	0	0	0	0	0	4	3	1	1	2	2	2	1	3	0	0	0	0	0	0	0	0	0	0	0	2	3	3	2	3	3	2	0	0	0	0	0	0	2	2	3	3	4	4	0	0	0	0	0	0	0	0	0	0	0	0	0	0	2	3	1	1	4	1	1	3	0	0	0	0	0	0	0	0	0	0	0	4	1	2	2	3	2	0	0	0	0	0	0	0	0	0	0	0	0	2	1	4	1	1	3	2	2	3	2	3	3	2	4	1	2	0	0	1	3	1	2	3	3	3	1	3	1	2	1	4	4	1	2	2	0	2	2	2	3	2	2	3	3	2	2	2	3	3	3	0	0	0	1	3	2	2	2	2	2	2	1	2	1	1	3	1	2	1	1	1	2	2	4	3	2	3	1	0	1	2	4	2	2	3	1	1	2	1	4	3	2	4	3	0	0	0	0	0	0	0	0	3	2	3	1	3	3	2	3	2	3	2	3	4	1	2	1	4	2	2	3	3	0	0	0	1	3	3	3	2	4	1	4	3	3	0	0	0	4	2	1	2	0	1	1	2	3	1	1	2	3	2	2	1	4	2	4	2	2	2	2	3	1	2	2	3	3	0	0	0	0	2	2	2	2	2	2	4	3	3	0	0	3	2	4	3	2	3	0	2	3	3	1	2	4	3	3	3	2	2	2	2	0	2	4	2	3	1	2	1	1	0	2	2	3	1	2	2	0	3	1	3	0	0	0	0	0	0	0	3	2	1	2	3	3	1	1	2	2	3	2	2	4	1	2	4	1	2	2	4	0	0	0	0	0	3	0	0	0	0	0	0	0	0	0	0	0	0	0	0	2	2	2	2	1	2	2	2	3	4	4	4	3	2	1	1	3	0	1	1	3	4	3	3	4	3	2	1	3	3	4	1	4	2	3	3	1	2	1	3	3	1	3	1	2	1	4	2	1	3	3	4	1	2	2	4	1	0	3	3	2	1	3	4	1	0	0	2	3	2	2	0	0	3	1	2	2	0	0	0	0	0	0	0	0	0	3	1	3	0	0	0	0	1	1	0	3	1	1	2	2	3	2	2	3	4	2	0	2	3	3	3	3	3	4	4	0	0	0	0	0	3	2	1	1	4	3	0	3	4	2	3	1	3	0	3	2	3	1	4	2	2	0	0	0	0	0	0	0	0	0	0	3	2	4	1	4	4	0	0	1	3	3	0	1	3	3	1	1	3	0	0	0	0	0	0	2	2	3	0	2	2	3	2	0	0	0	0	0	0	1	4	1	1	1	4	2	2	1	4	1	4	1	4	3	2	1	3	2	4	3	4	4	2	4	1	3	1	3	3	2	0	0	0	0	0	0	0	2	2	4	3	1	4	3	0	0	0	0	0	0	0	0	0	0	2	2	2	3	1	0	2	3	0	0	0	0	0	0	0	0	0	2	3	1	1	3	1	2	4	3	4	0	4	4	1	0	0	0	0	0	2	2	3	0	0	0	3	4	2	4	0	0	0	4	3	4	0	0	0	0	0	0	0	2	0	0	0	0	0	2	3	2	4	2	4	1	0	2	4	0	0	0	3	3	3	1	3	2	0	0	0	0	0	0	0	0	0	1	4	2	2	1	2	2	1	4	4	2	1	1	1	1	0	0	0	0	0	0	0	0	0	0	0	0	0	2	2	1	2	3	4	1	0	0	0	0	0	4	1	4	3	1	0	0	3	2	2	3	2	2	2	2	3	4	1	2	4	3	0	0	0	0	3	2	3	0	3	4	1	1	0	0	0	0	0	3	1	4	1	0	0	0	0	3	0	0	0	0	0	0	0	0	0	2	4	2	1	3	2	4	4	4	4	3	3	0	0	0	3	2	4	1	4	0	0	0	0	0	0	3	0	2	1	2	2	4	2	0	0	0	0	0	0	0	0	0	0	0	0	0	0	0	0	0	0	0	0	0	0	0	0	0	2	4	4	1	2	1	2	0	0	0	0	3	2	2	2	2	2	2	1	2	1	4	2	2	1	3	2	1	1	3	4	3	4	3	2	3	4	1	1	1	3	2	2	1	2	0	4	0	2	3	2	1	3	3	3	2	3	1	0	0	0	0	1	2	0	0	0	0	0	0	2	2	2	3	1	2	3	4	2	3	1	1	3	3	3	2	2	2	2	4	0	2	2	2	3	3	4	1	1	1	1	1	0	0	0	0	0	0	4	3	4	3	1	1	3	0	0	0	0	0	0	0	0	0	2	3	3	1	4	3	3	2	0	3	2	2	4	0	0	0	0	1	2	3	1	3	4	4	3	3	1	4	1	2	0	0	0	3	3	1	3	1	0	4	3	1	2	2	3	2	2	3	0	0	0	0	0	0	0	0	0	0	2	3	3	2	3	1	0	1	3	1	3	3	4	2	1	4	1	1	0	0	4	3	2	3	4	0	0	0	0	3	0	4	2	1	1	1	0	2	3	2	3	2	3	1	3	2	3	4	4	3	3	1	2	4	4	4	2	3	3	2	3	1	3	3	3	0	0	0	0	0	0	0	0	0	1	0	0	0	0	2	3	1	0	1	2	2	3	1	0	3	0	0	0	0	0	4	2	1	3	2	2	3	0	4	0	4	1	1	0	3	1	3	2	3	3	1	4	2	2	2	0	3	4	1	2	1	0	0	0	0	0	0	1	2	4	3	4	1	0	0	0	0	0	3	3	2	1	1	1	3	1	4	4	1	1	2	3	2	4	2	1	2	2	3	3	2	3	4	2	3	1	2	2	1	4	0	0	0	0	0	0	3	3	1	2	3	3	3	3	1	2	1	2	2	2	4	0	0	0	0	0	0	0	0	0	0	0	0	0	0	3	0	0	0	0	0	0	1	2	4	1	0	1	0	0	0	1	1	3	2	2	1	2	3	2	2	2	1	1	4	2	4	2	4	3	4	4	4	0	0	0	0	2	1	1	3	0	1	4	2	4	3	4	1	2	3	1	3	4	2	1	4	4	3	2	2	0	2	3	0	0	1	0	0	1	4	4	4	1	2	1	3	2	1	0	2	2	3	1	2	3	3	4	0	0	4	3	2	0	2	3	3	0	2	2	0	0	2	2	2	4	2	3	0	2	4	2	3	4	1	1	3	2	0	4	4	3	4	0	0	0	0	0	0	2	2	2	1	1	4	3	4	1	3	2	1	2	2	2	2	3	4	0	0	0	0	0	0	0	0	0	0	0	1	3	3	1	0	3	0	0	1	0	4	3	4	3	3	0	2	3	1	2	4	3	2	4	3	4	1	1	4	2	3	2	4	1	0	0	0	0	3	4	2	1	2	2	3	4	2	3	4	3	3	3	1	2	0	2	0	2	4	1	1	3	2	2	3	0	1	1	2	2	4	4	4	4	3	2	3	3	3	2	1	2	4	4	0	0	0	0	0	0	1	1	3	4	1	2	3	2	3	4	3	1	3	2	1	4	2	3	1	1	3	0	0	0	0	0	0	0	2	1	1	2	2	2	4	2	0	0	0	0	0	0	0	0	3	1	2	3	1	3	3	2	2	2	0	3	3	3	4	0	0	0	3	3	0	0	0	0	0	0	2	3	1	1	1	3	2	4	1	0	0	0	0	2	4	4	2	4	1	3	0	2	3	4	3	2	2	3	1	3	0	0	0	0	0	0	0	0	2	3	0	4	3	2	2	2	0	0	0	0	2	2	2	1	0	0	0	0	0	0	0	0	1	3	3	2	2	4	0	3	2	1	2	1	1	1	2	2	4	3	0	0	0	0	0	2	4	0	0	0	0	3	2	3	3	3	2	0	0	3	4	2	2	3	0	1	1	3	3	0	1	4	1	3	3	3	1	4	0	0	0	2	1	2	4	2	3	1	2	0	0	0	0	0	3	3	2	2	3	2	3	2	1	3	2	3	4	1	2	4	2	2	3	2	3	2	1	2	1	2	1	4	4	4	2	2	3	1	3	2	4	2	1	3	3	2	1	2	0	0	2	3	3	3	2	0	0	3	3	2	0	0	0	0	0	0	1	3	2	2	3	4	1	3	3	2	3	4	1	2	0	3	0	0	4	1	2	2	1	3	3	2	2	3	1	2	2	0	0	0	0	0	0	0	1	2	1	2	1	2	3	2	1	3	4	2	2	3	2	4	2	0	1	2	3	3	2	3	0	0	0	0	0	0	1	1	3	1	3	3	4	3	1	2	3	2	1	3	4	1	3	2	3	1	0	0	0	0	3	2	2	1	1	2	2	3	0	2	1	2	4	4	2	2	4	3	0	0	0	4	0	3	2	3	2	4	3	2	2	4	2	3	3	3	2	3	3	2	3	3	2	2	2	2	3	3	1	2	4	3	3	3	2	2	2	3	0	0	0	1	2	3	1	1	1	1	0	1	0	0	0	0	0	1	1	3	3	2	2	2	3	2	2	2	2	4	2	1	2	0	0	0	0	0	0	0	0	3	1	3	4	3	4	2	0	0	4	2	2	0	2	2	2	3	1	0	3	3	4	3	0	0	1	2	2	3	0	2	2	1	0	0	0	0	0	3	1	0	4	3	2	2	1	2	1	1	3	2	2	3	1	4	1	4	2	1	3	4	4	1	4	4	0	2	0	2	2	0	0	0	0	0	0	0	0	0	0	0	0	0	0	1	1	3	2	3	0	4	2	3	2	3	2	0	0	0	0	0	3	3	1	2	1	1	3	3	3	2	4	1	2	3	2	3	4	3	2	0	0	0	0	0	0	0	0	4	2	0	0	0	0	0	0	0	2	1	0	0	0	0	0	0	0	0	4	0	0	0	0	0	0	0	0	0	2	1	4	1	3	4	1	2	3	1	4	3	2	3	2	1	3	1	2	2	1	2	1	4	3	1	3	4	2	1	4	4	0	0	2	2	1	0	2	0	2	1	1	2	2	4	1	3	4	1	4	3	2	1	4	4	4	3	0	3	3	4	1	3	0	2	2	3	2	1	1	1	3	1	1	1	2	4	2	2	4	0	0	0	4	0	2	0	0	0	0	3	1	4	2	4	1	1	1	2	1	1	2	2	2	1	1	3	0	0	3	2	3	2	0	0	0	0	3	3	3	4	1	0	1	0	0	0	0	0	0	1	3	0	4	4	1	0	3	3	0	0	0	0	0	4	4	2	2	0	0	0	4	2	2	3	2	1	4	3	4	1	2	3	3	2	0	0	0	2	3	1	4	2	1	1	1	1	3	3	0	0	0	0	0	0	0	0	0	0	0	0	0	0	0	0	0	3	3	2	2	2	2	3	2	3	0	0	0	0	0	0	0	1	3	1	3	1	0	0	0	0	4	2	2	0	0	0	3	2	1	2	2	1	4	1	2	2	2	1	2	3	0	0	0	2	2	3	3	3	4	3	3	3	2	2	0	0	4	0	0	0	0	0	0	2	3	2	3	1	2	3	3	4	4	2	3	3	1	2	2	3	0	0	0	0	0	0	2	1	0	0	0	0	0	0	0	0	0	0	0	0	0	0	0	0	0	0	1	3	2	1	1	3	3	2	1	3	3	3	2	1	3	0	0	0	0	0	0	4	1	3	0	0	0	0	0	0	1	1	2	3	2	3	2	3	1	2	0	0	0	0	0	0	2	3	1	1	1	1	4	1	4	2	1	3	0	0	0	0	0	3	3	3	2	2	3	0	0	0	0	0	0	0	0	0	0	3	3	2	4	2	4	0	0	0	0	0	0	0	0	2	2	3	3	0	0	0	0	0	0	0	4	1	3	4	2	2	4	4	0	2	1	2	0	2	3	0	0	0	0	0	0	0	2	4	2	4	0	0	0	0	4	4	4	1	4	1	4	1	2	1	2	0	0	0	1	1	3	4	2	1	1	0	0	2	1	2	0	0	4	4	3	1	3	1	4	3	2	1	4	2	2	2	3	2	2	1	2	0	0	0	0	0	3	3	0	0	1	2	2	0	0	0	4	2	3	4	1	0	0	0	0	3	3	2	3	3	2	2	3	1	3	1	0	0	0	0	0	2	2	1	1	3	2	2	1	1	2	2	4	3	4	1	2	3	1	2	0	0	0	0	0	1	2	1	3	3	2	3	2	2	1	3	2	3	1	2	3	2	2	3	4	3	3	2	2	1	4	2	2	2	2	3	0	0	2	1	1	3	4	2	4	2	1	2	1	3	2	0	3	0	0	2	3	0	0	0	0	0	0	0	0	1	1	2	1	0	3	0	1	2	1	0	0	0	0	0	0	2	2	4	3	3	1	0	0	0	1	1	2	0	3	2	1	2	1	1	1	2	2	2	2	4	4	2	1	0	3	1	3	3	4	3	4	1	1	1	3	1	1	0	3	2	3	2	4	3	2	2	1	3	4	2	2	2	3	0	0	0	0	4	1	3	3	2	3	1	2	2	4	4	0	0	0	0	3	2	1	0	0	0	0	0	2	2	2	0	0	0	0	3	1	2	2	4	1	2	1	1	1	2	1	4	3	1	1	2	1	2	2	3	4	1	2	2	2	3	4	3	3	1	2	2	0	2	2	4	4	2	2	1	2	2	3	3	1	4	3	2	0	0	2	0	1	3	2	0	0	0	0	1	2	1	0	2	1	1	1	3	2	2	4	3	4	3	2	4	0	0	0	2	1	2	0	0	0	0	0	0	0	0	0	0	0	0	0	0	1	3	1	1	4	2	2	2	2	0	1	2	1	3	3	1	4	4	4	0	0	0	3	3	3	4	2	2	3	1	3	3	1	2	3	1	4	1	3	2	2	3	2	3	2	3	2	1	2	3	2	4	3	3	0	0	0	2	2	3	1	3	3	4	4	4	2	3	0	3	3	2	3	2	2	2	3	0	2	4	2	2	0	0	0	0	0	0	1	1	3	1	4	3	0	0	0	3	2	4	0	0	0	0	0	1	1	0	0	0	0	0	0	0	0	0	0	0	0	3	0	0	0	3	3	2	0	0	4	3	4	2	1	1	1	1	2	4	0	0	3	1	4	3	1	2	3	0	0	2	0	1	2	4	0	2	3	2	0	0	0	0	0	0	0	0	4	3	3	2	3	2	2	1	2	2	4	2	1	1	1	1	2	3	2	1	1	4	1	2	1	2	3	2	1	0	0	0	0	0	0	0	3	0	2	1	4	4	1	1	2	1	3	1	1	3	2	4	2	4	2	2	0	0	0	0	0	0	0	0	0	0	0	0	2	3	1	4	2	2	0	0	3	0	2	3	1	1	2	3	0	2	2	2	3	4	3	4	3	2	1	3	1	1	0	2	0	0	0	0	0	0	0	1	1	2	0	3	3	4	2	3	1	1	0	0	1	2	2	2	0	0	1	4	1	2	2	0	0	2	2	3	3	0	0	0	3	3	3	2	3	2	2	2	2	3	4	0	0	0	0	0	3	2	1	2	2	0	0	0	0	0	0	2	1	1	3	2	3	1	1	4	1	2	2	3	4	4	0	0	1	1	3	2	3	3	4	3	1	2	3	2	3	4	1	1	3	3	3	2	1	2	0	0	2	3	3	2	4	2	2	1	1	4	2	2	1	2	0	0	0	0	0	3	3	4	2	1	1	0	0	0	0	0	0	0	3	2	3	0	3	3	4	0	0	0	3	0	1	0	0	0	0	0	0	4	1	2	3	0	0	0	0	0	0	2	2	3	2	2	1	0	0	1	3	2	2	3	2	3	4	0	0	0	0	4	3	3	0	0	0	0	2	2	0	3	0	0	4	2	3	1	1	3	4	2	1	1	3	0	1	3	0	1	1	3	2	1	0	0	0	0	0	4	3	2	3	2	3	2	1	3	1	2	1	1	3	3	3	2	4	3	2	2	2	3	0	0	0	0	0	0	1	2	3	3	3	1	0	3	2	4	1	0	2	0	4	4	0	1	0	4	4	3	2	1	1	3	3	0	4	3	3	4	2	3	3	2	0	1	4	2	2	1	3	3	3	2	3	2	2	3	3	3	3	2	1	3	0	0	0	2	3	3	3	2	2	1	2	3	1	1	0	1	4	1	2	1	3	2	1	0	0	1	4	4	1	2	0	2	2	2	2	3	4	1	2	1	3	1	0	0	0	0	1	4	4	1	3	3	1	3	3	3	2	2	2	3	4	1	1	2	3	1	2	1	2	3	2	2	2	4	2	3	3	3	4	3	1	3	2	3	1	3	1	2	2	3	1	4	1	4	1	3	2	2	3	2	2	2	1	1	1	3	2	4	3	4	2	3	3	3	3	3	0	0	0	0	0	1	3	3	3	4	3	2	2	2	3	3	0	4	3	3	3	1	2	4	3	1	4	3	4	3	0	0	0	0	0	1	2	1	2	1	4	2	1	2	2	2	2	1	3	4	4	3	3	0	2	2	2	1	1	3	1	3	3	2	1	0	1	2	2	4	3	2	4	4	0	3	2	3	1	2	4	2	3	3	1	2	2	3	1	1	1	2	4	3	2	2	2	3	3	2	1	2	2	3	3	2	3	3	3	1	1	2	3	3	3	1	3	4	2	2	4	0	0	0	0	3	2	2	1	2	0	0	0	0	0	0	0	0	0	2	2	3	3	3	2	1	0	0	0	0	0	0	0	0	0	0	2	2	3	2	4	0	1	1	2	4	0	0	4	2	2	1	1	1	1	1	2	1	3	2	4	4	2	2	4	1	2	4	4	1	2	3	2	3	0	0	0	0	2	2	3	0	0	0	0	4	1	3	2	1	2	2	3	3	3	2	4	3	4	1	2	3	4	2	1	4	2	3	3	0	0	0	0	2	4	4	2	0	0	0	0	0	0	0	0	0	0	0	2	1	1	0	0	0	2	3	3	3	3	2	3	4	0	3	0	2	4	0	0	0	0	0	0	0	0	0	0	0	2	3	3	2	3	2	0	2	0	4	3	3	4	2	4	1	3	4	1	4	0	0	0	0	0	0	0	1	4	4	4	2	0	0	0	2	3	2	4	0	0	1	2	2	1	4	1	2	1	1	0	0	0	0	0	0	2	1	2	1	0	2	4	2	3	1	4	3	2	3	4	2	2	1	2	2	3	3	2	3	3	3	1	0	0	2	1	0	1	1	1	2	1	0	2	1	2	2	0	0	0	2	0	0	0	0	0	0	2	2	0	3	2	3	1	4	3	2	0	3	1	4	1	2	2	1	4	2	2	1	3	4	1	1	3	1	3	3	1	1	1	2	2	3	1	3	2	3	1	1	1	2	0	3	0	0	4	1	3	1	2	4	0	2	3	4	2	3	2	3	3	2	3	1	4	1	2	1	3	2	3	3	1	4	4	3	2	2	2	0	0	0	0	3	3	2	3	1	4	3	3	1	0	0	0	2	0	1	3	3	0	2	1	4	2	3	2	3	3	2	3	4	2	2	3	3	2	0	0	0	0	0	0	0	0	0	4	3	4	0	0	3	2	2	2	3	0	0	0	0	0	4	1	4	3	0	2	0	2	1	4	3	3	3	1	0	3	1	1	2	1	4	0	0	0	2	3	2	1	3	4	0	0	0	0	4	3	3	2	2	2	3	2	1	0	2	2	0	0	0	0	0	0	3	3	0	2	1	0	0	0	0	0	0	0	0	0	0	0	0	0	0	0	0	0	0	0	0	0	0	0	3	2	1	1	3	3	3	1	1	4	4	3	4	2	3	3	3	0	1	1	2	0	3	3	1	3	4	2	2	1	1	3	2	3	4	2	3	3	3	2	2	0	0	0	0	2	1	2	3	0	2	4	1	3	0	0	0	0	0	0	0	0	0	0	0	2	4	3	1	4	1	0	2	3	1	0	2	4	3	0	4	2	4	0	0	4	2	3	2	3	2	3	1	3	3	0	3	2	4	0	0	0	3	2	0	3	4	0	3	2	3	2	3	0	0	0	0	0	0	0	0	0	1	0	3	1	1	2	3	1	2	3	2	2	4	2	0	2	2	3	1	2	3	1	3	2	3	4	2	3	2	2	3	2	0	3	2	3	2	4	2	0	0	0	0	2	1	2	3	1	3	2	4	2	1	1	4	1	2	1	2	4	4	3	4	2	0	0	2	2	2	2	4	3	3	3	3	1	2	1	3	4	1	1	1	2	3	2	0	3	2	4	2	2	0	1	1	1	4	1	4	3	1	2	2	1	2	4	2	2	1	1	1	3	1	0	0	3	2	1	3	3	2	1	3	3	4	3	4	2	1	2	3	2	2	4	2	3	3	2	2	1	4	2	4	3	3	3	4	2	4	3	2	3	1	2	3	0	0	0	0	0	0	3	2	0	3	1	2	3	4	0	3	3	3	1	4	3	0	0	0	0	0	0	0	4	2	3	0	0	0	0	0	0	0	3	3	0	0	0	0	3	4	3	3	2	3	1	2	3	3	0	1	3	1	0	2	3	2	4	0	0	0	0	0	0	0	0	0	3	4	1	2	4	2	2	3	3	2	2	2	0	2	2	4	4	2	2	2	3	0	0	0	0	0	0	2	3	1	3	2	0	0	0	0	4	2	3	1	1	3	3	4	2	2	2	4	4	4	1	1	2	1	1	0	1	0	4	2	1	2	3	2	3	1	1	2	4	2	1	0	0	0	1	4	3	4	4	0	0	3	2	2	1	4	2	2	3	4	2	2	3	1	4	3	3	2	1	0	0	0	2	3	3	2	3	1	3	4	4	3	0	1	2	2	2	4	3	2	4	3	3	0	0	0	0	2	3	2	4	3	4	1	1	2	1	4	2	2	4	3	2	1	2	2	1	4	0	0	0	0	0	0	0	1	2	3	2	1	4	4	1	3	1	2	3	0	4	0	0	0	0	0	2	0	0	0	0	0	0	0	1	2	4	3	2	3	2	0	4	2	0	2	1	1	2	1	1	0	0	0	0	0	0	3	2	3	4	0	0	0	0	0	3	3	1	2	2	3	2	2	1	3	1	2	1	2	1	3	3	4	4	2	1	4	3	2	3	2	1	1	3	0	0	0	0	2	3	4	2	3	2	1	1	4	4	0	0	0	0	0	1	3	4	2	1	0	0	3	2	1	0	0	2	0	0	0	3	2	3	3	0	0	0	0	0	0	4	0	3	0	0	0	0	0	0	2	3	4	2	1	4	0	0	0	0	2	3	2	4	3	3	1	3	1	2	0	0	0	0	0	0	0	0	0	2	3	1	3	2	3	2	1	3	1	3	2	1	3	3	1	2	2	1	1	2	3	3	4	1	3	4	4	1	4	3	0	2	3	1	1	4	4	3	0	3	2	3	1	1	4	1	2	2	3	2	3	2	2	2	2	3	3	2	4	3	2	3	0	0	0	0	0	0	0	0	0	0	0	3	1	3	0	0	0	0	0	0	0	0	0	0	1	1	1	2	2	4	2	0	0	0	2	2	3	2	4	2	0	0	0	0	0	0	3	4	0	0	0	4	0	0	1	4	0	3	2	3	0	0	0	0	3	2	4	1	1	3	0	2	3	1	2	0	0	0	0	0	2	4	4	2	2	0	0	1	2	1	2	2	2	3	1	3	2	0	1	0	1	3	1	1	4	2	2	3	1	3	2	3	0	0	0	0	0	3	0	4	3	0	0	1	4	3	3	2	4	1	0	0	2	3	3	3	4	4	3	2	1	3	3	0	0	3	2	3	3	2	1	1	4	1	2	3	2	2	2	4	1	1	2	3	2	1	2	1	3	2	3	2	3	3	3	1	3	3	3	2	3	3	3	0	3	1	3	3	1	3	1	3	1	0	3	2	1	1	1	1	4	0	0	0	0	0	0	0	0	4	1	4	3	3	1	4	4	4	2	3	2	2	4	3	4	4	0	0	0	1	2	2	2	0	2	2	3	4	2	2	2	3	3	3	4	3	4	2	2	1	2	2	3	2	2	0	0	2	3	3	3	0	0	0	0	0	4	0	4	3	0	0	0	2	3	2	2	1	1	4	3	1	3	4	4	2	4	3	4	2	2	1	0	2	1	3	1	4	0	0	0	0	0	3	3	4	0	3	2	0	0	1	3	1	2	1	2	2	2	1	3	3	2	2	4	4	3	2	3	2	1	4	1	3	2	2	3	4	2	3	1	3	1	3	3	2	0	0	0	1	4	4	4	3	2	3	1	4	2	0	0	0	0	3	1	3	2	1	1	1	0	2	1	2	3	2	1	0	2	3	0	4	3	3	0	0	0	0	0	2	1	4	2	2	0	0	0	0	2	2	4	3	3	4	1	2	3	0	2	4	4	2	1	2	1	1	1	3	3	2	4	4	1	3	3	2	1	0	2	2	1	1	2	2	1	0	0	0	2	2	4	2	0	0	0	0	1	2	2	1	2	3	2	3	1	1	3	3	3	4	2	2	3	3	1	2	1	2	1	1	1	2	1	1	2	1	1	1	1	1	3	3	0	0	0	3	3	3	1	1	4	3	2	2	3	3	1	2	2	1	1	3	3	3	3	2	1	0	0	0	0	1	4	2	2	2	0	0	2	4	3	4	1	0	0	0	0	4	2	4	2	2	2	4	2	3	3	2	3	4	2	1	4	4	3	2	1	4	2	2	3	2	0	0	0	4	3	2	0	0	0	3	4	1	4	2	4	1	3	3	3	4	1	3	0	0	0	2	2	2	3	3	2	3	2	3	2	3	1	3	4	1	1	3	0	1	1	1	2	3	1	1	1	3	2	0	0	0	0	0	2	0	0	0	2	4	3	3	2	3	0	3	3	2	2	1	3	2	3	2	3	0	3	4	3	2	2	2	2	3	0	2	1	2	3	3	4	3	1	1	2	1	2	2	2	4	4	0	0	2	3	2	2	3	4	2	2	1	2	2	2	4	1	1	2	0	0	0	1	4	2	4	3	1	3	2	3	3	1	2	3	0	0	0	3	3	4	4	4	4	1	4	4	2	4	2	1	2	3	1	2	2	3	4	0	0	0	0	4	2	2	1	1	1	2	1	3	2	3	0	0	0	0	0	1	0	0	0	0	0	0	0	0	1	4	2	4	3	2	4	0	4	1	2	3	2	2	1	2	1	3	1	3	2	3	2	2	0	4	3	4	3	1	3	3	2	4	3	4	4	4	3	2	3	3	2	1	2	4	2	2	3	3	4	3	1	2	0	0	0	0	0	0	2	0	0	0	0	0	0	2	1	3	3	0	4	2	3	0	0	0	0	0	0	0	0	0	0	0	2	3	0	0	0	0	0	2	0	3	4	4	2	1	2	1	2	0	0	0	0	4	2	2	1	2	0	0	0	0	2	1	2	4	3	1	0	0	0	4	2	0	0	2	1	3	2	4	4	2	4	0	2	2	3	0	0	0	3	4	4	1	1	3	4	2	3	1	1	3	3	3	0	1	4	0	4	4	1	1	3	3	4	2	1	3	2	4	2	1	1	4	4	1	3	1	2	1	1	4	4	2	1	3	2	3	2	0	0	0	0	2	1	3	0	0	0	0	2	1	1	2	3	3	4	3	3	1	0	0	0	0	0	0	2	1	1	1	2	2	4	0	0	0	0	0	0	0	0	0	0	2	2	2	4	2	2	3	3	1	4	4	1	1	3	2	3	0	4	4	1	1	2	3	4	2	1	2	2	3	2	1	0	3	3	4	1	4	3	2	2	2	4	3	3	1	1	1	3	0	2	3	1	2	2	4	3	4	4	4	4	2	3	0	0	0	0	1	1	1	3	1	3	0	0	2	2	3	4	3	0	0	0	1	2	4	4	2	1	1	2	2	3	0	0	2	0	3	1	2	2	1	3	4	1	4	2	4	3	3	2	3	3	1	3	3	2	1	3	3	4	1	2	3	3	1	3	1	2	0	0	0	1	4	1	4	0	0	0	0	0	4	4	3	4	2	2	2	3	3	3	2	1	0	0	0	0	0	2	3	2	4	3	1	2	3	3	4	3	0	2	1	2	2	2	4	2	2	4	2	3	1	3	3	2	4	3	0	2	3	2	2	1	2	2	3	2	3	0	0	1	1	2	1	0	0	0	0	3	2	3	4	1	2	3	2	4	3	2	3	2	3	4	1	2	3	2	2	1	3	1	2	1	2	3	4	1	0	0	0	0	0	0	4	1	1	2	1	4	3	2	3	1	1	3	0	3	2	1	0	2	2	1	0	0	0	0	4	4	2	1	2	1	3	3	2	3	0	0	0	0	0	0	0	0	0	0	0	4	4	1	3	0	2	0	0	0	0	0	0	0	4	0	0	4	3	1	2	2	2	0	0	0	0	2	3	2	1	2	4	1	4	2	1	4	2	3	2	1	2	4	2	1	2	0	0	4	3	3	3	2	2	2	2	4	1	2	2	2	3	0	0	3	3	3	3	1	2	3	0	0	0	3	3	4	1	2	2	2	3	2	3	1	2	2	3	1	3	2	1	0	4	3	4	3	0	0	0	0	0	0	2	4	0	0	0	0	0	0	0	2	2	0	1	2	3	2	1	1	1	2	2	0	1	0	0	0	0	0	4	4	1	2	2	2	1	2	2	3	1	0	2	3	3	4	3	3	3	4	3	3	4	2	2	2	3	2	1	2	2	3	3	2	1	1	1	4	1	1	3	0	0	2	3	4	2	2	4	2	3	4	4	2	2	2	1	3	3	4	1	0	0	0	0	0	0	2	3	3	0	1	3	2	2	2	3	1	1	3	3	1	2	4	1	2	1	2	1	2	3	2	1	1	0	0	0	0	0	0	0	0	0	0	0	0	3	3	3	2	2	1	3	2	1	2	2	3	1	3	0	0	0	1	4	2	3	4	2	1	1	1	2	2	2	3	4	0	0	2	3	3	0	0	1	0	2	4	4	2	2	4	4	3	2	3	3	3	4	1	4	3	2	4	1	3	2	3	2	1	3	2	2	2	3	2	2	4	1	3	4	4	4	2	3	3	1	3	3	3	1	2	2	0	0	0	0	0	0	0	0	0	0	0	1	3	1	3	4	2	3	2	1	4	2	3	2	2	2	1	2	1	3	3	1	4	2	2	2	3	2	3	2	3	0	0	0	0	0	1	3	2	2	3	0	2	4	4	2	3	4	4	1	1	4	2	3	3	3	2	3	1	1	0	1	3	4	2	4	1	0	2	1	4	3	2	2	1	2	3	3	3	0	0	0	0	2	0	0	2	2	3	2	0	0	0	0	4	2	1	2	1	2	3	1	3	1	1	4	1	2	4	3	2	4	2	3	1	2	2	3	3	1	1	1	4	4	1	0	0	0	0	2	2	2	2	3	2	1	1	0	0	0	4	2	1	2	2	2	2	2	0	0	0	0	0	0	0	0	0	4	1	1	2	3	4	1	1	2	4	1	3	0	0	1	3	2	1	4	2	1	4	4	2	4	3	3	3	2	3	3	1	3	4	4	2	1	1	4	1	2	2	4	2	4	2	3	2	2	2	1	2	1	3	4	1	2	1	2	1	4	3	4	4	3	4	2	4	4	2	0	2	1	1	2	1	3	4	2	2	2	4	2	0	2	4	4	3	1	3	1	1	4	0	0	2	4	4	1	2	4	1	2	2	1	3	2	2	3	2	2	0	0	0	0	0	0	0	2	1	2	4	3	1	4	1	0	0	0	0	0	0	1	2	2	3	2	4	3	3	2	2	1	0	1	4	2	2	1	4	4	3	3	2	1	2	2	2	0	4	2	2	2	4	1	1	2	2	1	2	0	0	0	0	0	0	0	0	0	1	0	4	2	3	1	2	2	2	0	0	0	0	0	2	4	2	2	4	4	2	2	2	3	1	3	4	0	3	4	3	2	2	2	3	1	1	1	0	3	3	3	3	2	1	4	3	1	1	2	3	2	2	2	2	3	3	2	1	3	4	3	3	3	3	1	4	3	2	3	2	2	3	3	1	1	1	1	1	2	1	2	4	0	1	0	1	1	1	2	0	2	4	4	2	1	2	4	1	3	1	4	1	4	1	2	4	3	0	2	2	2	2	2	0	0	0	0	0	1	1	3	2	3	3	3	1	3	3	1	1	3	2	2	3	3	2	2	2	2	1	2	1	2	3	2	1	4	2	3	2	1	2	1	3	2	2	1	1	1	4	1	1	2	0	4	4	3	2	1	2	4	2	2	1	1	3	4	2	3	4	3	3	4	3	2	3	3	4	2	4	4	4	4	1	0	3	2	2	1	2	3	4	0	1	3	3	3	2	0	1	4	0	4	0	0	0	0	0	0	0	3	2	4	1	3	3	3	2	2	3	0	0	0	2	1	3	1	4	2	3	2	1	0	2	4	4	3	2	4	2	2	2	1	2	0	3	3	4	0	2	0	0	0	2	1	3	4	2	3	2	4	3	4	4	2	2	0	0	0	3	1	2	3	3	1	2	4	3	4	1	1	3	1	3	3	1	3	3	0	0	1	2	1	1	0	4	1	1	2	1	4	0	4	1	2	2	4	4	4	2	3	2	2	3	2	1	1	2	2	4	0	0	0	0	0	2	4	3	0	2	2	2	4	2	2	1	3	3	2	1	1	4	2	3	1	3	0	0	0	0	4	2	3	3	3	2	4	2	0	1	4	1	2	2	1	4	3	1	2	3	3	1	0	3	2	3	3	1	2	2	1	4	1	0	0	0	1	4	2	3	1	3	3	2	3	2	0	0	0	0	3	1	3	3	4	3	2	1	1	3	1	4	2	1	3	3	2	3	4	2	2	1	2	1	3	3	2	1	3	4	0	1	2	4	2	3	1	0	0	0	0	0	0	4	1	2	4	1	1	1	2	2	2	2	1	1	3	4	4	2	3	3	4	4	3	1	2	0	1	1	1	1	3	0	0	0	0	0	0	2	3	2	3	4	4	2	3	2	3	2	4	3	3	4	2	4	0	0	2	2	2	1	2	3	3	1	0	1	2	3	2	3	4	3	3	1	4	4	4	4	1	3	1	3	1	3	1	3	1	4	1	1	0	4	0	2	0	1	4	0	3	0	0	0	1	3	2	3	2	3	4	1	3	1	1	3	2	0	0	0	0	0	0	0	0	0	0	0	2	3	3	2	2	4	3	2	4	2	0	0	0	4	3	4	0	0	0	0	2	2	3	3	1	1	1	1	2	2	3	4	2	3	2	1	4	3	2	2	4	4	2	2	4	2	4	2	1	4	1	2	2	2	3	3	4	3	4	0	0	1	0	1	3	4	4	3	3	2	2	2	3	3	2	0	0	0	0	0	0	0	2	2	3	3	1	2	3	3	1	3	0	0	0	0	1	0	0	0	0	4	2	4	3	1	2	2	3	2	4	1	1	1	3	1	4	4	3	2	3	0	0	0	2	4	3	2	2	3	2	3	1	4	0	1	1	0	0	0	0	0	2	1	2	1	3	1	3	4	2	4	2	1	4	2	1	3	3	4	4	2	2	2	1	4	1	2	2	3	4	2	3	0	1	2	2	2	2	2	2	2	3	2	2	2	2	2	3	2	3	2	2	2	1	2	2	2	0	0	0	3	2	1	2	1	2	2	0	0	0	0	0	0	0	0	2	2	0	1	4	4	3	2	3	4	4	3	3	3	2	1	2	1	4	3	2	1	1	4	4	2	2	2	0	0	0	0	0	0	0	0	0	0	3	2	4	2	3	4	1	3	0	0	0	0	0	0	2	2	3	3	4	1	3	3	4	1	4	4	3	1	1	2	4	1	4	1	1	1	2	3	2	1	4	4	3	4	2	1	2	3	4	3	3	2	2	4	4	3	2	1	2	2	2	1	1	1	2	4	0	0	1	3	1	3	2	1	1	1	0	2	2	2	3	1	1	1	1	3	3	4	3	2	2	1	0	3	1	1	1	4	3	4	1	2	2	0	2	2	2	0	2	4	1	3	1	4	2	2	4	0	4	4	3	3	4	1	2	2	2	3	3	1	3	3	1	2	2	2	2	3	2	1	2	4	3	2	2	0	0	0	0	0	0	0	0	0	0	0	2	1	3	0	0	2	2	3	1	2	1	2	3	4	3	3	3	3	1	4	3	2	0	0	0	0	0	0	0	0	4	1	2	4	3	3	2	3	3	2	1	4	3	3	4	1	1	4	2	4	3	2	3	3	4	4	2	1	3	2	4	3	2	4	1	2	4	2	2	3	4	1	1	3	2	4	1	2	2	3	2	3	2	2	1	3	0	0	0	0	0	0	0	3	3	4	2	1	1	4	3	4	2	3	4	2	2	4	2	2	2	3	1	0	3	3	4	3	3	2	2	3	1	3	1	2	3	3	0	1	3	3	1	2	4	2	0	0	0	3	3	4	0	1	1	3	1	3	4	4	2	1	1	1	1	3	3	1	1	2	2	2	2	3	1	0	2	2	1	2	4	4	2	4	2	4	3	4	3	1	1	2	3	2	1	2	3	4	0	0	0	0	2	4	0	3	2	1	2	2	0	1	0	0	0	0	3	3	2	3	2	3	4	2	2	0	0	2	3	2	0	0	2	2	4	4	3	1	4	2	2	2	4	2	2	4	1	0	0	4	3	1	4	3	3	3	1	2	3	1	2	0	0	0	0	0	0	1	3	4	2	2	1	4	2	1	2	1	1	0	0	1	1	0	2	1	1	3	1	3	1	2	4	4	1	1	4	3	2	3	4	4	3	3	2	4	2	2	2	4	3	1	2	3	3	1	3	3	2	3	2	1	2	1	2	4	3	3	3	0	2	0	1	1	3	0	2	1	0	0	3	1	2	1	2	2	3	3	2	3	3	2	1	3	3	2	4	2	0	0	0	0	0	1	2	1	3	2	1	1	2	2	4	1	3	1	2	2	3	4	4	0	0	1	3	1	0	3	4	4	3	3	2	1	2	3	2	3	3	0	2	4	2	3	4	3	2	1	1	2	2	2	1	2	4	1	0	0	2	2	1	2	2	2	1	2	1	2	2	4	1	2	2	1	2	0	3	2	4	3	1	3	2	4	4	4	2	3	2	3	3	2	2	0	0	0	1	3	1	2	1	0	0	0	0	0	0	0	1	1	1	2	3	1	2	2	0	0	0	0	0	2	2	2	2	3	4	2	2	1	4	1	3	0	0	0	2	3	1	4	2	2	2	0	0	0	3	3	3	2	2	4	0	0	0	2	1	3	2	1	1	2	2	1	2	1	2	1	3	1	3	0	4	0	3	2	3	4	4	1	2	4	3	1	1	0	0	0	2	3	2	3	3	1	4	3	4	4	3	4	4	0	4	2	3	3	4	4	4	1	1	2	1	1	2	3	2	2	3	3	0	0	0	4	0	0	0	4	0	0	1	1	2	2	3	2	2	0	0	2	0	1	2	3	0	0	0	0	0	3	1	1	4	3	1	3	2	1	3	1	0	2	2	4	4	2	1	3	3	2	3	4	2	3	3	1	3	1	3	4	1	3	0	0	2	4	2	3	2	2	1	2	2	3	3	4	3	1	3	4	4	2	4	3	2	3	1	2	1	4	4	1	3	3	2	2	3	2	4	4	4	2	4	3	1	0	0	3	2	2	2	1	1	1	2	2	3	4	2	4	2	0	2	3	4	2	1	4	2	2	3	3	1	2	4	2	3	3	3	4	3	4	3	2	1	2	2	4	1	4	1	4	4	1	1	1	1	2	1	3	3	2	2	4	3	0	0	0	2	3	2	3	3	1	3	2	0	4	1	2	4	3	2	3	1	2	2	2	3	4	2	0	0	0	0	0	0	0	0	0	0	0	0	4	1	1	2	3	1	4	4	2	1	3	4	2	4	4	1	2	3	3	3	3	3	2	0	2	2	4	2	2	2	3	3	1	2	1	1	2	0	1	3	1	2	2	1	3	0	0	0	0	0	0	0	1	2	2	2	3	3	1	4	3	4	2	4	4	1	4	3	1	4	2	2	4	1	0	0	2	2	3	1	2	2	0	0	0	0	0	3	0	0	0	0	0	0	0	4	3	1	4	4	0	0	0	0	0	0	1	3	4	1	1	4	1	3	0	2	2	3	1	2	2	0	4	2	2	2	2	0	3	2	2	0	2	0	3	3	4	0	0	0	0	0	2	1	2	4	0	0	0	2	3	3	4	4	2	3	2	1	4	3	3	2	1	4	1	2	4	2	2	3	2	0	3	2	2	3	3	2	4	1	3	2	4	2	2	2	3	1	4	1	3	2	4	3	4	4	1	2	2	4	1	1	3	3	2	3	4	2	3	2	2	2	0	3	4	1	3	4	1	2	3	4	4	4	1	2	1	1	0	0	0	1	1	2	4	2	4	2	1	2	2	4	3	0	0	0	0	0	0	0	0	0	0	1	0	3	2	2	4	2	3	2	4	0	2	3	3	2	3	4	0	0	0	0	0	0	0	2	4	2	1	3	1	1	4	1	1	2	3	4	1	2	1	1	2	1	2	2	2	2	4	3	3	2	0	3	0	2	1	2	3	4	4	2	1	3	4	2	2	2	3	2	2	3	1	3	3	3	3	2	3	3	3	2	0	0	0	0	3	3	2	1	2	4	4	4	2	3	1	1	3	2	3	4	1	2	2	2	3	2	4	1	0	0	3	1	2	4	2	2	0	0	0	0	4	1	2	4	4	1	2	4	1	2	0	2	2	1	2	2	3	1	0	1	2	1	1	1	4	0	0	0	0	0	3	3	2	3	0	1	2	2	3	4	3	2	1	3	1	3	2	3	2	1	4	1	1	1	2	2	0	1	2	4	2	0	2	2	4	3	2	2	2	3	2	3	2	3	4	2	2	2	3	2	2	2	1	1	1	2	0	0	0	0	0	4	2	2	4	2	1	1	0	2	1	3	3	1	0	3	2	1	1	2	1	1	2	2	4	1	2	4	1	3	3	0	2	3	4	2	3	2	1	3	4	3	2	3	3	1	2	3	3	4	4	2	3	4	4	3	3	0	4	0	4	2	2	4	3	3	3	2	3	2	1	1	0	0	0	3	2	1	0	0	1	2	2	2	4	3	3	1	2	3	2	2	0	1	1	1	4	3	1	1	1	1	2	4	2	2	4	2	2	4	2	4	3	3	4	4	2	3	3	3	0	1	4	4	4	3	0	1	3	1	0	0	0	4	0	0	0	0	0	0	0	2	2	4	3	3	2	2	1	2	2	4	1	0	0	0	0	1	3	2	3	3	3	2	2	4	1	4	1	2	3	1	3	1	3	2	3	3	2	2	4	1	1	2	3	3	4	4	1	3	1	1	0	0	0	2	3	3	2	2	4	4	0	3	0	3	3	4	3	4	3	3	3	4	4	1	3	2	1	3	4	2	3	3	2	1	0	0	0	0	0	3	1	3	3	2	2	4	1	3	1	2	2	0	0	3	0	0	0	0	0	0	0	0	0	3	4	0	1	2	4	3	2	1	2	2	3	3	3	3	0	0	0	0	0	0	0	3	3	3	4	3	1	3	2	1	3	4	4	0	2	3	3	2	3	1	4	4	3	1	1	2	1	0	2	4	1	1	3	2	2	2	3	1	3	3	3	3	2	3	1	3	3	2	3	2	2	3	4	4	4	0	0	0	0	2	4	1	2	4	4	2	2	0	0	1	3	3	2	3	1	4	1	2	3	2	3	2	3	0	3	2	3	4	0	2	0	0	0	0	3	2	3	1	3	4	2	4	4	3	4	3	0	4	2	3	1	4	1	3	3	2	2	1	4	2	1	4	0	0	3	3	3	2	2	2	3	1	4	4	4	3	2	4	3	2	2	4	4	2	2	2	1	1	1	1	2	2	3	0	0	0	0	1	2	2	4	0	2	2	3	1	3	3	1	1	2	2	3	2	3	4	3	3	4	2	0	0	0	2	0	0	0	3	2	2	1	2	2	3	4	3	2	2	4	3	1	2	1	2	3	2	0	2	3	1	1	2	1	4	3	3	0	2	2	3	3	1	3	1	3	2	2	0	2	2	2	2	4	4	4	0	0	0	0	3	0	3	4	0	0	0	0	0	0	0	0	0	1	0	0	0	0	0	0	0	0	0	0	0	4	2	1	3	1	0	0	0	0	0	3	2	4	2	0	0	2	1	2	1	2	2	2	2	2	2	0	0	0	3	3	4	3	3	2	2	4	3	1	1	2	0	0	0	2	4	3	1	2	1	2	3	4	1	2	1	3	1	3	1	3	2	4	1	3	3	2	3	3	3	2	0	1	1	2	3	4	1	2	4	2	1	3	2	1	3	2	3	3	1	1	2	4	2	2	1	2	3	3	3	3	2	0	0	2	3	3	4	3	2	4	2	0	2	2	4	4	1	2	4	0	0	0	3	1	3	1	0	2	3	4	4	1	3	1	1	2	3	3	1	2	2	3	4	1	1	4	0	3	0	2	3	2	4	0	0	2	1	3	1	3	2	2	3	3	3	3	1	0	0	0	0	0	3	2	2	1	4	2	2	2	2	3	0	0	0	0	4	1	3	2	2	1	2	3	3	3	1	4	0	0	0	0	0	0	0	0	4	2	0	4	3	3	2	4	3	3	4	3	3	3	2	1	3	2	2	2	3	2	3	2	2	2	2	3	1	4	2	4	2	2	1	1	3	1	0	3	4	3	2	3	1	1	2	3	1	1	1	1	0	4	2	1	3	4	1	3	3	0	0	0	0	2	3	4	3	4	4	2	3	3	3	1	3	3	3	2	4	3	3	3	2	3	4	3	2	3	2	2	0	0	0	0	0	0	0	1	2	1	0	0	0	3	2	1	3	2	3	1	0	3	4	3	2	1	4	4	2	3	2	4	2	1	2	3	4	4	2	2	1	3	4	2	2	2	4	1	3	2	2	1	2	1	1	2	2	2	0	3	2	1	2	2	0	0	0	3	2	1	3	4	2	0	4	2	2	3	2	2	2	4	3	3	1	2	0	3	2	1	0	1	3	1	0	0	0	0	0	0	0	3	2	3	0	1	0	1	1	4	3	2	3	1	2	4	3	3	2	3	1	2	1	2	1	3	3	0	1	4	1	1	2	2	3	2	2	4	3	2	3	0	0	2	1	0	0	3	2	4	3	2	2	1	2	0	0	0	0	1	1	0	3	4	1	2	1	1	3	0	3	2	3	2	0	0	4	0	0	0	0	4	0	0	0	0	2	0	2	3	3	3	1	1	2	1	2	1	2	2	3	1	3	4	0	0	2	4	2	1	2	2	0	1	1	0	0	0	0	0	0	0	0	0	0	0	0	0	0	0	0	2	3	3	2	1	3	1	2	2	4	3	2	0	1	4	3	0	2	3	2	2	0	0	3	1	1	2	4	4	3	1	4	2	4	4	1	3	2	3	3	1	3	3	3	2	2	3	2	1	4	2	0	1	3	0	0	0	0	0	0	0	0	0	0	0	0	0	0	0	0	0	2	2	3	1	1	0	0	0	0	2	3	1	3	2	2	1	3	0	4	4	0	0	1	3	0	2	1	2	2	4	0	3	1	1	0	0	0	0	0	2	2	3	3	3	4	3	2	1	4	2	4	1	1	4	2	2	2	2	3	2	2	2	2	3	2	1	1	2	3	0	3	2	2	1	3	2	3	3	4	3	2	1	0	0	0	0	4	3	2	3	4	3	0	0	0	0	0	0	0	0	0	0	1	4	2	0	4	0	0	0	0	0	0	3	2	2	1	3	1	3	4	1	2	4	4	3	2	3	3	3	4	0	0	0	0	0	2	3	3	0	0	1	3	3	1	3	2	1	2	2	2	2	0	0	0	4	3	3	2	3	2	1	2	2	2	2	2	0	0	0	1	2	0	0	0	0	0	2	0	0	0	0	0	0	0	0	0	0	0	0	0	0	0	0	2	1	3	1	2	3	3	1	3	2	4	2	4	4	3	2	3	2	2	0	0	0	0	0	0	0	0	0	0	4	4	1	2	1	2	3	1	4	3	0	0	0	0	4	2	2	1	1	3	1	1	3	0	0	0	0	0	0	0	0	0	0	4	2	4	2	3	4	2	3	4	1	3	0	2	3	4	1	3	0	0	0	0	0	0	0	0	0	3	2	2	2	2	2	1	1	1	3	1	0	0	0	0	3	2	3	3	2	3	2	2	1	1	4	2	4	3	2	1	2	3	0	0	0	1	3	3	3	1	1	0	0	0	0	2	4	4	1	1	2	3	3	2	2	1	3	3	1	0	0	4	1	2	0	0	0	0	0	0	0	2	3	2	0	0	0	0	0	0	0	2	1	2	4	1	4	2	3	1	2	3	0	2	3	1	4	3	3	1	1	0	1	1	2	2	2	0	0	0	0	0	2	3	3	1	3	1	3	4	1	2	4	1	1	3	3	3	1	1	3	4	1	2	3	1	3	2	3	2	1	0	0	0	0	2	1	2	3	0	0	0	0	0	0	0	2	2	1	3	3	2	3	1	1	3	2	3	3	2	3	1	3	3	3	3	1	2	3	1	1	2	0	3	2	2	1	0	0	0	4	1	1	1	3	3	2	2	4	0	0	0	0	0	0	0	2	4	2	2	3	3	3	2	4	3	3	1	4	2	4	3	1	3	0	1	4	3	1	1	4	1	4	3	4	0	0	2	4	2	2	4	1	2	0	1	3	0	0	0	0	0	3	3	3	2	1	0	0	0	0	0	3	2	3	1	3	4	4	4	1	3	3	2	3	1	0	0	0	0	0	0	0	0	1	1	3	3	3	2	0	0	1	3	2	1	1	1	1	0	0	3	2	0	0	0	1	4	1	2	1	3	1	1	1	0	2	2	3	2	1	4	4	2	2	2	4	3	2	2	2	2	2	2	1	4	4	2	2	3	1	1	0	4	1	2	0	0	0	0	0	0	2	2	2	3	3	2	4	2	2	4	1	4	1	1	2	2	2	1	2	3	1	3	2	2	3	2	0	0	3	2	3	0	2	3	2	2	0	0	0	0	0	0	0	0	1	2	3	0	0	0	2	4	4	1	1	0	3	1	2	0	2	2	0	2	1	1	2	1	3	1	3	2	4	3	4	3	4	4	3	4	4	3	2	2	2	2	0	0	1	2	2	1	3	1	0	0	3	3	2	1	1	0	0	0	0	0	0	0	0	0	0	0	0	0	0	0	0	0	3	3	1	2	3	0	3	4	2	3	1	0	0	0	0	0	0	3	2	4	1	3	0	0	0	0	0	0	1	3	1	4	4	3	4	3	2	2	3	1	2	2	1	3	1	0	0	0	0	2	3	2	2	2	0	2	1	2	2	1	4	1	3	1	2	0	0	3	3	2	3	2	3	2	2	3	1	0	0	0	0	0	0	0	0	0	0	2	4	1	4	0	0	0	0	0	1	3	2	4	4	1	1	2	3	4	2	4	3	4	4	4	2	1	2	2	2	0	0	0	0	0	0	0	0	0	2	3	3	2	4	4	1	3	2	2	3	1	2	4	4	3	4	4	3	0	3	3	3	2	1	3	2	3	0	0	2	2	2	1	3	1	4	4	4	3	2	1	1	4	3	1	2	0	0	0	0	0	0	0	0	1	3	2	2	0	2	3	1	3	1	1	1	2	4	1	2	1	2	3	3	1	1	4	2	3	4	1	3	0	3	4	1	4	1	4	1	4	0	0	3	3	4	3	3	1	0	0	2	2	1	4	3	2	1	0	0	0	0	0	0	0	2	3	2	3	1	3	4	0	4	4	2	3	2	2	0	2	4	4	4	3	1	4	2	4	0	0	0	0	0	1	2	3	2	2	2	4	0	3	2	3	3	3	3	0	0	0	0	1	1	4	2	3	0	0	0	4	1	2	3	2	2	3	2	1	1	3	0	0	0	0	0	3	3	2	3	1	1	4	2	1	4	3	0	0	0	0	0	0	3	0	3	0	0	0	0	0	0	3	2	1	0	0	0	3	2	1	2	2	1	1	1	0	0	0	0	2	2	2	4	4	2	1	3	1	4	3	1	1	4	4	2	1	2	2	2	3	3	3	4	1	4	1	3	4	2	2	4	1	1	0	0	0	0	0	0	0	0	0	0	0	1	3	0	0	0	3	2	3	2	2	1	3	3
A17_1m	1	4	1	0	0	0	4	3	4	4	4	3	3	3	1	4	4	2	0	0	0	0	2	3	2	4	1	0	1	3	2	1	4	4	1	0	4	3	1	2	4	3	4	3	0	0	0	0	0	0	0	2	2	3	1	3	4	1	0	0	0	0	3	1	3	3	3	3	4	2	2	0	0	0	0	0	0	1	3	3	2	0	0	0	0	0	0	1	3	2	1	2	1	3	3	3	4	0	1	4	4	3	3	2	1	0	0	0	0	0	0	2	3	4	3	3	2	4	2	1	2	4	3	2	3	4	3	2	1	1	4	2	4	3	1	3	2	1	1	2	3	3	3	3	4	3	2	0	0	0	0	0	0	1	0	0	0	0	2	1	1	2	4	2	3	2	1	4	1	3	3	2	1	4	3	0	0	0	0	1	3	4	3	1	4	4	1	0	0	3	4	2	4	3	3	0	0	0	2	3	4	1	3	3	3	2	1	4	1	2	3	2	2	3	1	3	1	0	3	2	3	3	1	1	4	1	2	3	4	2	1	1	4	2	3	3	2	4	4	2	3	0	0	0	1	1	1	4	2	4	2	2	2	0	4	0	0	0	4	3	3	4	3	3	2	0	0	1	2	2	1	3	4	4	4	4	4	4	4	1	2	2	4	3	1	2	1	2	3	3	4	3	3	0	3	2	1	0	3	4	4	2	3	0	0	0	0	0	0	4	4	3	3	0	4	1	0	1	1	3	0	0	0	0	0	0	0	0	0	0	0	2	1	1	3	3	0	0	0	0	0	0	0	0	0	0	0	0	0	0	0	0	0	0	0	0	0	0	0	0	0	0	0	1	2	2	4	3	2	3	0	4	4	1	3	0	0	0	0	0	0	0	0	0	0	0	0	0	0	0	0	0	0	0	0	3	3	0	0	0	0	0	0	0	0	0	0	0	0	0	0	0	0	0	0	0	0	0	0	2	4	2	0	0	0	0	2	2	1	4	4	2	4	3	2	2	4	2	3	4	2	3	2	3	4	2	3	2	4	1	2	4	4	2	1	3	0	0	1	3	0	0	0	0	0	3	4	1	3	3	3	0	0	0	0	3	3	2	2	2	1	2	3	4	0	3	2	4	2	0	0	0	0	4	2	1	4	3	4	4	1	4	4	2	2	1	4	3	3	2	4	0	4	2	3	3	1	4	2	2	2	3	0	0	0	0	0	0	0	0	0	0	0	0	0	0	0	0	0	0	0	0	0	0	0	0	3	2	4	1	2	4	2	3	2	3	3	3	4	2	4	2	0	4	0	0	0	1	3	2	0	0	0	0	0	0	0	0	0	0	0	0	0	0	0	0	4	4	0	0	1	2	2	2	2	2	1	3	2	3	4	1	4	0	0	0	0	0	0	0	0	0	0	2	3	3	1	3	3	4	2	1	2	1	4	2	2	3	2	1	4	4	1	0	3	3	4	4	3	2	3	4	1	1	3	3	1	3	3	4	4	2	4	2	2	2	2	1	3	4	3	1	4	3	1	2	3	4	2	3	0	3	2	2	0	0	0	0	0	0	0	0	0	0	0	0	4	3	4	2	3	1	0	2	4	4	4	2	4	4	1	2	0	3	3	3	1	3	3	3	3	2	3	3	2	2	2	3	2	3	4	0	0	0	4	2	2	3	3	4	4	3	1	1	4	2	0	0	0	0	0	0	2	2	3	4	1	2	3	2	4	4	2	4	2	3	3	1	3	1	1	2	2	1	4	1	3	2	2	3	3	3	1	0	0	0	0	0	0	0	0	3	3	4	4	4	3	3	1	2	2	0	0	0	0	0	0	0	0	1	3	2	1	3	3	0	0	0	0	0	0	0	0	0	0	0	0	0	0	0	0	0	1	4	2	3	3	2	1	3	3	3	2	3	4	3	3	2	2	2	0	0	4	0	1	4	2	3	3	3	3	2	3	4	4	4	0	0	0	2	1	0	0	4	4	3	1	2	3	0	0	0	0	0	0	0	0	4	2	3	3	2	3	2	4	1	1	2	2	1	3	0	0	0	0	0	0	0	0	2	2	0	4	4	3	2	3	2	0	1	3	2	2	2	2	2	4	1	4	1	2	3	2	1	2	4	0	3	3	4	3	0	0	0	0	0	0	0	0	0	0	4	2	1	3	3	1	0	0	0	0	0	3	3	2	2	2	1	4	1	0	2	3	1	1	1	4	4	1	1	2	3	3	2	3	3	2	2	3	3	3	2	4	3	0	4	4	4	4	2	2	1	2	1	2	3	4	2	1	3	4	0	0	0	0	0	0	0	0	0	0	0	4	3	2	3	3	2	2	4	4	2	1	0	0	0	0	0	0	3	3	3	4	1	4	4	4	1	1	4	3	2	1	3	0	2	4	2	2	3	4	0	0	0	0	0	0	0	4	3	2	0	0	0	0	0	0	0	2	3	3	4	1	2	3	1	2	3	4	1	4	3	3	4	2	3	2	3	4	3	2	1	3	1	1	3	4	2	2	1	4	3	4	4	1	2	2	3	1	3	3	2	4	2	3	2	4	2	1	4	4	2	2	2	4	2	2	2	3	2	0	3	0	0	4	2	2	4	3	1	1	4	3	4	4	4	3	2	3	3	0	0	4	4	0	3	4	4	3	3	3	3	0	4	3	2	3	4	2	3	3	2	3	4	4	2	3	3	0	2	4	1	2	3	0	0	0	0	0	0	0	0	3	1	0	0	0	0	0	2	3	4	2	1	2	2	2	4	1	1	4	2	2	3	4	1	3	3	1	2	4	4	2	4	4	2	4	2	3	4	3	1	4	4	3	2	4	1	3	4	2	0	0	3	3	3	0	3	3	2	2	1	4	1	3	4	4	3	3	2	4	3	3	3	0	3	4	3	3	2	0	0	0	0	0	0	0	2	2	0	0	0	1	1	2	3	0	0	0	0	0	0	2	2	1	3	4	2	2	4	3	0	2	1	4	4	2	2	1	2	2	4	2	3	0	0	0	0	2	4	3	0	2	1	1	2	1	4	4	3	4	0	0	0	0	0	0	0	3	3	2	2	3	1	3	2	3	2	3	2	2	3	4	4	0	2	4	4	2	1	3	4	1	2	1	3	3	1	3	1	1	3	4	2	3	3	2	1	4	4	4	3	3	2	1	2	2	3	4	2	2	2	3	0	0	0	0	2	3	3	1	0	0	0	0	0	0	2	2	2	4	3	2	4	1	4	2	3	0	0	0	0	0	3	4	2	3	4	4	3	0	0	4	0	0	4	0	4	4	0	0	0	0	0	0	0	0	0	2	2	2	2	3	4	2	1	4	4	3	0	1	2	2	1	4	3	4	4	2	2	1	4	0	0	0	0	0	0	0	1	3	4	3	4	1	1	4	1	2	0	4	1	2	4	3	1	1	3	2	1	3	2	1	0	0	0	0	0	0	0	0	0	0	1	4	4	2	1	4	3	3	3	0	0	0	0	0	0	2	3	4	3	3	2	1	3	3	2	4	4	2	4	2	4	0	0	0	3	2	4	4	1	4	2	3	3	3	3	2	4	0	3	3	1	1	2	3	2	2	3	1	1	2	1	1	3	4	3	3	3	4	2	4	0	0	0	4	1	1	2	2	4	4	2	3	1	3	2	4	3	2	1	0	0	0	1	2	1	3	2	4	3	2	1	1	4	2	3	3	2	0	0	0	0	0	2	0	2	2	3	3	0	0	0	0	0	0	4	4	4	2	3	2	3	3	3	3	4	1	3	2	2	2	3	3	2	4	0	0	0	0	0	2	4	4	0	0	0	0	0	0	2	3	4	2	3	4	3	0	4	2	3	2	3	3	1	2	3	4	0	2	2	2	2	3	2	3	4	3	4	2	2	0	0	4	3	4	4	1	4	1	1	2	4	3	1	1	1	0	0	0	0	0	1	4	1	2	2	3	2	2	2	1	2	3	0	0	0	0	4	2	2	3	3	3	4	2	1	4	3	3	0	0	0	0	0	0	0	4	3	3	0	0	0	3	0	0	0	0	0	0	0	3	2	0	3	0	2	2	3	4	0	0	4	4	3	2	3	2	3	0	0	0	3	4	4	1	2	1	4	3	4	4	3	0	0	0	3	3	4	4	1	1	1	0	4	0	2	1	0	0	0	3	2	4	2	1	3	4	0	0	0	0	2	3	3	2	3	1	3	2	2	4	0	0	0	0	0	0	0	0	4	2	4	2	3	2	0	0	0	0	0	0	0	0	0	0	0	4	1	0	0	0	0	0	0	0	0	0	0	0	0	0	0	0	3	3	3	1	2	1	2	0	0	0	0	0	4	1	4	0	3	2	3	2	3	4	3	1	1	0	3	2	3	4	3	1	3	4	3	0	0	0	0	0	0	0	0	0	0	1	4	2	1	4	3	3	4	4	2	4	2	1	4	3	2	2	2	0	1	2	4	3	2	3	2	2	3	4	1	2	1	0	1	4	4	3	3	1	3	3	4	2	4	1	3	0	0	2	4	2	4	3	3	3	3	4	3	2	0	0	0	0	1	0	0	0	4	1	0	0	0	0	0	0	0	0	0	0	0	0	0	0	3	2	1	3	4	3	4	2	1	2	3	3	1	2	1	2	2	0	0	0	0	2	2	2	4	1	3	1	2	4	4	4	4	3	1	2	2	2	4	3	0	2	4	2	1	3	4	4	1	3	2	2	3	4	0	0	0	0	0	0	0	3	4	1	2	2	3	3	3	2	2	3	1	4	0	4	3	1	4	3	1	3	0	0	0	0	0	0	0	0	0	2	3	3	3	0	0	0	0	0	1	4	4	4	1	3	4	3	1	4	4	2	2	2	0	2	2	2	2	1	3	4	4	4	3	2	3	4	2	3	1	2	3	2	4	4	3	3	0	0	0	0	0	0	0	0	2	3	1	2	2	4	2	3	2	2	0	0	0	0	0	0	2	1	2	2	1	1	3	3	0	0	0	0	4	1	4	0	0	0	0	1	0	3	0	3	3	4	2	4	0	3	4	3	0	4	0	0	0	0	0	0	0	0	3	0	1	4	4	2	4	2	3	4	4	2	4	4	2	2	2	1	0	3	3	3	2	2	2	3	2	1	2	1	2	2	0	0	0	0	3	2	0	1	1	2	0	0	0	0	0	4	3	0	0	0	3	2	4	3	3	3	2	4	3	4	3	2	3	3	2	2	2	3	0	0	0	0	2	2	4	3	3	1	2	2	3	0	0	0	2	0	0	0	0	4	3	4	2	4	2	1	4	1	1	3	4	4	2	3	3	2	2	4	4	4	0	0	0	0	0	0	0	4	0	4	3	0	4	0	4	0	4	3	3	4	3	4	3	2	3	3	2	1	3	2	2	4	4	2	0	1	4	2	4	2	3	4	2	3	3	2	1	3	3	0	3	3	2	2	1	3	4	2	3	2	1	2	3	4	3	2	2	3	2	0	0	0	0	0	0	2	4	1	3	2	2	1	3	0	3	3	4	4	1	4	4	2	1	2	0	0	0	0	1	4	3	3	4	2	1	2	4	3	1	3	4	3	1	4	3	1	1	4	2	0	0	0	3	4	4	4	4	3	3	2	0	2	3	2	3	3	0	0	0	0	0	0	4	3	2	1	2	2	2	1	4	0	0	0	0	0	0	0	0	0	0	0	2	3	3	4	3	3	2	0	0	0	0	0	0	4	2	3	3	4	4	0	0	0	0	0	0	0	0	0	0	0	0	0	0	2	3	1	3	4	1	1	3	0	0	0	0	0	0	0	0	0	0	0	4	1	2	2	3	2	0	0	0	0	0	0	0	0	0	0	0	0	2	2	4	1	1	3	2	2	3	2	3	3	2	4	3	2	0	0	3	3	1	2	3	3	3	3	3	1	2	3	4	4	1	3	4	0	2	2	2	3	2	2	3	3	3	2	4	3	3	3	0	0	0	2	3	2	2	2	2	2	2	1	2	1	1	3	2	4	4	1	4	3	2	4	3	4	3	1	0	1	2	4	2	2	3	3	1	2	1	4	3	2	4	3	0	0	0	0	0	0	0	0	3	2	3	1	3	3	2	3	2	3	2	3	4	3	4	1	4	2	4	3	3	0	0	0	1	3	4	3	4	4	1	4	3	3	0	0	0	4	4	3	2	0	1	1	2	3	1	1	2	3	2	2	1	4	2	4	2	4	2	4	3	1	2	2	3	3	0	0	0	0	2	2	2	2	2	2	4	3	3	0	0	3	2	4	3	4	3	0	4	3	3	1	2	4	3	3	3	4	2	2	4	0	2	4	2	3	1	2	1	3	0	4	2	3	3	2	2	0	3	1	3	0	0	0	0	0	0	0	3	2	3	2	3	3	1	1	2	2	3	4	2	4	1	2	4	1	2	4	4	0	0	0	0	0	3	0	0	0	0	0	0	0	0	0	0	0	0	0	0	2	2	2	2	3	2	2	4	3	4	4	4	3	4	3	3	3	0	1	4	3	4	3	3	4	3	2	3	3	3	4	3	4	2	3	3	1	2	1	3	3	1	3	1	2	1	4	2	1	3	3	4	1	2	2	4	1	0	3	4	2	1	3	4	1	0	0	4	4	4	4	0	0	3	3	2	2	0	0	0	0	0	0	0	0	0	3	1	3	0	0	0	0	1	3	0	3	4	1	2	2	3	2	2	3	4	2	0	2	3	3	3	3	3	4	4	0	0	0	0	0	3	2	1	1	4	3	0	3	4	2	3	1	3	0	3	4	3	1	4	2	2	0	0	0	0	0	0	0	0	0	0	3	2	4	1	4	4	0	0	2	3	3	0	1	3	3	1	1	4	0	0	0	0	0	0	2	2	3	0	2	2	4	2	0	0	0	0	0	0	1	4	1	1	3	4	2	2	1	4	1	4	1	4	3	2	1	3	2	4	3	4	4	2	4	3	3	1	3	3	2	0	0	0	0	0	0	0	4	4	4	3	1	4	3	0	0	0	0	0	0	0	0	0	0	4	2	2	3	1	0	2	3	0	0	0	0	0	0	0	0	0	2	3	2	1	3	1	2	4	3	4	0	4	4	4	0	0	0	0	0	4	2	3	0	0	0	3	4	2	4	0	0	0	4	3	4	0	0	0	0	0	0	0	2	0	0	0	0	0	2	3	2	4	2	4	3	0	4	4	0	0	0	3	3	3	3	4	2	0	0	0	0	0	0	0	0	0	3	4	2	4	3	2	4	1	4	4	2	1	1	1	1	0	0	0	0	0	0	0	0	0	0	0	0	0	2	2	1	2	3	4	1	0	0	0	0	0	4	3	4	3	1	0	0	3	2	2	3	2	2	2	2	3	4	1	2	4	3	0	0	0	0	3	2	3	0	3	4	1	1	0	0	0	0	0	3	4	4	1	0	0	0	0	3	0	0	0	0	0	0	0	0	0	2	4	4	1	3	3	4	4	4	4	3	4	0	0	0	4	2	4	3	4	0	0	0	0	0	0	3	0	2	1	2	2	4	4	0	0	0	0	0	0	0	0	0	0	0	0	0	0	0	0	0	0	0	0	0	0	0	0	0	4	4	4	1	2	1	2	0	0	0	0	3	2	2	2	4	2	4	4	2	1	4	2	2	1	3	2	1	1	3	4	3	4	3	2	3	4	1	1	3	3	2	2	3	2	0	4	0	3	3	2	1	3	3	3	4	3	1	0	0	0	0	1	2	0	0	0	0	0	0	2	2	2	3	1	2	3	4	2	3	1	1	3	3	3	2	2	2	4	4	0	2	2	2	3	3	4	1	1	1	1	1	0	0	0	0	0	0	4	3	4	3	1	3	3	0	0	0	0	0	0	0	0	0	2	3	3	1	4	3	3	2	0	3	2	2	4	0	0	0	0	1	2	3	3	3	4	4	3	3	1	4	1	4	0	0	0	3	3	3	3	3	0	4	3	1	2	2	3	4	4	3	0	0	0	0	0	0	0	0	0	0	2	3	3	4	3	1	0	1	3	1	3	3	4	2	1	4	1	1	0	0	4	3	2	3	4	0	0	0	0	3	0	4	2	3	1	1	0	2	3	2	3	2	3	1	3	2	3	4	4	3	3	3	2	4	4	4	4	3	3	2	3	1	3	3	3	0	0	0	0	0	0	0	0	0	1	0	0	0	0	2	3	3	0	3	2	2	3	3	0	3	0	0	0	0	0	4	2	1	3	2	2	3	0	4	0	4	1	1	0	3	1	3	2	3	3	1	4	2	2	2	0	3	4	1	2	1	0	0	0	0	0	0	1	3	4	4	4	1	0	0	0	0	0	3	3	2	1	1	1	3	1	4	4	1	1	2	3	2	4	2	1	2	2	4	3	2	3	4	2	3	1	2	4	2	4	0	0	0	0	0	0	3	3	1	3	3	3	3	3	3	2	1	2	2	2	4	0	0	0	0	0	0	0	0	0	0	0	0	0	0	3	0	0	0	0	0	0	1	2	4	1	0	1	0	0	0	4	1	3	2	4	1	2	3	2	2	2	1	1	4	4	4	2	4	4	4	4	4	0	0	0	0	2	4	4	3	0	2	4	4	4	3	4	1	2	3	1	3	4	2	1	4	4	3	2	2	0	2	3	0	0	3	0	0	1	4	4	4	1	2	1	3	2	3	0	2	2	3	1	3	3	3	4	0	0	4	3	2	0	2	3	3	0	2	2	0	0	2	3	2	4	2	3	0	2	4	2	3	4	1	1	4	2	0	4	4	4	4	0	0	0	0	0	0	2	2	2	1	1	4	3	4	1	3	2	1	3	4	4	2	3	4	0	0	0	0	0	0	0	0	0	0	0	1	3	3	3	0	3	0	0	1	0	4	3	4	3	3	0	2	3	3	2	4	3	2	4	3	4	1	1	4	2	3	2	4	1	0	0	0	0	3	4	2	3	2	2	3	4	2	3	4	3	3	3	3	2	0	2	0	2	4	1	1	3	2	2	3	0	1	1	2	2	4	4	4	4	3	2	3	3	3	2	1	4	4	4	0	0	0	0	0	0	1	1	3	4	3	2	3	2	3	4	3	1	3	2	1	4	2	3	1	1	3	0	0	0	0	0	0	0	2	1	2	4	4	2	4	2	0	0	0	0	0	0	0	0	4	2	2	3	1	3	3	2	2	2	0	3	3	3	4	0	0	0	3	3	0	0	0	0	0	0	2	3	1	1	1	3	2	4	1	0	0	0	0	4	4	4	3	4	3	3	0	2	3	4	3	2	2	3	3	3	0	0	0	0	0	0	0	0	2	3	0	4	4	2	2	4	0	0	0	0	2	2	2	1	0	0	0	0	0	0	0	0	1	3	3	2	2	4	0	3	4	3	3	4	3	4	2	2	4	3	0	0	0	0	0	2	4	0	0	0	0	3	4	3	3	3	2	0	0	3	4	2	2	3	0	3	1	3	3	0	1	4	1	3	3	3	1	4	0	0	0	2	1	2	4	2	3	1	3	0	0	0	0	0	3	3	2	4	3	2	4	2	1	3	2	3	4	3	4	4	2	2	3	2	3	2	1	2	1	2	1	4	4	4	2	2	3	2	3	4	4	2	2	3	3	2	1	2	0	0	2	3	3	3	4	0	0	3	4	4	0	0	0	0	0	0	1	3	2	2	3	4	1	3	3	2	3	4	1	2	0	3	0	0	4	1	2	2	1	3	3	4	2	3	3	4	4	0	0	0	0	0	0	0	1	4	1	2	4	2	3	2	4	3	4	4	2	3	2	4	2	0	1	2	3	3	2	3	0	0	0	0	0	0	1	1	3	1	3	3	4	3	1	2	3	2	1	3	4	1	3	2	3	4	0	0	0	0	3	2	2	3	1	2	2	3	0	2	1	2	4	4	2	2	4	3	0	0	0	4	0	3	2	3	2	4	3	2	2	4	2	3	3	3	2	3	3	2	3	3	2	2	2	2	3	3	1	2	4	3	3	3	2	2	2	3	0	0	0	1	2	3	4	2	2	1	0	1	0	0	0	0	0	1	1	3	3	2	2	2	3	2	2	4	2	4	2	4	2	0	0	0	0	0	0	0	0	4	1	3	4	3	4	4	0	0	4	2	2	0	2	2	2	3	3	0	3	3	4	3	0	0	1	2	2	3	0	2	2	1	0	0	0	0	0	3	1	0	4	3	2	2	3	2	3	1	3	2	2	3	1	4	1	4	2	1	3	4	4	1	4	4	0	2	0	2	2	0	0	0	0	0	0	0	0	0	0	0	0	0	0	3	3	3	2	3	0	4	2	3	2	3	2	0	0	0	0	0	3	3	1	4	3	3	4	3	3	2	4	1	2	3	2	3	4	3	2	0	0	0	0	0	0	0	0	4	2	0	0	0	0	0	0	0	4	1	0	0	0	0	0	0	0	0	4	0	0	0	0	0	0	0	0	0	2	1	4	3	3	4	3	2	3	3	4	3	4	3	2	3	3	1	2	2	1	2	1	4	3	1	3	4	2	1	4	4	0	0	2	2	4	0	2	0	4	3	3	2	2	4	3	3	4	1	4	3	4	1	4	4	4	3	0	3	3	4	2	3	0	2	2	3	2	3	1	1	3	1	1	1	2	4	2	2	4	0	0	0	4	0	2	0	0	0	0	3	1	4	4	4	3	3	1	2	1	1	2	2	2	1	3	4	0	0	3	4	3	2	0	0	0	0	3	3	3	4	1	0	3	0	0	0	0	0	0	1	3	0	4	4	1	0	3	3	0	0	0	0	0	4	4	2	2	0	0	0	4	2	2	3	2	3	4	3	4	1	2	3	3	2	0	0	0	4	3	1	4	2	3	2	3	1	3	3	0	0	0	0	0	0	0	0	0	0	0	0	0	0	0	0	0	3	3	2	3	2	2	3	2	3	0	0	0	0	0	0	0	1	3	1	3	3	0	0	0	0	4	2	2	0	0	0	4	2	2	2	4	3	4	1	4	2	2	1	2	3	0	0	0	4	2	3	3	4	4	3	3	3	4	2	0	0	4	0	0	0	0	0	0	2	3	2	3	1	2	3	3	4	4	2	3	3	1	3	2	3	0	0	0	0	0	0	2	1	0	0	0	0	0	0	0	0	0	0	0	0	0	0	0	0	0	0	1	3	2	3	3	3	3	2	1	3	3	3	2	3	3	0	0	0	0	0	0	4	1	3	0	0	0	0	0	0	1	1	4	3	4	3	2	3	3	2	0	0	0	0	0	0	2	4	1	1	1	1	4	1	4	2	1	3	0	0	0	0	0	3	3	3	2	2	3	0	0	0	0	0	0	0	0	0	0	3	3	2	4	2	4	0	0	0	0	0	0	0	0	2	2	3	3	0	0	0	0	0	0	0	4	1	3	4	2	2	4	4	0	2	3	2	0	3	3	0	0	0	0	0	0	0	2	4	2	4	0	0	0	0	4	4	4	1	4	1	4	1	2	1	2	0	0	0	1	1	3	4	2	4	2	0	0	2	1	2	0	0	4	4	3	1	3	1	4	3	2	1	4	2	2	2	3	2	2	1	2	0	0	0	0	0	3	3	0	0	3	2	2	0	0	0	4	4	4	4	4	0	0	0	0	3	3	2	3	3	2	2	3	2	3	4	0	0	0	0	0	2	4	1	1	3	3	2	1	1	2	2	4	3	4	3	2	3	1	2	0	0	0	0	0	1	2	3	3	3	2	3	2	2	1	3	2	3	1	2	3	2	4	3	4	3	3	2	2	3	4	2	4	4	2	3	0	0	2	3	1	3	4	2	4	2	1	2	1	3	2	0	3	0	0	2	3	0	0	0	0	0	0	0	0	1	1	2	4	0	3	0	1	4	1	0	0	0	0	0	0	4	3	4	3	3	1	0	0	0	3	1	2	0	3	2	1	2	1	3	1	2	2	2	2	4	4	2	4	0	3	3	4	3	4	3	4	1	1	1	3	1	3	0	3	2	3	2	4	3	2	2	1	4	4	4	2	2	3	0	0	0	0	4	1	3	3	2	3	1	2	2	4	4	0	0	0	0	3	2	4	0	0	0	0	0	2	2	2	0	0	0	0	4	1	2	2	4	4	2	2	4	1	2	3	4	3	1	1	3	3	4	2	3	4	1	2	2	2	3	4	3	3	1	2	2	0	2	2	4	4	4	2	1	2	2	3	3	1	4	3	2	0	0	2	0	3	3	2	0	0	0	0	1	4	2	0	4	3	1	1	3	2	2	4	3	4	3	2	4	0	0	0	2	1	2	0	0	0	0	0	0	0	0	0	0	0	0	0	0	1	3	3	1	4	2	2	2	2	0	1	2	1	3	3	1	4	4	4	0	0	0	3	3	3	4	2	4	3	1	3	3	1	2	3	1	4	1	3	2	2	3	2	3	2	3	2	1	4	3	2	4	3	3	0	0	0	2	2	3	1	3	4	4	4	4	2	3	0	3	3	4	3	2	2	2	3	0	2	4	2	2	0	0	0	0	0	0	4	1	3	2	4	3	0	0	0	3	2	4	0	0	0	0	0	1	3	0	0	0	0	0	0	0	0	0	0	0	0	4	0	0	0	3	3	2	0	0	4	3	4	2	1	3	2	1	3	4	0	0	3	1	4	3	1	2	3	0	0	2	0	1	2	4	0	2	3	2	0	0	0	0	0	0	0	0	4	3	3	4	3	2	2	1	4	2	4	2	1	1	1	1	2	3	2	1	1	4	1	2	1	2	3	2	1	0	0	0	0	0	0	0	3	0	2	3	4	4	1	1	2	4	3	3	1	3	2	4	2	4	2	2	0	0	0	0	0	0	0	0	0	0	0	0	2	3	3	4	2	2	0	0	3	0	2	3	1	3	2	3	0	2	2	2	3	4	3	4	3	2	1	3	1	4	0	4	0	0	0	0	0	0	0	3	4	2	0	3	3	4	2	3	1	1	0	0	1	2	2	2	0	0	1	4	3	2	2	0	0	2	4	3	3	0	0	0	3	3	3	2	3	2	4	2	4	4	4	0	0	0	0	0	3	2	1	2	2	0	0	0	0	0	0	2	1	1	3	2	3	1	1	4	1	2	2	3	4	4	0	0	3	2	3	2	3	3	4	3	1	2	3	2	4	4	3	1	3	3	3	2	1	2	0	0	2	3	3	4	4	2	4	3	1	4	2	4	1	4	0	0	0	0	0	3	3	4	2	1	1	0	0	0	0	0	0	0	3	2	3	0	3	3	4	0	0	0	4	0	1	0	0	0	0	0	0	4	3	2	3	0	0	0	0	0	0	2	2	3	2	4	1	0	0	1	3	2	2	3	2	3	4	0	0	0	0	4	3	3	0	0	0	0	2	2	0	3	0	0	4	2	3	2	3	4	4	2	1	1	3	0	1	3	0	1	1	3	2	4	0	0	0	0	0	4	3	2	3	2	3	2	1	3	1	2	1	1	3	3	3	2	4	3	4	2	2	3	0	0	0	0	0	0	1	2	3	3	3	4	0	3	2	4	3	0	2	0	4	4	0	1	0	4	4	3	2	3	3	3	3	0	4	3	3	4	2	3	3	2	0	1	4	3	2	1	3	3	3	2	3	2	4	3	3	3	3	2	1	3	0	0	0	2	3	3	3	2	2	3	2	3	1	1	0	1	4	1	2	1	3	2	1	0	0	1	4	4	3	2	0	2	2	2	2	3	4	2	2	1	3	3	0	0	0	0	1	4	4	1	3	3	1	3	4	3	2	2	4	3	4	1	1	2	3	3	2	3	2	3	3	4	2	4	2	3	3	3	4	4	3	3	2	3	1	3	1	4	3	3	1	4	3	4	1	3	2	2	3	4	2	2	3	1	3	3	2	4	3	4	2	3	3	3	3	3	0	0	0	0	0	1	4	3	3	4	3	2	4	2	3	3	0	4	3	3	3	1	2	4	3	1	4	3	4	3	0	0	0	0	0	1	2	1	2	3	4	2	1	2	4	2	2	1	3	4	4	3	3	0	2	2	2	1	4	4	1	3	3	2	3	0	1	3	2	4	3	2	4	4	0	4	4	3	3	2	4	2	3	3	1	4	2	3	3	1	1	2	4	3	3	2	2	3	3	2	1	2	4	3	3	2	3	3	3	1	1	2	3	3	3	1	3	4	2	2	4	0	0	0	0	3	2	2	3	2	0	0	0	0	0	0	0	0	0	2	3	3	3	3	2	3	0	0	0	0	0	0	0	0	0	0	2	2	3	2	4	0	1	1	2	4	0	0	4	4	2	1	4	1	4	1	2	3	4	2	4	4	2	2	4	1	2	4	4	1	2	3	2	3	0	0	0	0	2	2	3	0	0	0	0	4	1	3	2	4	2	2	3	3	3	2	4	3	4	1	2	3	4	2	4	4	2	3	3	0	0	0	0	2	4	4	2	0	0	0	0	0	0	0	0	0	0	0	2	3	3	0	0	0	2	3	3	3	3	2	3	4	0	3	0	2	4	0	0	0	0	0	0	0	0	0	0	0	2	3	3	4	3	2	0	2	0	4	4	3	4	4	4	1	3	4	1	4	0	0	0	0	0	0	0	4	4	4	4	2	0	0	0	2	3	4	4	0	0	4	2	2	1	4	1	2	3	3	0	0	0	0	0	0	4	1	4	1	0	4	4	2	4	1	4	3	2	3	4	2	2	1	3	2	3	3	4	3	3	3	3	0	0	2	1	0	1	3	1	2	1	0	2	1	2	2	0	0	0	4	0	0	0	0	0	0	2	2	0	3	2	3	3	4	3	2	0	3	2	4	1	2	2	1	4	4	2	1	3	4	1	1	3	1	3	3	1	1	1	2	2	3	1	3	2	3	1	3	3	4	0	3	0	0	4	1	3	1	2	4	0	4	3	4	2	3	2	3	3	2	3	1	4	1	2	3	3	2	3	3	1	4	4	3	2	2	2	0	0	0	0	3	3	2	3	1	4	3	3	4	0	0	0	4	0	3	3	3	0	2	1	4	2	3	2	3	3	2	3	4	2	2	3	3	2	0	0	0	0	0	0	0	0	0	4	3	4	0	0	3	3	4	2	3	0	0	0	0	0	4	4	4	3	0	2	0	2	3	4	3	3	3	1	0	3	4	1	2	1	4	0	0	0	2	4	2	1	3	4	0	0	0	0	4	3	3	2	2	2	3	2	1	0	2	2	0	0	0	0	0	0	3	3	0	4	3	0	0	0	0	0	0	0	0	0	0	0	0	0	0	0	0	0	0	0	0	0	0	0	3	2	3	3	3	3	3	3	1	4	4	3	4	3	3	3	3	0	3	1	2	0	3	3	1	3	4	2	2	3	1	3	2	3	4	2	3	3	3	2	2	0	0	0	0	2	1	2	3	0	4	4	1	3	0	0	0	0	0	0	0	0	0	0	0	2	4	4	3	4	2	0	2	3	1	0	2	4	3	0	4	4	4	0	0	4	4	3	2	3	2	3	1	3	3	0	3	4	4	0	0	0	3	2	0	3	4	0	3	4	3	2	3	0	0	0	0	0	0	0	0	0	1	0	3	1	1	2	3	1	2	3	2	2	4	2	0	2	2	4	1	2	3	1	3	4	3	4	3	3	2	4	3	2	0	3	2	3	2	4	2	0	0	0	0	2	4	2	3	3	3	2	4	2	1	1	4	1	2	1	2	4	4	3	4	2	0	0	2	4	2	2	4	3	3	3	4	2	4	3	3	4	1	1	1	4	3	2	0	3	4	4	2	2	0	1	1	1	4	1	4	3	1	2	2	1	2	4	2	2	2	3	1	3	3	0	0	3	2	3	3	3	4	3	3	4	4	3	4	2	3	4	3	2	2	4	2	3	3	2	2	3	4	2	4	3	3	3	4	2	4	3	2	3	1	2	3	0	0	0	0	0	0	3	2	0	3	3	2	3	4	0	3	3	3	1	4	3	0	0	0	0	0	0	0	4	2	3	0	0	0	0	0	0	0	3	3	0	0	0	0	3	4	3	3	2	3	1	2	3	3	0	3	3	1	0	2	3	2	4	0	0	0	0	0	0	0	0	0	3	4	1	2	4	4	2	3	3	2	2	2	0	4	2	4	4	2	2	2	3	0	0	0	0	0	0	2	3	1	3	2	0	0	0	0	4	2	3	1	1	3	3	4	2	2	2	4	4	4	1	3	2	1	3	0	3	0	4	4	3	4	3	2	3	4	1	2	4	2	1	0	0	0	1	4	3	4	4	0	0	3	2	2	1	4	2	2	3	4	2	2	3	1	4	4	3	2	1	0	0	0	2	3	3	2	3	3	3	4	4	3	0	3	2	2	2	4	3	2	4	3	3	0	0	0	0	2	3	2	4	3	4	1	1	2	1	4	2	2	4	3	2	3	2	2	2	4	0	0	0	0	0	0	0	1	2	3	2	1	4	4	1	3	3	2	3	0	4	0	0	0	0	0	2	0	0	0	0	0	0	0	1	2	4	3	2	3	2	0	4	4	0	4	3	1	2	1	4	0	0	0	0	0	0	3	2	3	4	0	0	0	0	0	3	3	1	2	2	3	2	2	1	3	1	2	4	2	1	3	3	4	4	2	1	4	3	2	3	4	3	1	3	0	0	0	0	4	3	4	2	3	2	3	1	4	4	0	0	0	0	0	1	3	4	2	3	0	0	3	2	3	0	0	4	0	0	0	4	4	3	3	0	0	0	0	0	0	4	0	3	0	0	0	0	0	0	2	3	4	2	2	4	0	0	0	0	2	3	4	4	3	3	1	3	1	2	0	0	0	0	0	0	0	0	0	4	3	1	3	2	3	2	1	3	1	3	2	1	3	3	1	2	2	1	1	2	3	3	4	1	3	4	4	1	4	3	0	2	3	1	1	4	4	3	0	3	2	3	1	1	4	3	2	2	3	2	3	2	2	2	2	3	3	2	4	3	4	3	0	0	0	0	0	0	0	0	0	0	0	3	1	3	0	0	0	0	0	0	0	0	0	0	1	1	3	2	2	4	2	0	0	0	2	2	3	2	4	4	0	0	0	0	0	0	3	4	0	0	0	4	0	0	1	4	0	3	2	3	0	0	0	0	3	2	4	1	3	3	0	2	3	1	2	0	0	0	0	0	2	4	4	4	2	0	0	1	2	1	4	2	2	3	1	3	2	0	1	0	1	3	1	1	4	2	2	3	1	3	4	3	0	0	0	0	0	3	0	4	3	0	0	1	4	3	3	2	4	3	0	0	2	3	3	3	4	4	3	2	1	3	4	0	0	3	2	3	3	2	3	1	4	1	2	3	2	2	2	4	1	1	2	3	2	2	2	1	3	2	4	2	3	3	3	1	3	3	3	4	3	3	3	0	3	1	3	3	1	3	1	3	1	0	3	2	1	2	1	1	4	0	0	0	0	0	0	0	0	4	1	4	3	4	2	4	4	4	2	3	4	2	4	3	4	4	0	0	0	1	2	2	2	0	2	2	3	4	2	2	2	3	3	3	4	3	4	2	2	1	4	4	3	2	2	0	0	2	3	3	3	0	0	0	0	0	4	0	4	3	0	0	0	3	3	2	4	3	1	4	3	1	3	4	4	2	4	3	4	2	2	1	0	2	3	3	1	4	0	0	0	0	0	3	3	4	0	3	2	0	0	1	3	1	2	1	2	2	2	1	3	3	2	2	4	4	3	2	3	2	1	4	1	3	4	2	3	4	2	3	1	3	2	3	3	2	0	0	0	4	4	4	4	3	2	3	1	4	2	0	0	0	0	3	1	3	2	3	1	3	0	2	1	2	3	4	1	0	2	3	0	4	3	3	0	0	0	0	0	4	1	4	3	4	0	0	0	0	2	2	4	3	3	4	1	2	3	0	2	4	4	2	1	2	1	1	1	3	3	2	4	4	1	3	3	4	1	0	2	2	3	3	2	2	3	0	0	0	2	2	4	3	0	0	0	0	1	2	2	2	2	3	3	3	1	1	3	3	3	4	2	2	3	3	1	2	1	2	3	1	1	4	2	1	2	3	3	2	2	1	4	3	0	0	0	3	3	3	3	1	4	3	2	2	3	3	2	3	3	3	1	3	3	3	3	2	1	0	0	0	0	4	4	2	2	2	0	0	2	4	3	4	3	0	0	0	0	4	4	4	2	2	2	4	2	3	3	2	3	4	4	3	4	4	3	2	1	4	2	2	3	2	0	0	0	4	3	2	0	0	0	3	4	1	4	2	4	2	4	3	3	4	1	3	0	0	0	2	4	2	3	3	2	3	2	3	2	3	1	3	4	3	1	3	0	1	1	1	2	3	1	2	1	3	2	0	0	0	0	0	2	0	0	0	2	4	3	3	3	3	0	3	3	4	4	2	4	2	3	2	3	0	3	4	3	2	3	2	2	3	0	2	1	2	3	3	4	3	1	1	2	1	4	2	2	4	4	0	0	2	3	2	2	3	4	2	2	1	2	4	2	4	3	3	2	0	0	0	1	4	2	4	3	3	3	2	3	3	1	2	3	0	0	0	3	3	4	4	4	4	1	4	4	2	4	2	1	2	3	4	2	2	3	4	0	0	0	0	4	2	2	3	2	4	2	4	3	2	3	0	0	0	0	0	1	0	0	0	0	0	0	0	0	1	4	2	4	3	2	4	0	4	1	4	3	2	4	1	2	1	3	3	3	2	3	2	2	0	4	4	4	3	3	3	3	2	4	3	4	4	4	3	2	3	3	2	1	2	4	2	4	3	3	4	3	1	2	0	0	0	0	0	0	2	0	0	0	0	0	0	2	3	3	3	0	4	4	3	0	0	0	0	0	0	0	0	0	0	0	2	3	0	0	0	0	0	2	0	3	4	4	2	1	3	2	2	0	0	0	0	4	2	2	1	2	0	0	0	0	2	1	2	4	3	2	0	0	0	4	3	0	0	3	3	3	2	4	4	2	4	0	2	2	4	0	0	0	3	4	4	1	1	3	4	4	3	1	1	3	3	3	0	1	4	0	4	4	1	1	3	3	4	2	1	3	2	4	2	1	2	4	4	1	3	1	2	1	4	4	4	2	1	3	2	3	3	0	0	0	0	4	1	3	0	0	0	0	2	4	1	3	3	4	4	3	3	3	0	0	0	0	0	0	2	1	1	1	2	2	4	0	0	0	0	0	0	0	0	0	0	2	4	2	4	2	4	3	3	4	4	4	1	1	3	2	3	0	4	4	1	4	2	3	4	2	3	2	2	3	2	1	0	3	3	4	1	4	4	2	2	2	4	3	3	1	1	1	3	0	2	3	3	2	2	4	3	4	4	4	4	2	3	0	0	0	0	3	3	1	3	1	3	0	0	2	2	3	4	3	0	0	0	3	2	4	4	2	1	1	2	2	3	0	0	2	0	3	1	2	2	1	3	4	1	4	2	4	3	3	2	3	3	1	3	3	3	1	3	3	4	1	2	3	3	1	3	1	2	0	0	0	1	4	1	4	0	0	0	0	0	4	4	3	4	2	2	2	3	3	3	2	1	0	0	0	0	0	2	3	2	4	3	2	2	3	3	4	3	0	2	1	2	2	2	4	2	2	4	2	3	2	4	3	2	4	3	0	2	3	2	2	3	2	2	3	2	3	0	0	3	2	2	1	0	0	0	0	3	2	3	4	3	2	3	2	4	3	2	3	2	3	4	1	2	3	2	2	1	3	3	2	1	2	3	4	4	0	0	0	0	0	0	4	1	1	2	1	4	3	2	3	1	1	3	0	3	2	1	0	2	4	1	0	0	0	0	4	4	2	3	2	1	3	3	2	3	0	0	0	0	0	0	0	0	0	0	0	4	4	4	3	0	2	0	0	0	0	0	0	0	4	0	0	4	3	1	2	2	2	0	0	0	0	2	3	2	1	2	4	1	4	2	1	4	2	3	2	1	2	4	2	1	2	0	0	4	3	4	3	2	2	2	2	4	1	2	2	2	3	0	0	3	3	3	3	1	4	3	0	0	0	3	3	4	1	4	2	2	3	2	3	1	2	2	3	2	3	2	3	0	4	3	4	3	0	0	0	0	0	0	4	4	0	0	0	0	0	0	0	2	4	0	1	2	3	2	2	1	3	2	4	0	1	0	0	0	0	0	4	4	1	2	2	2	1	2	2	3	1	0	2	3	3	4	3	4	3	4	3	3	4	2	3	2	3	4	3	2	2	3	3	2	1	2	4	4	1	1	3	0	0	2	3	4	2	2	4	2	3	4	4	2	4	2	1	3	4	4	1	0	0	0	0	0	0	2	3	3	0	3	3	2	2	2	3	1	1	3	3	1	2	4	1	2	1	4	1	2	3	2	1	1	0	0	0	0	0	0	0	0	0	0	0	0	3	3	3	2	2	3	3	2	1	2	2	3	1	4	0	0	0	1	4	2	3	4	2	4	1	1	4	2	4	3	4	0	0	2	4	3	0	0	1	0	4	4	4	2	2	4	4	3	2	3	3	3	4	3	4	3	2	4	1	3	2	3	2	1	3	2	2	2	3	2	4	4	1	3	4	4	4	2	3	3	1	4	3	3	1	2	2	0	0	0	0	0	0	0	0	0	0	0	1	3	1	3	4	4	3	2	1	4	2	4	2	2	2	3	2	1	3	3	1	4	2	2	2	3	2	3	2	3	0	0	0	0	0	1	3	2	2	3	0	2	4	4	2	3	4	4	1	1	4	2	3	3	3	2	3	1	1	0	3	3	4	2	4	3	0	2	2	4	3	2	4	1	2	3	3	3	0	0	0	0	2	0	0	2	2	3	2	0	0	0	0	4	2	1	2	1	4	3	1	3	1	2	4	1	2	4	3	4	4	2	3	1	2	2	3	3	1	1	1	4	4	1	0	0	0	0	2	2	2	2	3	2	1	1	0	0	0	4	2	1	2	2	4	4	2	0	0	0	0	0	0	0	0	0	4	1	1	2	3	4	1	1	2	4	2	3	0	0	1	3	2	2	4	2	1	4	4	2	4	3	3	3	2	3	3	1	3	4	4	2	3	1	4	1	2	2	4	2	4	2	3	2	2	2	1	2	1	3	4	1	2	3	2	1	4	3	4	4	3	4	2	4	4	2	0	2	1	1	2	3	3	4	2	2	2	4	2	0	2	4	4	4	1	3	2	3	4	0	0	2	4	4	1	2	4	1	2	2	1	4	2	2	3	2	2	0	0	0	0	0	0	0	2	1	2	4	3	1	4	1	0	0	0	0	0	0	1	2	4	3	2	4	3	3	2	2	1	0	3	4	2	2	1	4	4	3	3	4	1	2	2	2	0	4	2	4	2	4	1	1	2	2	1	2	0	0	0	0	0	0	0	0	0	1	0	4	2	3	3	2	2	2	0	0	0	0	0	2	4	2	2	4	4	2	2	2	3	1	3	4	0	3	4	3	2	2	2	3	1	1	1	0	3	3	3	3	2	3	4	3	1	2	2	3	2	2	2	2	3	3	2	1	3	4	3	3	3	3	1	4	3	2	3	2	2	3	3	1	1	1	3	1	2	1	2	4	0	1	0	4	1	3	2	0	2	4	4	2	1	2	4	1	3	1	4	1	4	1	2	4	3	0	4	2	2	4	2	0	0	0	0	0	3	1	3	2	3	3	3	1	3	3	1	1	3	2	4	3	3	2	2	2	2	1	2	3	4	3	2	1	4	2	3	2	1	2	1	3	2	2	3	1	3	4	1	4	2	0	4	4	3	2	1	2	4	2	2	3	1	3	4	2	3	4	3	3	4	3	2	3	3	4	2	4	4	4	4	1	0	3	2	4	1	2	3	4	0	1	3	3	3	2	0	1	4	0	4	0	0	0	0	0	0	0	3	2	4	1	3	3	3	2	2	3	0	0	0	2	1	3	1	4	2	3	2	4	0	2	4	4	3	2	4	2	2	2	1	2	0	3	3	4	0	3	0	0	0	2	1	3	4	4	3	2	4	3	4	4	2	2	0	0	0	3	4	2	3	3	1	4	4	3	4	1	1	3	1	3	3	1	3	3	0	0	1	2	1	1	0	4	3	1	2	1	4	0	4	1	2	2	4	4	4	2	3	2	4	3	2	1	2	2	2	4	0	0	0	0	0	3	4	3	0	2	2	2	4	2	2	3	3	3	2	1	1	4	4	3	1	3	0	0	0	0	4	2	3	3	3	4	4	2	0	1	4	3	2	2	4	4	3	2	2	3	3	2	0	3	2	3	3	1	2	2	1	4	3	0	0	0	3	4	4	3	1	3	3	2	3	2	0	0	0	0	3	3	3	3	4	3	2	1	1	4	4	4	2	3	3	3	3	3	4	2	2	1	2	1	3	3	2	3	3	4	0	1	2	4	4	3	2	0	0	0	0	0	0	4	1	2	4	1	1	1	2	2	2	3	1	1	3	4	4	2	3	3	4	4	3	3	4	0	1	1	1	1	3	0	0	0	0	0	0	2	3	2	3	4	4	2	3	2	3	4	4	3	3	4	2	4	0	0	3	4	2	2	2	3	3	1	0	1	2	3	2	3	4	3	3	1	4	4	4	4	1	3	1	3	3	3	1	3	1	4	1	1	0	4	0	2	0	1	4	0	3	0	0	0	1	3	4	3	2	3	4	1	3	3	3	3	3	0	0	0	0	0	0	0	0	0	0	0	2	3	3	2	2	4	3	2	4	2	0	0	0	4	3	4	0	0	0	0	2	4	3	3	2	1	1	1	2	2	3	4	2	3	2	1	4	3	4	2	4	4	2	4	4	2	4	2	2	4	4	4	4	4	3	3	4	3	4	0	0	1	0	1	3	4	4	3	3	2	2	4	3	3	4	0	0	0	0	0	0	0	2	2	3	3	1	2	3	3	1	3	0	0	0	0	4	0	0	0	0	4	2	4	3	4	2	2	3	2	4	3	1	1	3	1	4	4	3	3	3	0	0	0	2	4	3	4	2	3	2	3	1	4	0	1	1	0	0	0	0	0	2	3	2	1	3	1	3	4	4	4	2	3	4	2	1	3	3	4	4	2	2	2	1	4	1	4	3	4	4	2	3	0	1	2	2	2	4	2	2	2	3	2	4	2	2	2	3	2	3	4	2	2	3	2	2	2	0	0	0	3	2	3	2	3	2	4	0	0	0	0	0	0	0	0	4	4	0	3	4	4	3	2	3	4	4	3	3	3	2	1	2	2	4	3	2	1	1	4	4	4	2	2	0	0	0	0	0	0	0	0	0	0	3	2	4	2	3	4	1	3	0	0	0	0	0	0	4	4	3	3	4	1	3	4	4	1	4	4	3	1	1	4	4	1	4	4	1	1	2	3	2	1	4	4	3	4	4	3	2	3	4	3	3	2	2	4	4	3	2	1	2	2	2	1	3	1	2	4	0	0	3	3	2	3	4	1	1	1	0	2	2	2	3	1	1	3	1	3	3	4	3	3	2	1	0	3	1	1	1	4	3	4	1	2	2	0	2	4	4	0	2	4	1	3	3	4	2	3	4	0	4	4	3	3	4	2	2	4	4	3	3	1	3	3	1	2	4	4	2	3	2	1	2	4	3	2	2	0	0	0	0	0	0	0	0	0	0	0	4	3	3	0	0	2	2	3	3	2	2	2	3	4	3	3	3	3	1	4	3	2	0	0	0	0	0	0	0	0	4	1	2	4	3	3	4	3	3	2	1	4	3	3	4	1	1	4	2	4	3	2	3	3	4	4	2	1	3	2	4	3	2	4	1	4	4	2	2	3	4	1	1	3	2	4	3	2	2	3	2	3	2	2	1	3	0	0	0	0	0	0	0	3	3	4	2	4	1	4	3	4	2	3	4	2	2	4	2	2	2	3	1	0	3	3	4	3	3	2	2	3	1	3	1	2	3	3	0	1	3	3	1	2	4	2	0	0	0	3	3	4	0	3	1	3	1	3	4	4	2	1	2	1	3	4	3	1	1	2	2	2	2	3	1	0	2	4	3	2	4	4	2	4	2	4	3	4	3	1	1	4	3	2	1	2	3	4	0	0	0	0	2	4	0	3	2	1	2	2	0	3	0	0	0	0	3	4	2	3	2	3	4	2	2	0	0	2	3	2	0	0	2	2	4	4	3	2	4	2	2	2	4	2	2	4	1	0	0	4	3	2	4	3	3	3	3	2	3	1	2	0	0	0	0	0	0	1	3	4	2	2	1	4	2	1	2	1	3	0	0	1	3	0	2	1	3	3	4	3	3	4	4	4	1	3	4	3	2	3	4	4	3	3	2	4	2	2	2	4	3	1	2	3	3	3	3	3	2	3	4	1	2	1	4	4	3	3	3	0	2	0	3	1	3	0	2	1	0	0	3	4	2	2	3	4	3	4	2	3	3	2	3	3	3	4	4	2	0	0	0	0	0	4	2	1	3	4	3	1	4	2	4	1	3	1	2	2	3	4	4	0	0	2	3	1	0	3	4	4	3	3	2	1	2	3	2	3	3	0	2	4	2	3	4	3	2	2	1	2	4	2	1	2	4	1	0	0	2	4	1	4	2	3	1	2	1	2	2	4	1	4	2	3	2	0	3	2	4	3	1	4	2	4	4	4	2	4	4	3	3	2	2	0	0	0	1	3	1	2	1	0	0	0	0	0	0	0	1	1	1	2	3	1	2	2	0	0	0	0	0	2	2	4	2	3	4	2	2	1	4	1	3	0	0	0	2	3	1	4	4	2	2	0	0	0	3	3	3	2	2	4	0	0	0	2	3	3	2	1	2	4	2	1	2	1	4	1	3	2	3	0	4	0	3	2	3	4	4	1	2	4	3	1	1	0	0	0	2	3	2	3	3	3	4	3	4	4	3	4	4	0	4	2	3	3	4	4	4	1	1	2	1	1	3	3	2	2	3	3	0	0	0	4	0	0	0	4	0	0	1	4	2	2	3	2	2	0	0	2	0	1	2	3	0	0	0	0	0	4	3	1	4	3	1	3	2	1	3	3	0	2	2	4	4	2	1	3	3	2	3	4	4	3	3	1	3	1	3	4	1	3	0	0	2	4	4	3	2	2	1	2	2	3	3	4	3	1	3	4	4	4	4	3	3	3	3	2	1	4	4	1	3	3	4	2	3	2	4	4	4	2	4	3	1	0	0	3	2	2	2	1	1	1	4	2	3	4	2	4	2	0	2	3	4	2	1	4	2	2	3	3	1	2	4	2	3	3	3	4	3	4	3	2	1	2	2	4	1	4	1	4	4	1	1	1	1	2	1	3	3	2	2	4	3	0	0	0	2	3	4	3	4	1	3	2	0	4	1	4	4	3	2	3	1	2	2	4	3	4	2	0	0	0	0	0	0	0	0	0	0	0	0	4	1	3	2	3	2	4	4	2	1	3	4	2	4	4	1	2	3	3	4	3	4	4	0	4	2	4	2	2	2	3	3	3	2	1	1	2	0	1	3	1	2	2	1	3	0	0	0	0	0	0	0	1	2	2	2	3	3	1	4	3	4	2	4	4	3	4	3	1	4	2	2	4	1	0	0	2	2	3	3	4	4	0	0	0	0	0	3	0	0	0	0	0	0	0	4	3	1	4	4	0	0	0	0	0	0	1	3	4	2	1	4	1	3	0	2	2	3	2	2	4	0	4	2	2	4	2	0	3	2	2	0	2	0	3	3	4	0	0	0	0	0	2	1	2	4	0	0	0	2	3	3	4	4	4	3	2	1	4	3	3	2	1	4	1	2	4	4	2	3	2	0	3	2	2	3	4	2	4	2	3	2	4	2	2	2	3	1	4	1	3	2	4	3	4	4	1	2	2	4	1	1	3	3	2	3	4	4	3	2	2	2	0	3	4	1	3	4	1	2	3	4	4	4	2	4	3	3	0	0	0	1	1	2	4	4	4	2	1	3	4	4	3	0	0	0	0	0	0	0	0	0	0	3	0	3	2	2	4	2	3	4	4	0	2	3	3	2	3	4	0	0	0	0	0	0	0	2	4	2	1	3	1	1	4	1	1	2	3	4	1	2	1	1	4	3	4	2	2	2	4	3	3	2	0	3	0	2	1	2	3	4	4	2	1	3	4	2	4	2	3	2	2	3	1	3	3	3	3	2	3	3	3	2	0	0	0	0	3	3	2	1	2	4	4	4	4	3	3	1	3	2	3	4	1	2	2	2	3	2	4	1	0	0	3	1	2	4	2	2	0	0	0	0	4	3	2	4	4	4	2	4	1	2	0	4	2	1	2	4	3	2	0	2	3	3	1	1	4	0	0	0	0	0	3	3	2	3	0	3	2	2	3	4	3	2	1	3	1	3	2	3	2	1	4	1	1	1	2	2	0	3	2	4	2	0	2	4	4	3	2	2	2	3	2	3	2	3	4	2	2	2	3	2	2	2	1	2	1	2	0	0	0	0	0	4	2	2	4	2	1	1	0	2	1	3	3	1	0	3	2	1	1	2	1	1	2	2	4	3	2	4	3	3	3	0	2	3	4	2	3	2	1	3	4	3	2	3	3	2	2	3	3	4	4	2	3	4	4	3	3	0	4	0	4	2	4	4	3	3	3	2	3	2	1	1	0	0	0	3	2	1	0	0	1	2	2	2	4	3	3	1	2	3	2	2	0	1	1	1	4	3	1	1	1	1	2	4	2	2	4	2	2	4	2	4	3	3	4	4	2	3	3	3	0	1	4	4	4	3	0	1	3	1	0	0	0	4	0	0	0	0	0	0	0	2	2	4	3	3	4	2	2	2	4	4	1	0	0	0	0	1	3	2	3	3	3	2	2	4	1	4	1	2	3	1	3	1	3	2	3	3	2	2	4	1	1	2	3	3	4	4	1	3	1	3	0	0	0	2	3	3	2	2	4	4	0	3	0	3	3	4	3	4	3	3	3	4	4	1	3	2	3	3	4	2	3	3	2	3	0	0	0	0	0	3	1	3	3	2	2	4	2	4	2	2	2	0	0	3	0	0	0	0	0	0	0	0	0	3	4	0	3	2	4	3	2	1	2	2	3	3	3	3	0	0	0	0	0	0	0	3	3	3	4	3	1	3	2	4	3	4	4	0	2	3	3	2	3	1	4	4	3	1	2	2	1	0	2	4	1	1	3	2	2	2	3	1	3	3	3	3	3	3	3	3	3	4	3	2	2	3	4	4	4	0	0	0	0	2	4	1	2	4	4	2	2	0	0	1	3	3	4	3	2	4	1	2	3	2	3	2	3	0	3	2	3	4	0	2	0	0	0	0	3	2	3	1	3	4	2	4	4	4	4	3	0	4	2	3	1	4	3	3	3	2	2	1	4	2	1	4	0	0	4	3	3	4	3	2	3	1	4	4	4	3	2	4	3	2	2	4	4	2	2	2	1	1	1	1	2	2	3	0	0	0	0	1	2	2	4	0	2	2	3	1	3	3	3	3	4	2	3	2	3	4	3	3	4	2	0	0	0	2	0	0	0	3	4	2	1	2	4	3	4	3	2	2	4	3	3	4	3	2	3	4	0	2	3	1	1	2	1	4	3	3	0	2	2	3	3	3	3	3	3	4	4	0	2	2	2	2	4	4	4	0	0	0	0	3	0	3	4	0	0	0	0	0	0	0	0	0	2	0	0	0	0	0	0	0	0	0	0	0	4	2	1	3	1	0	0	0	0	0	4	2	4	2	0	0	2	1	2	1	2	4	2	2	2	2	0	0	0	3	3	4	3	3	2	2	4	3	3	1	2	0	0	0	2	4	3	1	2	1	2	3	4	3	3	1	3	1	3	1	3	4	4	3	3	3	2	3	3	3	2	0	1	4	2	3	4	3	2	4	2	1	3	2	4	3	4	3	3	3	3	4	4	2	2	1	2	3	3	3	3	2	0	0	2	3	3	4	3	2	4	2	0	2	2	4	4	2	4	4	0	0	0	3	3	3	1	0	4	3	4	4	1	3	1	1	2	3	3	1	2	2	3	4	1	3	4	0	3	0	2	3	2	4	0	0	2	1	3	1	3	2	2	3	3	3	3	1	0	0	0	0	0	3	4	2	3	4	2	2	2	2	3	0	0	0	0	4	1	3	2	2	1	2	4	3	3	1	4	0	0	0	0	0	0	0	0	4	2	0	4	3	3	2	4	3	3	4	3	3	3	2	1	3	2	2	2	3	2	3	2	2	2	2	3	1	4	2	4	2	2	1	3	3	3	0	3	4	3	2	3	1	3	2	3	3	4	1	3	0	4	2	1	3	4	1	3	3	0	0	0	0	2	4	4	3	4	4	2	3	4	3	3	3	3	3	2	4	3	4	3	4	3	4	3	2	3	4	2	0	0	0	0	0	0	0	1	2	1	0	0	0	3	2	1	3	4	3	3	0	3	4	3	2	1	4	4	3	3	2	4	2	3	2	3	4	4	2	4	1	3	4	2	2	4	4	2	3	2	2	1	2	1	2	2	2	2	0	3	2	1	2	2	0	0	0	3	2	1	3	4	2	0	4	2	2	3	2	2	2	4	3	3	3	2	0	3	2	1	0	1	3	1	0	0	0	0	0	0	0	3	2	3	0	1	0	1	1	4	3	2	3	1	4	4	3	3	2	3	1	2	1	2	1	3	3	0	1	4	1	1	2	2	3	2	2	4	3	2	3	0	0	2	1	0	0	3	2	4	3	2	2	1	2	0	0	0	0	1	1	0	3	4	2	2	1	1	3	0	3	2	3	2	0	0	4	0	0	0	0	4	0	0	0	0	2	0	2	3	3	3	3	1	4	1	2	1	2	2	3	4	3	4	0	0	4	4	4	3	4	2	0	1	1	0	0	0	0	0	0	0	0	0	0	0	0	0	0	0	0	2	3	3	2	3	4	1	2	2	4	3	2	0	4	4	3	0	2	3	3	2	0	0	3	1	1	2	4	4	3	1	4	4	4	4	2	3	4	3	3	1	3	3	3	2	2	3	2	3	4	2	0	1	3	0	0	0	0	0	0	0	0	0	0	0	0	0	0	0	0	0	2	2	3	3	1	0	0	0	0	4	3	1	3	2	4	3	3	0	4	4	0	0	1	3	0	2	1	4	2	4	0	3	3	3	0	0	0	0	0	2	2	3	3	3	4	3	2	1	4	2	4	1	1	4	4	4	4	2	4	2	2	2	2	3	2	1	1	2	4	0	3	2	4	2	4	2	3	3	4	3	2	1	0	0	0	0	4	3	2	3	4	3	0	0	0	0	0	0	0	0	0	0	1	4	2	0	4	0	0	0	0	0	0	3	2	2	1	3	1	3	4	1	2	4	4	3	2	3	3	3	4	0	0	0	0	0	2	3	3	0	0	1	3	3	1	3	2	1	2	3	2	2	0	0	0	4	3	3	4	3	2	3	3	4	4	4	2	0	0	0	1	2	0	0	0	0	0	4	0	0	0	0	0	0	0	0	0	0	0	0	0	0	0	0	2	1	3	1	2	3	3	1	3	2	4	2	4	4	3	4	3	2	2	0	0	0	0	0	0	0	0	0	0	4	4	1	2	3	2	3	4	4	3	0	0	0	0	4	2	2	1	3	3	1	3	3	0	0	0	0	0	0	0	0	0	0	4	2	4	2	3	4	2	3	4	1	3	0	2	3	4	1	3	0	0	0	0	0	0	0	0	0	3	2	2	2	2	2	1	1	1	3	1	0	0	0	0	3	2	3	3	2	3	4	2	3	1	4	2	4	3	2	1	2	3	0	0	0	1	3	3	4	1	1	0	0	0	0	2	4	4	1	1	2	3	3	2	2	3	3	3	1	0	0	4	1	4	0	0	0	0	0	0	0	2	4	2	0	0	0	0	0	0	0	2	2	2	4	1	4	2	3	4	2	3	0	2	3	3	4	3	3	1	3	0	3	4	4	2	4	0	0	0	0	0	2	3	3	3	3	3	3	4	1	2	4	3	1	3	3	3	1	1	3	4	2	2	3	4	3	2	3	4	1	0	0	0	0	4	3	3	4	0	0	0	0	0	0	0	2	2	1	3	3	2	3	1	1	3	2	3	3	2	4	2	3	4	3	3	1	2	3	1	2	2	0	3	2	4	1	0	0	0	4	3	1	1	3	3	2	2	4	0	0	0	0	0	0	0	2	4	2	4	3	3	3	2	4	3	4	3	4	2	4	3	3	3	0	3	4	3	1	1	4	1	4	3	4	0	0	2	4	3	2	4	3	2	0	1	3	0	0	0	0	0	3	3	3	4	3	0	0	0	0	0	3	2	4	1	3	4	4	4	1	3	3	4	3	2	0	0	0	0	0	0	0	0	1	1	3	3	3	2	0	0	1	3	2	1	3	1	3	0	0	3	2	0	0	0	1	4	1	2	1	3	2	1	1	0	4	4	4	4	3	4	4	2	4	2	4	3	4	4	2	2	2	2	1	4	4	2	4	3	2	2	0	4	1	4	0	0	0	0	0	0	2	2	4	3	4	4	4	4	2	4	1	4	4	1	2	2	2	1	2	3	3	4	4	2	3	2	0	0	4	2	3	0	2	3	2	2	0	0	0	0	0	0	0	0	3	2	3	0	0	0	2	4	4	3	3	0	3	1	4	0	2	2	0	4	1	1	2	3	3	3	3	4	4	3	4	3	4	4	3	4	4	3	2	2	4	2	0	0	1	2	2	1	3	1	0	0	3	3	4	3	1	0	0	0	0	0	0	0	0	0	0	0	0	0	0	0	0	0	3	3	1	2	3	0	3	4	2	3	1	0	0	0	0	0	0	3	2	4	1	3	0	0	0	0	0	0	1	3	1	4	4	3	4	3	2	2	3	3	2	4	1	3	1	0	0	0	0	2	3	2	2	2	0	2	4	2	2	3	4	3	4	3	2	0	0	3	3	2	3	2	3	2	2	3	1	0	0	0	0	0	0	0	0	0	0	4	4	1	4	0	0	0	0	0	1	3	2	4	4	1	1	2	4	4	2	4	3	4	4	4	2	1	2	2	2	0	0	0	0	0	0	0	0	0	2	3	3	2	4	4	1	3	2	2	3	1	2	4	4	3	4	4	3	0	3	3	3	2	1	3	2	3	0	0	2	2	3	1	3	1	4	4	4	3	3	1	3	4	3	3	4	0	0	0	0	0	0	0	0	1	3	2	2	0	2	3	3	3	3	1	1	2	4	3	2	1	2	3	3	1	1	4	2	3	4	2	3	0	3	4	3	4	3	4	4	4	0	0	4	3	4	3	3	1	0	0	2	2	1	4	3	2	1	0	0	0	0	0	0	0	4	3	2	3	1	3	4	0	4	4	4	3	2	4	0	2	4	4	4	3	1	4	4	4	0	0	0	0	0	3	2	3	4	2	2	4	0	3	2	3	3	3	3	0	0	0	0	1	1	4	2	3	0	0	0	4	1	2	3	2	2	3	2	1	1	3	0	0	0	0	0	3	3	2	3	3	1	4	2	3	4	3	0	0	0	0	0	0	3	0	3	0	0	0	0	0	0	3	2	2	0	0	0	3	2	1	2	2	1	1	1	0	0	0	0	2	2	3	4	4	2	1	3	3	4	3	3	2	4	4	3	1	2	2	2	3	3	3	4	1	4	3	3	4	2	2	4	1	1	0	0	0	0	0	0	0	0	0	0	0	1	3	0	0	0	3	2	3	2	2	1	3	3
A18_1m	1	0	0	1	4	1	2	3	2	4	4	3	1	3	1	4	4	0	1	2	1	1	0	0	0	0	0	0	0	0	0	0	0	0	0	0	0	0	0	0	4	3	4	0	0	0	0	0	0	0	0	0	0	0	0	0	0	1	1	3	1	3	1	1	3	3	3	3	4	0	2	2	1	4	2	1	1	1	2	3	2	4	3	3	4	2	4	1	3	0	0	0	0	0	0	0	4	0	1	4	4	3	3	2	1	4	1	2	3	2	4	2	3	4	3	1	2	0	0	0	0	0	0	0	0	0	3	2	1	1	4	2	4	2	1	3	2	1	0	1	3	3	3	0	3	1	2	0	0	0	1	2	4	1	0	0	0	0	2	1	1	2	4	2	3	0	1	4	1	3	3	2	1	2	0	2	1	3	1	0	0	0	3	1	4	2	1	0	0	3	2	2	0	0	0	3	2	2	2	3	4	1	3	3	0	0	1	4	1	2	3	2	2	3	1	3	1	1	3	2	1	3	1	1	1	1	2	3	4	2	1	1	0	0	0	0	0	1	2	1	3	0	0	0	0	0	0	4	2	4	0	2	2	2	3	2	3	1	0	0	0	0	0	0	0	0	0	0	2	2	1	3	4	4	4	4	2	4	2	1	2	2	2	3	1	1	1	2	3	3	4	3	1	4	1	2	1	1	2	4	4	2	3	0	3	2	1	3	2	4	2	3	3	1	4	1	4	0	1	3	3	3	2	3	1	3	2	3	3	3	2	2	1	1	3	3	2	1	3	3	4	1	1	1	3	3	2	2	2	4	2	2	2	1	1	4	4	1	2	1	3	1	3	1	1	2	4	3	1	3	2	4	0	0	3	3	3	4	2	1	3	3	2	2	1	2	0	2	3	3	3	4	1	1	3	3	3	3	4	2	3	3	2	4	3	1	3	1	1	1	2	1	2	3	4	1	0	0	0	1	2	2	0	4	2	2	2	2	1	4	2	2	1	3	2	0	0	2	3	4	2	3	2	3	4	2	3	2	0	0	0	0	1	0	1	2	1	4	1	3	0	0	0	0	0	2	4	1	3	1	3	0	0	1	3	3	3	2	2	2	1	2	3	4	1	3	2	4	2	2	1	2	1	4	2	1	4	3	3	4	1	2	4	2	0	0	0	0	0	0	0	2	4	2	1	3	1	2	2	2	2	1	4	2	0	1	3	3	2	0	2	2	2	3	2	4	1	1	2	4	0	0	0	1	2	2	3	2	4	1	2	2	2	3	2	3	3	3	4	2	4	2	2	4	2	1	3	1	3	2	2	2	2	4	1	3	4	2	4	4	1	2	4	4	2	1	4	4	2	2	0	2	2	2	2	2	1	3	2	3	4	1	4	2	1	4	2	2	3	2	2	2	2	0	3	3	1	3	3	1	2	1	2	1	4	2	2	3	2	1	4	0	0	0	0	0	2	2	3	0	3	4	1	0	3	3	0	1	0	2	0	0	0	0	0	0	0	0	0	0	0	0	0	0	0	0	0	4	2	3	0	0	0	2	0	1	4	3	3	2	2	2	0	0	0	0	4	3	4	2	3	1	2	2	4	4	4	2	4	4	1	2	3	3	3	3	1	3	0	0	0	2	3	0	0	0	0	0	0	0	0	0	0	0	4	0	2	0	3	0	0	0	0	0	4	2	3	2	4	4	1	4	2	2	3	4	1	2	1	2	1	4	2	0	2	3	3	1	3	1	1	1	2	1	4	1	3	2	2	3	3	3	1	0	0	0	0	0	0	0	0	0	0	0	4	4	3	3	1	2	2	3	1	1	3	1	2	1	1	1	3	2	1	3	3	0	0	0	3	2	1	1	2	1	2	4	3	3	4	1	1	3	1	4	2	3	3	0	1	3	0	3	2	3	0	3	3	2	2	2	1	1	4	2	1	4	2	3	1	3	3	2	3	4	4	4	3	1	3	0	1	2	3	4	4	3	1	2	3	2	2	3	2	3	2	2	3	4	2	3	3	0	0	1	4	1	3	2	2	1	3	1	3	2	2	1	4	0	3	2	2	2	4	4	3	2	3	2	2	0	0	2	2	0	2	2	4	1	4	1	2	3	0	1	2	4	0	3	3	2	3	2	2	2	4	3	1	2	2	3	3	4	2	1	3	3	1	2	4	3	1	4	3	3	2	2	2	0	3	1	3	2	3	1	1	1	2	4	1	1	2	3	3	2	3	3	2	2	3	3	3	2	4	3	1	0	4	1	0	2	2	1	2	1	1	1	4	0	0	0	0	0	0	0	0	0	0	0	0	1	3	4	4	0	2	3	3	2	2	4	1	2	1	2	4	2	3	1	4	3	3	3	0	1	0	2	4	1	1	4	3	2	0	0	0	0	0	0	0	0	0	2	4	3	0	3	1	1	2	3	2	1	0	0	0	0	0	0	0	0	3	4	1	2	3	1	2	2	4	1	3	3	3	2	2	1	2	3	4	3	2	1	1	1	0	2	2	2	2	1	4	3	4	4	1	2	2	3	1	3	3	2	4	2	3	0	3	0	1	4	4	2	2	2	4	2	2	2	1	2	2	3	3	2	4	2	2	4	3	1	1	0	0	1	4	2	3	2	3	0	0	0	4	4	3	1	4	4	3	3	1	3	3	4	3	2	3	4	2	3	3	2	3	4	2	2	3	3	0	2	4	1	2	3	0	0	0	0	0	1	4	1	0	0	4	1	0	0	0	2	2	4	2	1	2	2	1	4	0	0	2	2	2	3	4	1	3	1	1	2	4	4	2	0	4	2	4	2	3	4	3	1	4	4	3	2	4	1	0	0	0	0	0	0	0	0	0	0	0	0	0	0	4	1	0	4	2	3	3	2	2	3	3	3	4	3	4	1	3	2	2	2	4	3	1	1	1	0	0	4	3	2	1	1	2	3	2	3	0	0	0	0	0	0	0	1	4	2	2	4	3	2	2	1	3	2	0	2	1	2	2	4	2	3	0	0	0	0	2	2	1	0	0	0	0	0	0	0	0	0	2	1	1	2	2	4	4	3	3	1	2	2	3	1	3	2	0	2	3	2	2	1	3	4	1	1	4	4	2	1	3	4	1	2	1	3	0	0	0	0	0	0	0	2	3	3	2	1	0	0	0	1	3	2	1	2	2	0	2	2	2	2	3	0	0	2	2	1	3	3	1	2	2	3	2	1	2	2	2	2	4	3	2	4	1	4	2	3	3	0	0	0	0	0	0	0	3	2	4	3	0	0	0	0	0	0	0	0	0	0	0	0	0	0	0	0	0	0	2	2	2	2	3	4	2	1	4	4	3	3	1	2	2	1	0	0	2	4	2	0	1	0	3	2	2	0	0	0	0	0	0	0	0	0	0	0	0	0	0	2	4	1	1	4	3	1	1	3	2	1	3	2	1	2	3	2	3	1	3	3	0	0	0	1	4	4	2	1	4	3	3	3	2	3	1	1	3	0	2	3	2	3	3	0	1	0	1	2	2	4	0	4	2	4	0	0	0	0	0	0	0	0	0	0	0	0	0	0	2	4	1	3	0	0	0	0	1	2	2	3	1	1	2	1	1	3	4	3	3	0	0	0	0	1	0	0	1	1	1	2	0	3	4	2	3	1	0	2	1	1	2	1	1	4	1	1	2	1	3	2	4	3	2	1	1	4	2	3	3	2	2	2	3	2	3	2	2	2	2	3	3	4	2	2	3	2	1	4	4	4	2	3	2	3	3	3	3	4	1	3	2	2	2	0	0	0	0	2	1	2	2	2	2	3	2	1	3	4	3	0	0	2	3	4	0	0	0	0	0	0	0	3	2	3	3	0	2	3	2	3	2	2	2	2	3	2	3	0	0	0	0	0	1	3	0	0	4	4	1	4	1	1	2	4	3	1	1	1	2	2	1	3	2	0	0	0	2	2	1	1	2	2	0	2	3	4	0	2	2	0	0	0	3	3	3	2	2	1	4	3	3	4	1	3	4	1	1	4	2	3	3	0	0	0	3	3	2	2	1	2	2	3	3	2	2	0	3	2	2	3	3	0	0	0	0	0	0	0	0	0	2	2	3	3	4	4	1	0	0	0	3	4	4	3	2	3	1	3	3	4	1	1	1	1	4	4	3	2	1	2	2	2	3	2	4	2	1	3	4	2	4	3	0	2	1	3	2	3	1	3	2	2	0	2	2	2	3	2	0	4	4	4	2	4	2	3	0	4	1	1	0	1	2	2	0	0	0	0	2	1	2	3	3	3	4	3	1	2	2	2	1	4	3	4	4	0	0	0	0	0	0	0	1	1	2	1	1	4	1	0	2	3	2	3	2	3	2	3	1	1	3	1	2	1	4	3	1	1	2	3	3	3	1	4	1	1	0	3	2	2	4	2	2	3	4	1	3	4	1	2	4	2	1	2	3	2	0	0	0	1	2	4	3	0	3	0	2	3	2	1	2	1	2	0	0	0	0	0	0	0	3	2	2	4	1	3	2	0	2	4	2	4	1	3	3	3	4	3	2	1	2	1	2	1	2	4	1	4	1	2	2	1	3	4	1	1	1	4	2	3	3	3	1	3	2	0	3	4	3	4	2	1	2	0	3	1	2	1	2	0	4	2	3	2	2	2	2	4	1	0	1	2	4	4	0	4	3	1	2	2	2	2	3	0	2	4	2	1	3	4	1	1	3	2	0	0	0	1	1	1	3	3	1	1	0	0	0	0	0	3	3	0	0	0	0	1	0	3	4	1	1	0	0	0	0	0	3	1	2	4	2	1	2	1	2	0	0	0	3	1	1	3	1	0	0	0	0	0	1	1	3	1	4	4	2	0	0	0	0	0	0	0	1	3	4	2	2	3	2	3	3	2	3	1	2	1	1	2	4	3	3	3	3	3	2	1	2	1	3	2	3	1	2	2	4	0	1	2	2	3	0	2	0	0	0	2	1	2	2	1	1	1	3	0	0	0	0	4	1	4	1	1	1	1	1	2	1	3	3	1	0	2	0	1	3	1	3	2	4	0	0	0	0	0	0	0	0	1	2	1	1	0	2	4	2	3	2	1	0	0	0	0	0	0	0	3	0	0	0	1	2	2	3	2	1	2	1	2	2	2	1	3	4	0	2	3	1	1	2	0	2	2	3	3	2	1	0	0	0	0	2	4	3	3	3	0	4	3	4	3	2	3	3	2	2	2	3	2	4	1	4	2	2	4	1	3	1	2	2	3	4	2	3	2	3	2	2	1	4	3	0	0	4	2	1	3	1	1	1	2	4	2	0	3	2	2	2	4	0	3	2	3	2	2	3	0	0	2	1	3	3	4	1	0	0	0	3	0	0	0	0	0	2	3	1	2	1	3	2	2	4	4	2	2	1	4	0	3	2	3	4	2	3	3	2	1	1	3	2	3	3	0	2	1	3	4	2	3	2	1	2	3	4	3	2	0	3	2	4	2	1	1	2	1	2	4	1	3	2	2	0	0	0	0	3	2	0	1	4	4	2	1	2	2	1	2	2	1	4	3	3	4	2	1	2	4	3	1	3	0	0	0	4	3	1	1	4	2	0	0	3	3	4	2	3	4	3	3	1	1	2	3	0	3	3	4	4	3	3	2	3	4	3	1	1	1	2	0	0	0	3	2	3	3	1	3	2	3	3	4	4	2	3	3	2	3	3	2	2	1	1	3	4	1	0	0	0	3	4	4	1	3	0	4	4	2	0	3	3	1	1	4	2	1	1	3	1	1	4	1	1	3	4	2	3	2	0	0	0	0	1	2	1	4	1	2	2	3	2	0	1	4	3	4	1	4	2	3	1	4	3	2	2	4	1	1	3	2	2	3	2	3	3	2	4	1	2	0	0	3	0	0	0	0	0	0	0	0	0	0	0	0	0	0	0	0	3	2	0	2	3	2	2	3	3	3	0	0	3	0	3	1	2	3	1	3	2	2	2	2	2	2	1	0	0	0	0	1	2	0	0	0	0	2	4	3	2	3	0	4	1	2	4	2	2	3	1	1	0	1	4	3	2	4	3	0	0	0	0	0	0	0	0	3	2	3	1	3	3	2	3	2	3	2	3	4	1	4	1	4	2	2	3	3	0	0	2	1	3	4	3	4	4	1	4	3	3	1	2	2	4	2	1	2	3	1	1	2	3	1	1	2	3	2	2	1	0	2	4	2	2	0	0	0	0	0	0	0	3	2	4	2	2	2	2	2	2	2	2	4	3	3	2	2	0	0	0	0	0	0	2	4	1	1	0	0	0	0	0	0	0	0	0	0	0	0	4	2	3	1	2	1	1	2	2	2	3	0	0	0	0	0	0	0	3	1	2	1	3	2	0	3	2	3	2	3	3	1	1	2	2	0	0	0	0	0	0	4	1	1	2	4	0	0	0	0	0	3	0	0	0	0	0	0	0	0	0	0	0	0	0	4	2	2	2	2	0	0	0	0	0	0	0	0	0	2	3	3	3	1	0	1	0	1	3	1	4	0	2	3	3	1	2	1	0	2	3	3	0	2	0	0	0	0	0	0	0	0	0	0	1	3	3	4	1	1	2	4	1	4	3	3	2	1	3	4	1	3	2	2	3	4	2	2	2	3	1	2	2	4	2	4	2	3	4	2	4	2	0	0	0	2	4	3	3	1	1	3	3	0	0	0	0	3	2	2	0	4	2	4	1	3	3	3	1	3	4	4	0	0	0	0	0	3	0	1	1	4	3	2	3	2	1	3	1	3	3	3	0	3	1	4	2	2	1	3	3	3	4	4	1	2	1	3	3	2	4	1	4	4	0	0	1	3	0	0	0	0	0	0	0	0	3	0	0	0	0	0	2	2	3	1	2	2	3	2	0	0	0	0	0	0	1	4	1	1	1	4	2	0	1	2	1	4	1	4	3	2	0	3	2	2	3	4	4	2	4	1	3	1	3	3	2	1	0	0	0	0	0	0	0	2	4	3	1	4	3	4	4	2	2	3	2	0	1	1	4	2	2	2	3	1	3	2	3	1	1	1	2	2	3	2	1	2	2	3	0	1	3	1	2	0	0	4	3	4	3	1	1	2	2	1	4	2	2	3	0	0	0	3	4	2	4	1	2	4	4	3	4	3	2	2	3	1	1	2	0	0	0	0	0	0	2	3	2	4	2	4	3	4	2	4	2	1	1	3	1	3	1	3	2	1	3	4	4	2	1	3	2	0	0	0	0	0	0	0	0	0	0	0	0	0	0	0	0	4	4	1	2	2	4	4	4	1	2	3	2	4	2	2	1	2	3	4	1	1	0	0	3	1	4	1	4	3	1	3	4	3	2	0	3	2	2	2	2	3	4	1	2	1	3	2	0	0	0	0	0	0	0	0	0	0	1	0	0	0	1	2	3	4	1	1	3	2	1	3	0	2	3	2	4	1	4	1	2	4	2	0	4	0	3	2	4	4	4	4	3	3	2	3	2	3	2	4	1	4	1	1	4	2	2	4	0	0	2	3	2	2	4	4	3	1	3	3	2	1	4	3	1	3	3	2	3	2	1	4	3	1	0	0	0	0	0	0	0	2	4	4	1	2	1	2	4	4	3	4	0	0	2	2	2	2	2	1	2	0	0	0	2	1	3	2	1	1	3	0	3	4	3	2	3	4	1	1	1	3	2	2	0	2	3	4	1	2	3	2	1	3	3	3	4	3	1	1	3	2	0	1	0	2	2	2	2	0	2	2	2	2	3	1	2	3	4	1	3	4	1	3	3	3	2	2	2	4	2	2	0	2	2	3	3	4	1	1	1	1	1	0	3	1	1	3	1	4	3	4	3	1	1	3	0	0	0	0	0	0	0	0	0	2	2	3	1	4	3	2	2	1	3	2	2	4	3	4	3	3	1	2	3	1	1	4	4	3	3	1	4	1	2	1	2	2	3	3	1	3	1	4	4	3	0	0	0	0	2	4	1	1	4	1	2	3	2	0	2	1	2	0	0	0	0	0	1	0	1	3	1	3	3	4	2	1	0	1	1	3	3	4	0	0	0	0	1	3	1	1	0	0	4	2	0	0	1	1	2	3	2	3	0	3	0	3	2	3	4	4	3	3	0	0	0	4	4	4	3	3	2	3	1	3	3	3	0	0	0	0	0	0	0	0	0	0	0	0	0	0	2	3	0	0	1	2	2	3	3	0	3	2	2	3	2	0	4	2	1	3	2	2	3	0	0	2	1	1	1	1	3	1	3	2	1	3	1	4	2	2	0	0	1	1	1	2	1	1	1	3	2	3	2	1	2	4	0	4	0	2	1	1	4	2	3	3	2	1	1	1	3	1	4	4	1	1	2	0	0	0	0	0	0	0	0	0	2	3	4	2	3	1	2	2	1	0	2	3	2	4	2	1	3	1	1	0	0	0	0	0	1	2	1	2	2	2	4	0	2	2	4	1	2	3	3	2	3	2	3	3	3	3	2	2	0	3	1	4	1	2	4	1	0	0	1	2	3	1	1	3	2	2	1	2	3	0	2	2	1	1	4	2	4	2	4	3	4	4	4	2	3	2	3	2	4	1	3	2	2	4	2	4	3	4	1	2	3	1	3	2	2	1	4	4	3	2	2	3	2	3	0	2	1	3	0	1	4	4	4	1	0	0	0	2	3	3	2	2	3	1	0	0	3	4	0	0	0	0	0	0	2	3	3	3	2	2	1	0	2	2	2	4	2	3	2	2	4	2	3	4	1	1	0	0	3	4	4	0	4	0	0	0	0	0	0	2	2	2	1	1	4	3	4	1	3	2	0	0	0	0	0	0	0	0	0	0	0	0	0	0	0	0	0	0	1	3	3	3	0	3	0	0	1	1	4	3	4	3	3	2	2	3	3	1	4	3	2	4	3	4	1	1	4	2	3	2	4	0	2	4	1	4	0	4	2	3	2	2	3	0	2	0	0	0	0	3	0	2	3	2	0	2	4	1	1	3	2	2	3	1	1	1	2	2	4	4	4	4	0	0	0	3	3	1	1	2	4	4	3	3	1	4	3	4	0	0	0	4	3	2	1	2	3	4	3	1	3	2	1	0	2	3	1	1	1	2	3	2	4	3	4	2	2	1	1	4	4	2	4	2	1	1	2	4	3	2	2	4	3	1	2	3	1	3	3	2	2	2	1	3	3	3	4	2	1	3	3	3	2	1	2	4	3	2	2	3	1	1	1	3	2	4	1	2	1	2	1	0	0	0	0	0	0	0	2	2	0	4	3	2	0	0	0	0	0	0	0	0	2	1	3	4	2	3	1	4	3	2	2	2	4	1	0	0	2	0	0	0	1	4	3	1	1	3	1	3	1	3	3	2	2	0	0	0	0	0	0	0	0	1	2	2	4	3	2	3	2	0	4	2	4	3	3	4	3	3	2	3	3	3	0	2	0	3	4	2	2	3	2	0	1	3	3	2	1	4	1	3	0	0	0	0	0	0	0	2	1	2	4	2	3	1	3	1	1	4	2	2	3	0	0	4	3	2	3	2	1	3	2	3	3	1	4	2	2	2	3	2	3	2	1	2	1	2	1	4	4	4	2	2	3	2	0	2	4	2	2	3	3	2	1	2	2	4	2	0	3	3	4	0	0	3	0	0	1	2	3	3	1	4	1	3	4	2	3	4	1	3	3	2	3	4	1	0	3	3	2	2	4	1	2	2	1	3	1	2	2	3	1	4	2	3	3	4	3	3	2	2	1	2	1	2	0	0	0	0	1	3	4	2	2	3	2	0	2	2	1	2	1	0	2	0	4	0	3	1	4	1	1	1	0	1	3	1	4	0	0	0	0	0	0	0	0	0	0	0	0	0	0	0	0	0	3	2	2	1	0	1	2	3	2	2	1	2	4	4	2	2	2	3	3	3	2	4	3	3	2	3	2	4	3	2	2	4	2	3	3	3	2	3	3	2	3	3	2	2	0	0	0	0	0	2	0	0	0	3	2	0	2	3	2	0	0	1	2	3	1	2	2	1	3	1	0	3	1	4	3	1	1	3	1	2	2	2	3	2	2	2	2	4	2	1	2	0	0	0	0	0	0	0	0	3	1	3	4	3	4	2	0	2	0	2	0	0	2	2	2	3	1	2	3	3	4	3	1	1	1	2	2	3	2	2	2	1	2	4	1	3	2	3	1	2	4	3	2	2	1	2	0	1	3	2	2	1	0	4	1	0	2	0	3	4	4	1	4	4	4	2	1	2	2	2	1	1	1	2	1	3	3	0	2	4	4	1	1	1	1	3	2	0	1	4	2	3	2	3	2	0	0	0	0	0	0	0	0	2	0	3	3	3	3	2	4	1	2	3	2	0	4	3	2	0	0	0	0	0	0	0	0	4	2	0	0	0	0	0	0	0	2	0	0	1	3	2	1	4	3	1	4	0	0	0	0	0	0	0	0	0	0	0	0	0	0	4	1	2	3	0	4	3	2	3	2	3	3	1	2	0	1	2	1	4	3	1	1	4	2	1	4	4	2	2	2	0	4	4	2	1	2	3	3	2	2	4	1	3	4	1	4	3	2	1	4	4	4	3	2	3	3	4	2	3	3	2	2	3	2	1	1	1	3	1	1	1	2	4	2	2	4	3	0	2	4	0	2	0	0	0	0	0	0	0	0	0	0	0	0	0	0	0	0	2	2	0	1	0	4	0	0	0	0	2	3	2	3	0	0	3	1	4	1	1	1	3	1	2	3	3	2	1	3	1	4	4	1	2	3	3	0	0	0	0	0	4	2	2	2	0	0	0	4	2	2	3	2	0	4	3	4	1	2	3	3	2	2	2	1	2	3	1	4	2	3	2	3	1	0	3	2	3	2	0	3	1	2	2	4	1	3	2	3	2	3	2	2	3	3	2	2	2	2	3	2	3	2	3	2	4	2	1	1	1	3	1	3	1	4	3	2	1	4	2	2	2	3	3	3	2	0	2	0	1	4	1	2	2	2	1	2	3	2	1	2	2	2	3	3	4	4	3	3	3	0	0	2	1	4	1	2	3	4	1	4	2	3	2	3	0	0	0	0	0	0	0	1	3	1	3	2	3	2	4	2	1	2	3	2	1	4	3	4	2	3	2	4	2	4	4	2	1	3	2	0	0	1	1	0	0	0	0	0	0	3	2	1	1	3	3	2	3	3	2	3	1	0	1	4	4	1	3	3	1	3	3	1	2	1	1	4	3	2	3	2	3	1	2	2	2	2	2	4	2	2	3	1	1	1	1	4	1	4	2	0	0	2	1	1	1	0	3	3	3	2	2	3	2	1	3	1	3	1	4	0	0	0	3	3	2	4	2	4	1	0	4	4	2	4	3	1	2	2	3	3	0	0	0	0	0	0	0	4	1	3	4	2	2	4	4	4	0	3	2	3	2	3	0	0	0	0	0	0	0	0	4	2	4	0	0	0	0	4	4	4	1	4	0	4	1	2	1	2	3	4	2	1	1	3	4	2	1	0	1	3	0	0	0	2	1	4	0	0	0	0	0	4	3	2	1	1	2	2	2	3	0	2	1	2	3	2	1	2	3	3	3	0	2	1	2	2	4	3	1	4	4	3	4	4	1	2	4	4	1	0	2	0	0	0	0	0	0	0	0	0	0	0	0	0	2	4	1	1	3	2	2	1	1	2	2	4	3	4	1	2	3	1	2	2	2	3	1	2	1	0	3	3	3	0	3	2	2	1	3	2	0	1	2	1	2	2	3	4	3	3	2	0	1	4	2	2	0	0	3	3	4	0	0	1	0	0	0	0	2	1	2	0	0	0	1	3	3	4	0	3	4	2	3	3	3	4	1	4	1	1	0	0	2	3	3	1	2	1	0	0	0	0	0	0	2	3	4	3	3	1	0	0	0	1	1	2	0	0	0	0	0	0	0	0	2	2	2	2	3	4	2	1	1	0	1	3	0	4	1	4	1	1	0	0	0	0	3	3	2	3	2	0	3	2	2	1	3	4	2	2	2	0	1	4	3	1	4	1	3	3	2	3	1	0	0	0	0	2	3	1	4	0	0	0	3	2	2	4	2	2	2	2	3	4	4	4	3	1	2	2	4	0	0	0	0	0	2	1	4	3	0	0	2	1	4	2	3	4	1	2	2	2	0	0	0	0	1	0	2	2	0	2	4	4	2	2	1	2	2	3	3	1	4	1	0	2	3	2	2	3	3	2	0	0	0	0	1	2	2	1	2	1	1	1	1	2	2	4	3	4	3	2	4	4	4	1	0	1	2	2	2	0	3	0	3	3	1	0	2	1	2	0	2	0	0	0	0	0	2	2	2	2	4	1	0	1	3	3	0	4	4	4	4	4	3	3	3	0	4	2	2	3	1	3	3	0	0	0	0	0	0	0	0	2	3	2	3	2	3	2	1	2	3	1	4	3	0	0	0	0	0	0	0	1	3	3	4	4	4	2	3	0	3	1	2	1	2	2	2	3	1	2	4	0	2	2	2	1	4	3	2	1	1	3	1	4	3	1	1	3	3	0	4	2	3	1	4	3	0	0	1	4	3	1	3	3	2	0	2	2	0	0	3	1	3	2	3	3	2	0	1	4	1	4	2	0	0	0	0	0	0	2	3	3	1	4	3	1	2	3	0	0	2	1	1	2	0	3	2	3	2	0	0	0	0	0	0	0	0	4	3	1	2	3	2	2	1	2	2	4	2	1	1	1	1	2	3	2	1	1	4	1	2	1	2	3	2	1	2	0	1	1	4	2	4	3	2	2	1	0	4	1	1	2	1	3	0	1	0	0	0	0	0	0	0	2	4	3	2	1	4	4	1	2	3	2	4	0	3	3	0	2	2	2	3	3	0	2	3	1	3	2	3	3	2	2	2	3	4	3	4	0	0	0	0	0	0	0	0	1	3	1	3	2	3	3	0	1	2	0	3	3	4	2	3	1	1	1	4	1	2	2	2	3	2	1	4	0	2	2	0	0	2	2	3	3	2	3	2	0	0	0	0	0	2	2	2	2	0	4	2	1	3	2	2	0	2	1	2	0	1	3	2	1	1	2	2	1	1	3	0	0	0	0	4	1	2	2	3	4	4	0	0	0	1	0	0	0	0	0	0	0	0	0	0	0	0	0	1	3	3	3	2	1	2	3	3	0	3	3	4	4	2	4	0	1	0	0	0	0	0	0	4	3	1	2	3	3	0	2	1	1	4	3	1	3	0	2	4	0	0	0	3	3	0	4	2	2	2	3	1	1	4	3	3	2	1	2	0	0	0	0	0	0	0	0	0	0	2	2	3	0	0	1	4	0	1	3	2	2	3	2	3	4	0	0	0	0	0	0	0	2	1	2	3	2	2	0	3	2	3	4	0	3	1	1	4	4	2	1	1	0	0	0	0	0	0	0	3	2	1	1	2	1	3	3	4	3	2	3	1	3	2	1	3	1	2	1	1	3	3	3	2	4	3	0	2	2	0	1	3	1	3	2	4	1	2	3	3	0	0	0	0	0	0	0	0	0	3	0	3	2	1	2	4	4	3	2	3	1	3	3	3	4	3	3	4	2	3	3	2	3	1	4	0	2	1	3	1	3	2	3	2	4	3	0	3	3	2	1	3	2	2	2	2	3	3	3	2	2	1	2	1	1	1	2	1	4	1	2	1	3	2	1	1	4	1	4	4	0	0	1	2	2	2	2	3	4	2	2	1	3	1	0	1	3	1	1	4	4	1	1	1	0	0	0	0	0	2	2	3	4	1	1	2	3	1	2	0	2	3	3	4	2	2	2	3	3	3	4	3	1	3	2	3	1	3	1	4	3	3	1	0	0	0	1	0	0	0	0	0	0	0	1	1	1	3	2	4	0	4	1	3	3	3	1	3	1	4	3	3	1	1	0	3	3	4	3	2	2	2	3	3	3	0	3	0	3	1	2	4	3	1	4	3	4	3	3	1	1	1	3	1	2	1	2	1	4	2	1	2	2	2	2	1	3	4	4	3	3	4	2	2	2	1	1	4	0	3	1	2	1	1	1	2	2	4	3	2	0	0	0	0	0	0	0	2	4	2	3	0	0	0	2	0	3	1	1	2	4	3	2	2	2	0	0	0	0	0	0	0	0	0	3	3	3	1	1	2	3	3	3	1	3	4	2	0	4	2	2	3	4	0	2	0	1	0	1	3	2	1	3	2	4	2	4	2	2	0	3	3	2	1	0	0	0	0	0	0	0	0	0	0	2	2	3	0	4	0	0	0	0	0	3	4	4	2	0	0	0	0	0	1	2	0	3	2	4	4	2	2	4	0	0	0	4	1	2	3	2	3	0	0	0	0	2	2	3	0	0	0	0	4	1	3	2	1	2	2	0	0	3	2	4	3	4	1	2	3	4	2	1	4	0	3	3	0	0	0	0	2	4	0	0	0	2	4	3	3	3	3	3	1	1	2	0	0	1	0	0	0	2	3	3	3	0	2	3	4	3	3	2	2	4	3	1	1	0	1	3	4	2	1	1	1	2	3	3	2	3	2	3	2	4	4	3	3	4	2	4	1	0	0	0	0	2	3	1	2	1	4	2	1	4	4	2	2	2	2	1	2	3	2	4	2	3	0	2	2	1	4	1	2	3	1	2	0	0	0	0	0	0	1	4	1	2	2	4	2	3	0	4	1	2	3	1	2	2	0	0	0	0	0	4	3	3	3	0	0	0	0	0	4	1	1	1	2	1	1	2	1	2	2	0	2	4	0	1	2	3	2	2	3	2	2	3	3	2	0	3	0	3	2	1	3	2	0	0	2	2	1	4	2	2	1	3	4	1	1	3	0	0	0	1	1	1	2	2	3	0	3	2	3	1	3	1	2	1	1	3	1	4	1	3	1	0	0	0	0	1	0	2	0	0	3	3	2	3	1	4	0	0	1	3	2	3	0	1	4	4	3	2	2	2	3	3	1	1	1	3	0	3	1	4	0	3	1	4	2	1	2	1	3	3	3	1	2	1	4	0	3	0	3	3	2	3	4	0	2	0	3	0	1	2	2	3	2	0	2	3	3	2	0	0	2	3	3	2	2	2	3	2	1	1	4	4	4	1	4	3	4	2	3	2	0	4	3	3	3	1	3	3	1	0	0	0	0	3	0	0	2	3	0	1	0	4	2	1	2	3	2	3	3	2	2	0	0	2	1	1	2	2	0	0	0	0	0	0	3	3	0	0	0	1	4	3	3	2	2	1	3	2	1	1	3	4	2	2	1	4	1	3	4	4	2	2	3	2	3	3	3	3	3	1	1	2	4	3	4	2	3	3	3	3	1	1	2	2	3	0	1	3	4	2	2	1	1	3	2	3	4	2	3	3	3	2	0	2	1	2	1	2	1	2	3	1	2	4	1	3	3	4	2	2	4	0	0	0	0	0	0	2	4	4	3	4	2	0	0	0	0	3	1	4	0	0	0	0	0	0	2	4	2	3	2	3	2	3	1	3	3	2	3	0	2	0	0	0	3	2	4	3	4	2	3	2	3	2	3	1	2	3	2	1	2	3	1	2	1	0	3	1	1	2	3	1	2	3	2	2	4	2	2	2	2	3	1	2	3	1	3	4	3	4	2	3	2	2	3	2	2	0	0	0	0	0	0	0	4	2	4	2	1	2	3	1	3	2	4	2	1	1	4	1	2	1	2	4	4	3	4	2	2	2	2	2	2	0	0	3	0	3	3	1	0	0	3	4	0	0	1	2	3	2	4	3	2	4	2	2	1	1	1	1	4	1	4	3	1	2	2	1	2	0	2	2	2	1	1	3	3	3	2	3	2	3	0	3	2	1	3	3	4	3	1	2	1	2	3	2	2	4	2	3	1	2	2	1	4	2	0	0	0	0	4	2	4	3	0	0	0	0	0	4	2	2	2	0	4	3	2	2	3	1	2	0	0	3	3	3	3	1	4	3	1	0	0	0	0	0	0	0	2	3	4	1	2	1	3	2	1	3	3	3	4	2	3	3	4	3	0	2	0	1	2	3	0	0	0	0	1	0	2	1	2	4	3	2	1	2	3	1	1	3	4	3	0	0	0	0	0	2	3	3	2	2	0	0	2	2	4	0	0	0	0	0	3	2	3	3	2	3	2	3	1	3	2	0	0	0	4	4	1	3	1	1	0	0	4	2	0	2	4	2	4	1	3	2	1	1	3	1	1	2	2	1	4	0	2	3	1	1	2	4	2	1	1	0	2	1	4	3	4	4	0	0	3	2	0	0	0	2	2	3	4	2	2	1	1	2	3	3	2	1	3	3	3	2	0	3	2	3	1	3	4	4	3	4	0	0	2	2	4	3	2	4	3	3	2	2	0	3	2	3	2	4	3	4	1	1	0	1	4	2	2	3	3	2	1	0	2	1	4	4	1	1	3	2	0	2	1	2	3	2	0	1	4	1	3	3	0	3	2	0	1	2	1	2	2	2	2	2	2	1	1	3	4	1	0	4	3	2	3	2	1	4	2	2	2	3	1	2	1	1	3	1	3	3	2	1	3	2	3	4	2	2	2	3	3	3	3	1	0	0	0	0	2	1	3	1	2	0	2	1	3	3	4	4	2	1	4	3	2	3	2	1	1	3	0	0	0	0	4	1	4	2	3	2	1	1	4	4	4	1	2	3	3	1	3	4	2	0	0	0	3	2	0	0	0	4	2	3	4	3	2	3	0	1	2	3	2	2	3	4	1	3	4	1	2	3	2	1	2	3	4	2	2	4	1	2	3	2	0	3	2	4	1	3	1	3	1	2	3	2	4	1	3	3	1	2	0	2	0	0	0	0	0	2	1	3	0	3	2	1	3	3	1	2	2	1	1	2	3	3	4	0	3	2	4	1	4	3	2	2	3	1	1	1	4	1	4	3	0	2	1	1	4	0	2	2	3	2	1	1	1	2	2	3	3	2	0	3	0	0	2	2	2	4	2	1	2	0	0	1	0	2	1	3	2	4	4	4	3	3	4	1	4	3	1	1	1	2	1	4	2	3	1	3	2	2	3	2	4	2	2	3	3	1	1	4	3	4	3	3	2	4	1	1	1	0	1	3	2	3	2	2	3	3	3	0	2	1	3	3	1	2	3	1	2	3	3	2	2	3	2	4	4	2	2	4	2	1	2	1	2	0	2	3	1	3	2	1	1	1	1	3	1	1	4	2	2	0	0	3	2	3	2	2	2	1	1	3	2	4	3	1	2	1	4	3	0	0	0	0	0	0	0	3	3	3	4	4	3	2	1	0	0	2	3	3	2	3	3	2	1	0	0	0	2	3	2	2	2	4	1	1	2	3	2	2	1	1	4	2	3	0	3	3	3	3	3	3	3	2	3	3	3	1	0	1	3	3	1	3	1	0	0	1	0	2	1	2	1	1	4	2	4	4	3	2	1	3	0	4	1	4	3	3	1	4	4	0	2	3	2	0	0	0	4	4	1	1	2	1	2	2	2	1	2	2	3	4	2	2	2	3	3	3	4	3	4	2	2	1	4	2	3	2	2	2	3	2	3	3	3	3	3	4	2	2	0	0	0	0	1	2	2	2	3	2	4	1	1	4	3	1	3	0	0	2	2	3	3	2	2	1	1	2	1	3	1	4	2	1	2	1	4	1	3	4	0	3	2	2	3	1	3	1	2	1	2	2	2	1	3	3	0	2	0	2	3	2	0	2	0	4	1	3	2	2	3	4	2	1	1	3	1	3	3	1	1	2	1	1	2	3	4	3	2	3	0	4	0	2	0	0	0	3	0	3	0	0	1	1	3	2	1	2	3	2	1	1	0	3	2	4	3	0	3	4	2	1	2	2	0	0	0	2	0	2	1	4	0	0	4	3	0	4	1	0	0	0	0	0	4	2	1	2	1	1	1	3	3	2	4	4	0	3	3	2	1	0	2	0	0	0	0	0	0	3	2	3	2	2	4	2	2	2	2	2	1	2	0	1	0	0	0	0	0	0	0	0	0	0	0	0	0	0	0	0	0	0	1	1	0	0	2	1	2	3	1	2	2	1	0	3	4	2	2	3	0	0	0	0	2	3	2	2	3	3	2	0	0	0	1	3	3	3	3	2	1	3	2	2	3	1	4	2	2	2	2	1	2	0	3	4	1	2	3	3	1	4	2	4	2	2	2	4	2	3	3	2	3	4	2	1	4	4	3	2	1	4	2	0	3	2	0	0	0	4	3	2	1	3	2	3	0	0	0	2	1	2	3	3	3	4	1	3	0	0	0	2	2	2	3	3	0	0	0	0	0	0	0	3	4	1	1	3	2	1	1	1	2	3	1	1	1	3	2	4	2	3	4	2	2	0	0	0	2	4	0	3	0	0	0	0	0	0	0	0	0	2	3	2	0	0	3	4	3	2	0	0	0	0	4	0	0	0	0	0	0	3	1	1	2	1	0	2	2	4	4	2	2	2	0	2	2	1	4	2	2	1	0	2	2	2	0	0	2	0	0	0	1	4	2	4	3	3	3	2	3	3	0	0	0	1	2	0	3	1	4	4	0	0	0	0	0	0	4	2	1	2	3	1	2	2	0	4	3	4	2	3	4	2	2	1	0	0	2	0	0	2	0	2	2	2	0	4	0	1	3	3	4	4	2	3	1	1	4	2	4	3	2	4	3	0	1	4	3	2	2	1	2	1	0	0	0	0	0	2	2	0	0	0	4	3	3	3	3	2	4	3	4	4	0	3	2	3	3	2	1	2	4	2	2	1	3	4	3	1	2	2	3	2	3	3	2	0	0	0	0	0	0	0	2	1	3	3	2	4	2	3	1	2	3	0	0	0	2	3	2	2	1	2	3	4	2	4	2	2	2	0	3	4	4	2	1	3	2	2	3	3	0	4	2	2	2	1	2	0	1	1	3	2	1	2	2	1	1	0	0	0	4	2	1	1	3	3	3	2	4	0	0	4	0	2	2	3	2	3	2	3	4	4	1	1	0	4	2	3	1	1	3	3	3	1	1	4	2	4	2	1	1	3	1	4	2	1	3	2	4	2	1	1	0	0	0	0	1	2	1	4	4	4	2	1	3	2	0	3	4	2	2	1	2	1	3	1	1	3	4	2	1	1	2	2	4	4	3	3	1	4	1	2	2	1	3	0	0	1	0	2	2	4	1	2	1	2	2	3	3	1	2	3	2	4	2	4	2	0	0	0	0	0	0	1	1	3	2	3	4	4	4	1	1	2	3	4	0	0	0	2	1	2	0	2	3	3	4	1	4	3	2	2	2	4	3	3	0	1	1	0	3	2	3	3	2	2	4	3	4	0	4	4	2	3	2	1	3	2	1	1	1	3	1	3	1	3	2	2	0	4	3	1	1	2	0	0	0	0	2	1	1	2	2	1	2	2	0	0	0	1	2	2	1	3	4	1	4	2	4	3	3	2	3	3	1	3	3	3	1	3	3	4	1	2	3	3	1	3	1	2	2	2	0	1	4	1	4	4	3	4	3	1	4	4	3	4	2	2	2	3	3	3	2	1	2	2	2	3	4	2	3	2	4	3	2	2	3	0	4	3	4	2	1	2	2	0	4	2	2	4	2	3	0	3	3	2	4	3	1	2	1	2	2	1	0	2	3	2	3	3	1	1	1	2	1	2	4	0	4	0	0	3	4	1	0	0	2	4	3	2	3	2	3	4	1	2	1	2	2	1	3	0	0	0	0	0	4	1	0	0	0	0	0	0	4	1	1	2	1	4	3	2	3	1	1	3	2	3	2	1	3	2	0	1	3	4	0	1	4	4	2	0	2	1	3	3	2	3	4	4	4	4	3	2	1	4	4	3	1	0	0	0	3	2	2	3	2	3	4	4	3	3	4	2	4	0	3	1	2	2	2	4	3	0	1	2	3	2	1	2	4	1	4	2	1	4	2	3	2	1	2	4	2	1	2	2	2	0	3	3	3	2	2	2	2	4	0	0	0	2	0	4	3	1	3	3	0	1	2	3	0	0	0	3	3	4	1	2	2	2	3	2	3	1	2	2	0	0	3	2	1	0	0	0	2	3	0	0	0	2	3	2	4	4	3	3	0	3	3	3	3	2	4	2	1	2	3	2	1	1	3	2	4	4	1	2	3	1	1	4	4	4	0	0	0	2	1	2	2	0	1	4	2	3	3	1	2	4	3	4	3	3	4	0	2	2	3	2	3	2	2	3	0	0	0	0	0	0	0	1	3	3	1	2	3	0	2	2	0	0	0	4	4	2	0	0	0	3	3	4	1	4	1	4	3	2	1	0	0	0	0	1	3	2	2	2	3	0	1	3	3	1	2	4	1	0	1	0	1	0	3	2	0	0	3	3	4	4	1	1	3	4	3	3	1	1	3	3	3	0	2	1	3	2	1	2	2	3	1	3	3	3	1	1	4	2	0	4	0	4	1	1	4	2	2	3	4	4	1	2	3	3	4	3	1	1	2	4	4	2	2	4	4	3	2	3	3	3	4	1	0	3	2	4	1	3	2	3	0	1	3	2	2	2	3	2	2	4	1	0	0	0	0	0	0	0	0	0	0	3	1	2	2	0	0	0	0	0	0	0	0	0	0	0	1	3	1	3	4	4	3	2	1	4	2	4	2	2	0	0	0	1	3	3	1	0	0	0	2	3	2	3	2	3	2	3	3	3	3	0	0	2	2	0	0	2	4	4	2	3	4	0	1	0	4	2	3	3	3	2	3	1	1	4	1	3	4	2	2	3	2	2	1	4	3	2	2	1	0	0	0	0	3	3	3	4	2	4	4	0	2	3	2	2	1	1	2	4	2	1	2	0	4	0	1	0	1	1	0	0	0	4	3	2	0	2	3	1	2	2	3	3	1	1	1	4	4	1	0	0	0	0	2	2	2	2	3	2	1	1	1	4	1	4	0	1	2	2	2	0	2	0	0	0	0	0	0	0	0	0	4	1	1	2	3	4	1	1	2	4	1	3	3	1	1	3	2	2	4	2	1	4	4	2	4	3	3	3	2	3	3	1	3	4	4	2	3	0	4	1	2	2	4	2	4	2	3	0	0	2	1	2	1	3	4	1	2	1	2	1	4	3	4	4	0	4	2	4	4	2	4	2	1	1	2	1	3	4	2	2	2	4	2	1	2	4	4	3	1	3	1	3	4	2	3	2	4	4	1	2	4	1	0	2	1	0	2	0	3	2	2	0	0	0	0	0	0	0	2	1	2	4	1	1	4	1	2	2	1	1	3	4	1	2	0	1	2	4	3	3	2	2	1	4	0	0	0	0	0	4	4	3	3	2	1	1	2	2	3	4	2	2	2	4	1	1	2	0	0	0	0	3	3	3	2	2	3	3	1	0	0	4	2	3	1	2	2	2	3	2	3	3	2	2	4	2	2	4	4	2	2	0	3	1	3	2	3	3	4	3	2	2	1	3	1	1	1	2	3	3	3	3	2	1	4	3	1	0	2	3	2	2	2	2	3	3	2	1	3	4	3	3	3	3	1	4	3	2	3	2	2	3	3	1	1	1	1	1	1	1	2	4	2	1	4	1	1	3	2	4	2	4	2	2	1	2	4	1	3	1	4	1	4	0	0	0	3	4	4	2	2	2	0	2	1	2	3	4	1	0	0	0	0	0	3	1	3	1	1	1	3	2	2	3	3	2	2	2	2	1	2	3	2	3	0	0	4	0	3	2	1	2	1	3	2	2	1	1	3	4	1	4	2	0	4	4	3	2	1	2	4	2	2	1	0	3	4	0	3	4	3	3	4	0	0	0	3	4	2	4	4	4	0	1	3	3	2	0	0	0	0	0	0	0	3	3	3	2	0	1	4	0	1	3	2	2	0	3	1	1	3	2	4	1	0	0	0	2	2	3	2	2	1	2	1	3	1	4	2	3	2	1	2	2	4	4	0	2	4	2	2	1	1	2	2	0	0	0	1	3	4	4	4	2	1	3	4	2	0	2	4	3	4	4	2	2	2	3	3	3	1	2	3	3	0	0	4	3	4	1	1	1	1	3	3	1	3	3	3	2	1	2	1	1	1	4	1	1	2	1	4	2	0	1	2	2	4	4	4	2	3	2	2	3	2	1	1	2	2	4	3	3	1	1	2	0	4	3	2	2	2	2	4	2	2	3	3	3	2	1	1	4	2	1	1	3	3	3	2	0	4	2	3	0	3	2	4	2	1	1	4	1	2	2	1	4	3	2	0	0	0	1	4	3	0	3	3	1	0	2	1	4	3	1	1	4	3	4	4	3	1	3	3	2	1	2	0	0	0	0	0	0	0	3	4	3	2	1	1	4	1	0	0	0	0	3	3	3	0	0	0	1	2	1	0	3	2	1	3	4	2	1	0	4	2	3	2	2	3	4	0	1	4	4	1	0	4	1	1	1	2	0	2	2	1	1	3	0	4	2	1	2	4	0	3	1	0	0	0	1	1	1	0	4	2	4	1	1	3	2	1	4	3	4	4	0	3	0	3	2	4	3	3	0	0	0	3	3	2	2	2	1	2	3	3	1	3	1	2	3	2	2	4	1	3	1	4	2	0	4	1	3	1	3	1	3	1	3	1	4	1	0	0	0	0	0	0	0	0	0	0	1	1	2	0	3	2	3	2	3	4	1	3	3	3	3	0	0	0	0	0	0	0	0	0	0	0	0	2	0	3	2	3	3	3	2	4	2	4	4	4	4	3	4	2	2	2	2	2	2	3	3	1	1	1	1	2	2	3	4	0	0	2	1	4	3	2	2	4	4	2	2	0	2	0	0	2	2	4	2	2	2	3	0	4	3	4	0	0	0	3	1	3	2	2	3	3	2	0	0	0	3	2	4	2	2	2	4	4	3	2	2	3	3	1	2	3	3	1	3	4	0	4	3	1	0	0	0	0	4	2	4	3	4	2	2	0	0	0	1	1	1	3	1	4	4	1	2	3	2	3	3	2	4	3	2	2	3	2	3	1	4	3	0	1	2	2	2	3	4	2	3	2	1	3	1	3	4	0	0	0	0	4	2	1	3	3	4	4	2	2	2	1	4	1	2	2	3	4	2	3	3	1	2	2	2	2	2	2	2	3	2	2	2	2	1	3	2	3	2	1	2	1	0	2	2	2	1	1	3	2	1	2	3	0	0	4	1	3	2	3	2	3	3	0	0	4	3	4	4	3	2	3	4	4	3	3	3	2	1	2	1	4	3	2	0	0	0	4	2	2	2	4	4	2	3	0	3	2	2	0	0	0	2	4	2	3	4	1	3	0	0	0	0	0	0	0	0	0	3	4	1	3	3	4	1	4	4	3	1	1	4	4	1	4	1	1	1	2	3	2	1	4	4	3	4	2	3	0	3	4	3	3	2	2	4	4	3	2	1	2	2	2	1	1	1	2	4	2	1	3	3	0	3	2	1	1	1	2	2	2	2	1	1	1	3	1	3	3	4	3	3	2	1	2	3	0	1	1	4	1	4	1	2	0	4	0	0	0	0	0	4	0	3	0	4	2	2	4	2	4	4	3	3	4	1	2	2	2	3	3	1	3	3	1	0	0	0	0	0	0	1	2	4	3	2	2	2	2	3	3	4	3	1	2	1	2	2	0	0	1	2	4	1	2	3	1	2	1	2	3	4	3	3	3	3	1	4	3	2	0	0	0	0	0	0	0	0	4	1	2	4	3	3	0	3	1	2	1	0	3	3	4	1	1	4	2	2	3	2	3	3	4	0	2	1	1	0	4	3	2	0	1	2	4	2	2	3	4	1	1	3	2	4	1	2	2	3	2	3	2	1	0	3	0	0	0	0	0	0	0	3	3	4	2	1	1	4	3	4	2	3	4	2	2	4	2	2	2	3	1	1	3	0	4	3	3	2	0	0	0	0	0	0	0	0	0	0	3	0	1	2	4	2	3	2	1	3	3	4	2	1	1	3	1	3	4	4	2	1	2	1	1	3	3	1	1	2	2	2	0	1	1	1	2	2	3	0	4	4	2	0	2	4	3	4	3	1	1	0	3	2	1	2	3	2	3	4	2	3	2	4	0	3	2	0	2	2	1	3	3	2	2	3	1	3	2	3	2	3	4	2	2	0	0	2	3	2	4	3	2	2	4	4	3	1	4	2	2	2	4	2	2	4	1	2	1	4	3	1	4	3	3	3	1	2	3	1	2	1	2	2	0	2	2	1	3	4	2	0	1	4	2	1	2	1	3	1	3	1	3	3	0	0	0	0	0	3	1	2	4	4	0	0	0	0	0	0	4	4	3	3	2	4	2	2	2	4	3	0	2	0	0	0	0	0	0	0	4	1	2	1	4	4	3	3	3	4	2	0	1	1	3	0	2	1	1	1	3	1	2	1	3	2	3	3	2	3	3	0	1	3	3	2	4	2	3	4	2	2	4	1	2	0	3	2	1	1	4	2	4	0	0	0	2	2	1	4	4	2	2	1	3	1	3	1	4	4	3	3	2	1	0	0	2	3	3	2	2	0	2	3	4	3	2	1	1	2	2	2	0	2	4	1	3	2	2	2	1	2	2	2	1	2	1	2	0	0	1	2	2	1	0	3	3	2	0	0	1	4	2	4	4	4	2	3	4	3	3	2	2	3	2	2	1	3	1	0	1	3	1	3	2	2	2	2	1	1	1	2	3	1	2	2	1	2	4	2	1	2	2	0	2	3	4	2	2	1	2	1	1	2	4	2	2	3	1	0	2	2	0	0	2	0	0	1	3	2	2	4	1	4	1	2	0	1	2	1	0	0	0	0	2	1	2	1	3	1	3	3	4	0	3	2	3	4	4	0	0	0	0	0	0	1	2	2	2	3	2	3	3	3	4	3	4	4	3	4	1	3	4	2	3	3	4	4	4	1	1	2	0	0	0	3	0	0	0	0	2	2	2	4	3	2	1	4	0	0	0	1	2	2	0	0	2	1	1	2	3	1	2	1	0	0	0	0	0	0	0	1	0	3	1	3	2	1	3	3	3	2	2	4	4	2	1	1	3	0	0	4	2	3	3	1	1	0	3	4	1	3	0	0	2	4	0	3	2	2	1	2	2	3	3	4	3	1	3	4	4	4	4	3	2	3	3	2	1	4	4	1	3	3	2	0	3	2	4	4	4	2	4	3	1	1	1	3	2	2	2	1	1	1	2	2	0	0	0	0	2	2	2	3	4	2	1	4	0	2	3	3	1	0	0	2	3	3	3	4	3	4	3	2	1	0	2	4	1	4	0	0	0	0	0	0	0	2	1	3	3	2	2	4	3	3	3	1	2	3	2	3	4	1	0	2	3	4	0	0	0	0	0	3	0	2	2	2	3	0	2	2	1	1	4	1	1	1	0	0	0	0	0	4	1	0	2	3	1	4	4	2	1	0	4	2	4	4	1	2	3	3	4	1	3	2	2	2	0	4	2	2	0	3	3	3	2	1	1	2	3	1	3	1	2	2	1	3	2	4	2	3	2	3	3	1	2	2	2	3	3	1	4	3	4	2	0	4	3	0	0	0	2	2	2	4	1	1	3	2	2	3	3	4	2	1	4	1	0	0	3	3	2	2	2	1	1	2	4	3	1	4	4	1	3	2	2	4	1	1	3	4	0	1	4	1	3	4	2	0	3	1	2	0	0	0	0	0	2	2	1	2	2	2	2	2	1	3	3	4	1	2	1	3	0	2	1	0	0	3	3	3	2	3	3	4	4	2	3	2	1	4	3	3	2	1	4	1	1	4	2	2	3	2	1	3	2	2	1	3	2	4	1	3	2	4	2	2	2	0	1	4	1	3	2	4	3	4	4	1	2	2	4	1	1	3	3	0	0	0	2	3	2	2	2	4	4	4	1	3	4	1	2	3	4	4	0	0	0	3	0	1	3	4	0	1	2	4	2	4	2	1	2	4	4	3	2	2	1	2	3	3	2	2	2	1	1	4	0	0	0	0	0	0	2	0	0	2	3	3	2	3	4	0	0	0	0	0	0	0	2	4	2	1	3	1	1	4	1	1	2	3	4	1	2	1	1	2	3	2	2	2	2	4	3	3	2	3	3	3	2	1	2	3	4	4	0	0	3	4	2	2	2	3	2	2	3	1	1	3	3	3	2	3	3	3	2	3	1	2	3	3	0	2	1	2	4	4	4	4	3	1	1	3	2	3	4	1	2	2	2	3	2	4	1	1	1	3	1	2	4	2	2	2	4	3	3	0	1	2	4	4	1	2	4	1	2	4	2	2	1	0	0	1	2	2	2	3	3	1	0	4	1	4	3	3	3	3	0	2	3	0	1	2	2	3	4	3	2	1	3	0	0	2	0	2	0	4	1	1	1	2	2	2	3	2	4	2	1	2	2	4	3	2	2	2	3	2	1	2	3	4	2	0	0	3	2	2	2	1	2	1	2	4	4	2	1	2	4	0	2	4	2	1	1	2	2	0	3	3	1	3	3	0	1	0	2	1	1	2	2	4	1	2	4	3	3	3	0	0	0	0	0	0	0	1	3	4	3	2	3	3	2	2	1	3	4	4	2	3	4	4	3	3	1	4	3	0	2	4	4	0	0	0	0	3	2	1	1	0	0	0	0	0	0	3	2	1	2	2	0	4	3	3	1	2	3	2	2	3	1	1	1	4	3	1	1	1	1	2	0	0	2	4	2	2	4	2	4	3	3	4	4	2	3	3	3	1	1	4	4	4	3	4	0	0	0	1	1	2	4	4	1	1	2	1	1	2	2	0	4	3	3	2	2	1	2	2	4	1	1	1	1	4	1	3	0	3	3	3	0	2	4	1	4	1	0	3	1	3	1	3	2	1	3	2	2	4	1	0	0	0	3	4	4	1	3	1	1	1	2	2	2	3	0	0	2	4	4	3	3	3	3	3	4	3	4	3	3	3	0	4	1	3	2	3	3	4	2	3	3	0	1	0	0	4	1	3	1	1	3	3	2	2	4	1	3	2	2	2	1	1	3	1	2	1	2	3	1	0	0	0	3	4	2	1	2	4	0	2	1	2	2	3	3	3	3	2	3	0	0	0	0	0	0	3	3	4	3	1	3	2	1	3	4	4	1	1	3	3	2	3	1	4	4	3	1	2	2	1	3	2	4	1	1	3	2	2	2	3	1	3	1	3	3	3	3	0	0	0	0	0	0	0	3	4	4	4	2	3	2	3	2	4	0	0	4	4	2	2	0	1	1	3	3	4	3	2	4	0	0	0	0	3	2	3	1	3	2	3	0	2	0	1	3	1	3	3	2	0	1	0	4	2	4	4	0	3	3	3	4	2	0	1	4	1	3	3	2	2	1	4	2	0	0	0	0	0	0	0	0	0	0	3	1	0	0	0	3	2	4	3	2	2	4	4	2	2	2	1	1	1	1	2	2	3	3	2	2	3	1	0	2	4	2	0	0	0	0	0	0	1	3	2	2	3	2	3	4	3	3	4	2	3	3	4	2	2	3	1	0	0	0	0	0	2	1	4	3	2	0	0	0	0	2	3	2	3	2	2	2	3	0	1	2	0	4	3	3	2	2	2	3	3	1	3	1	3	2	4	3	2	2	2	2	4	4	4	0	0	0	0	3	3	3	4	0	0	0	0	4	3	1	3	3	0	0	0	0	0	2	4	3	1	4	3	1	2	2	1	3	1	0	0	0	0	1	3	2	4	2	0	0	0	0	0	0	0	0	0	0	0	2	2	2	2	3	1	4	3	3	2	2	4	3	3	1	2	3	2	3	2	4	3	1	2	1	2	3	4	1	2	1	3	1	3	0	0	0	0	0	0	0	2	3	3	3	2	4	1	4	0	3	4	1	2	0	0	0	0	0	0	3	2	3	3	1	3	2	4	2	2	1	2	3	3	3	3	2	1	3	2	3	3	4	3	0	4	2	1	0	0	4	4	0	0	2	2	3	3	0	0	3	1	2	4	3	4	0	1	3	1	1	0	3	3	1	2	0	3	0	1	0	4	0	3	3	2	3	2	4	3	3	2	0	0	0	3	2	2	3	3	3	3	1	2	3	4	1	2	3	2	2	3	0	0	0	0	0	0	0	0	0	0	4	0	1	2	2	1	0	0	0	0	0	4	4	1	0	0	1	0	2	3	4	2	2	4	3	3	2	4	3	0	4	3	3	3	2	1	3	2	2	2	3	0	3	2	2	2	2	0	0	4	0	4	2	2	1	1	3	3	2	3	4	3	2	3	1	0	2	3	0	4	1	3	2	4	0	1	3	4	1	3	3	2	3	2	0	2	4	4	3	0	0	0	3	3	0	0	0	0	0	2	0	3	3	3	2	3	4	3	2	3	0	0	3	1	3	3	2	1	0	1	2	1	3	1	2	3	2	1	3	4	3	0	2	3	4	3	2	1	4	4	2	3	2	4	2	1	2	3	4	2	2	0	1	3	4	2	2	2	0	1	3	2	2	1	2	0	0	0	0	0	0	0	0	0	0	0	3	0	2	3	2	1	3	4	2	2	4	2	2	3	2	2	2	4	3	3	1	2	2	3	0	0	0	1	3	1	3	2	1	1	1	4	3	3	2	3	0	1	2	1	1	4	3	2	3	1	2	4	0	0	0	0	0	0	0	0	0	0	3	0	0	2	1	1	2	2	3	2	2	2	3	2	3	3	2	0	1	2	1	3	2	4	3	2	2	0	2	2	3	4	1	1	1	3	3	4	2	0	1	1	3	2	3	1	1	2	2	2	4	2	2	3	3	4	1	1	2	4	2	3	0	3	3	3	1	1	2	1	2	0	0	0	0	0	3	1	3	4	4	4	0	0	0	2	3	1	1	0	2	1	3	2	3	3	0	0	0	0	0	0	0	0	2	0	0	0	0	0	3	1	2	2	4	3	2	4	1	4	3	4	0	0	0	0	4	4	3	1	1	2	4	4	3	1	4	2	4	0	0	0	2	3	3	1	3	3	3	2	0	0	0	0	0	0	0	0	0	2	2	2	4	1	0	0	0	0	0	0	4	2	4	0	0	0	2	2	0	0	0	0	0	0	0	2	3	1	3	2	2	1	3	4	4	4	3	2	1	3	4	2	1	4	2	4	0	0	0	0	1	1	1	3	2	2	2	3	3	3	0	0	0	0	0	0	4	1	1	4	2	2	4	2	4	2	2	2	2	3	2	1	1	2	3	1	3	2	2	2	4	2	3	3	4	3	2	1	1	2	1	0	4	3	2	3	4	3	3	2	2	0	0	0	0	0	0	3	1	4	2	3	4	4	2	2	4	0	2	3	2	2	1	3	1	3	4	1	2	1	4	3	2	0	0	1	2	0	0	0	0	0	0	0	0	2	1	0	0	0	0	0	0	0	0	0	2	0	3	0	0	4	3	3	2	3	0	3	3	4	2	2	2	2	2	2	1	2	2	1	4	4	2	0	0	0	0	0	0	0	0	0	0	0	0	4	2	3	4	3	2	1	3	1	2	3	3	1	3	2	4	2	4	4	3	2	3	2	2	4	2	4	4	2	3	1	4	2	3	4	4	1	2	3	2	3	0	4	3	1	2	3	3	4	2	2	1	0	3	1	0	3	2	3	2	2	3	2	2	3	1	4	2	2	4	2	3	4	2	3	4	1	3	4	2	3	4	1	3	0	2	2	2	3	0	0	0	1	1	2	2	2	2	2	1	1	1	3	1	2	0	0	4	0	2	3	3	2	3	2	2	3	1	4	2	4	0	0	0	0	0	1	3	2	1	3	3	3	1	1	3	2	4	3	0	0	0	0	0	0	0	3	2	2	3	0	0	0	3	2	4	1	0	2	0	1	3	2	2	2	2	3	2	1	0	0	0	0	0	0	2	2	1	4	1	4	0	0	0	2	3	3	0	0	0	0	0	0	0	0	0	0	0	0	0	0	1	2	3	3	3	0	0	0	0	0	0	3	4	1	2	1	3	1	3	3	3	1	1	0	3	0	2	3	1	3	2	3	2	1	2	2	3	2	0	0	2	3	2	2	3	2	3	2	1	2	2	1	3	3	2	3	1	1	1	2	3	3	2	3	2	1	3	3	3	1	2	0	0	0	0	0	0	0	0	0	0	0	0	4	3	1	1	3	0	0	0	0	2	1	4	3	1	3	1	2	4	2	4	3	3	3	2	4	3	3	1	4	2	4	3	1	3	2	1	4	3	3	1	4	1	4	3	4	3	0	2	4	2	2	4	1	0	2	1	3	2	3	3	2	3	0	0	0	0	0	2	3	2	2	4	0	2	3	1	0	2	1	4	1	3	0	0	0	0	3	3	1	1	0	0	0	0	1	1	3	3	3	2	1	3	1	3	2	1	1	1	1	1	1	3	2	3	1	2	0	4	0	0	1	3	1	1	1	0	2	4	3	2	3	4	4	2	2	0	0	0	0	0	2	2	2	2	0	0	4	0	0	0	0	2	3	4	1	2	1	3	0	3	0	3	0	0	0	0	0	2	4	4	2	4	1	4	1	1	2	2	2	1	0	0	0	0	0	0	0	0	1	3	3	2	3	2	2	3	2	2	1	1	3	3	1	3	1	3	3	2	3	3	4	2	0	0	0	3	1	2	3	1	4	1	0	2	1	2	1	1	2	3	3	3	3	4	2	3	4	3	4	4	3	4	0	0	0	0	0	0	0	0	1	2	2	1	3	1	2	4	3	3	2	3	1	0	0	0	0	0	0	0	0	0	3	4	2	2	1	0	0	0	3	0	1	2	0	2	3	4	2	3	1	0	0	0	0	0	0	0	0	0	0	0	2	2	2	3	3	1	1	3	1	4	4	3	4	3	2	2	3	1	2	2	1	3	0	3	2	4	2	0	0	0	0	0	0	0	4	1	0	3	4	1	0	1	2	1	1	3	3	2	3	2	3	2	2	3	1	1	1	2	1	3	2	1	1	2	3	0	0	0	0	0	0	0	0	0	1	3	2	4	2	1	1	2	4	4	2	4	3	4	4	2	2	1	2	2	2	1	2	1	2	2	0	1	1	3	2	3	3	2	4	4	1	3	2	2	0	1	2	4	4	3	4	4	3	3	3	3	3	2	1	3	2	3	1	0	0	0	0	0	3	1	2	4	4	3	3	1	3	4	3	1	0	1	2	4	4	3	4	3	2	1	3	2	2	3	2	0	1	3	1	1	1	2	4	0	0	0	0	3	3	1	1	4	2	0	0	0	0	0	0	0	3	4	3	3	4	4	1	1	3	3	2	0	3	1	1	1	2	2	1	4	3	2	1	3	4	2	3	4	1	2	4	3	2	0	0	0	4	2	4	4	2	3	2	2	3	2	4	4	4	3	1	4	2	4	4	2	3	0	3	1	2	0	4	0	2	4	0	0	2	0	3	3	1	1	3	4	2	0	0	0	0	0	4	3	4	4	0	2	3	2	2	3	2	1	1	0	1	2	3	3	4	0	0	2	3	0	1	4	0	0	0	0	4	4	1	1	3	3	3	1	3	4	4	2	2	3	2	0	2	2	2	4	0	3	2	3	0	2	1	1	1	4	2	3	1	2	2	2	4	4	2	1	3	1	4	3	0	1	4	1	2	1	2	0	2	3	3	3	0	1	4	1	3	0	0	2	4	1	1	0	0	0	0	0	0	0	0	0	0	0	1	3	2	1	2	0	0	0	0	2	1	3	3
A18_1m	1	0	0	1	4	1	4	3	4	4	4	3	1	3	1	4	4	0	3	4	3	3	0	0	0	0	0	0	0	0	0	0	0	0	0	0	0	0	0	0	4	3	4	0	0	0	0	0	0	0	0	0	0	0	0	0	0	1	1	3	1	3	3	1	3	3	3	3	4	0	2	2	1	4	2	1	1	1	2	3	2	4	3	3	4	2	4	1	3	0	0	0	0	0	0	0	4	0	1	4	4	3	3	2	1	4	1	2	3	2	4	2	3	4	3	3	2	0	0	0	0	0	0	0	0	0	3	2	1	1	4	2	4	3	1	3	2	1	0	1	3	3	3	0	3	3	2	0	0	0	1	3	4	1	0	0	0	0	2	1	1	2	4	2	3	0	1	4	1	3	3	2	1	4	0	2	1	3	3	0	0	0	3	1	4	4	1	0	0	3	2	2	0	0	0	3	2	2	2	3	4	1	3	3	0	0	1	4	1	2	3	2	2	3	1	3	1	2	3	2	3	3	1	1	4	1	2	3	4	2	1	1	0	0	0	0	0	1	4	1	3	0	0	0	0	0	0	4	2	4	0	2	4	2	3	2	3	3	0	0	0	0	0	0	0	0	0	0	2	2	1	3	4	4	4	4	4	4	2	1	2	2	4	3	1	2	1	2	3	3	4	3	1	4	3	2	1	1	3	4	4	2	3	0	3	2	3	3	4	4	4	3	3	1	4	1	4	0	1	3	3	3	2	3	3	3	2	3	3	3	2	2	1	1	3	3	2	1	4	3	4	4	1	1	3	3	2	2	2	4	2	2	2	1	1	4	4	1	2	1	3	1	3	1	2	2	4	3	2	3	2	4	0	0	3	3	3	4	2	3	3	3	4	2	1	2	0	2	3	3	3	4	1	3	3	3	3	3	4	2	3	3	4	4	3	1	3	1	1	1	2	1	2	3	4	1	0	0	0	2	2	2	0	4	2	2	2	2	1	4	4	2	4	3	2	0	0	2	3	4	2	3	2	3	4	2	3	2	0	0	0	0	1	0	1	2	4	4	1	3	0	0	0	0	0	3	4	1	3	3	3	0	0	2	3	3	3	2	2	2	1	2	3	4	1	3	2	4	2	2	3	2	1	4	2	1	4	3	3	4	1	4	4	2	0	0	0	0	0	0	0	2	4	2	3	3	1	4	2	2	2	3	4	2	0	1	3	3	2	0	2	4	2	3	4	4	1	2	2	4	0	0	0	1	2	2	3	2	4	1	2	2	2	3	2	3	3	3	4	2	4	2	2	4	4	3	3	1	3	2	2	2	2	4	1	3	4	2	4	4	1	2	4	4	2	1	4	4	2	2	0	2	2	2	2	2	1	3	2	3	4	1	4	2	3	4	4	2	3	2	2	2	2	0	3	3	3	3	3	4	2	1	2	1	4	4	2	3	2	1	4	0	0	0	0	0	4	4	3	0	3	4	1	0	3	3	0	3	0	4	0	0	0	0	0	0	0	0	0	0	0	0	0	0	0	0	0	4	2	3	0	0	0	2	0	3	4	3	3	2	2	4	0	0	0	0	4	3	4	4	3	1	2	2	4	4	4	2	4	4	1	2	3	3	3	3	1	3	0	0	0	2	3	0	0	0	0	0	0	0	0	0	0	0	4	0	2	0	3	0	0	0	0	0	4	2	3	2	4	4	1	4	2	4	3	4	1	2	3	2	4	4	2	0	2	3	3	1	3	1	1	2	2	1	4	1	3	2	2	3	3	3	1	0	0	0	0	0	0	0	0	0	0	0	4	4	3	3	1	2	2	3	1	1	3	1	2	3	1	1	3	2	1	3	3	0	0	0	3	4	1	1	2	1	2	4	3	3	4	1	1	3	1	4	2	3	3	0	1	3	0	3	2	3	0	3	3	2	2	2	1	1	4	2	1	4	2	3	3	3	3	2	3	4	4	4	3	3	3	0	1	2	3	4	4	3	1	2	3	2	4	3	2	3	2	2	3	4	2	3	3	0	0	2	4	1	3	2	4	1	3	1	3	2	2	3	4	0	4	2	2	4	4	4	3	2	3	2	2	0	0	2	2	0	2	2	4	1	4	1	2	3	0	1	2	4	0	3	3	2	3	4	4	2	4	3	1	2	2	3	3	4	2	1	3	3	1	2	4	3	1	4	3	3	2	2	2	0	3	1	3	2	3	1	1	1	4	4	1	1	2	3	3	2	3	3	2	2	3	3	3	2	4	3	1	0	4	1	0	2	2	1	2	1	2	3	4	0	0	0	0	0	0	0	0	0	0	0	0	3	3	4	4	0	4	3	3	2	2	4	1	2	1	2	4	2	3	1	4	3	3	3	0	1	0	4	4	1	1	4	3	2	0	0	0	0	0	0	0	0	0	2	4	3	0	3	2	1	4	3	2	1	0	0	0	0	0	0	0	0	3	4	1	2	3	1	2	2	4	1	3	3	3	2	2	3	2	3	4	3	2	1	3	1	0	3	4	2	2	1	4	3	4	4	1	2	2	3	1	3	3	2	4	2	3	0	4	0	1	4	4	2	2	4	4	2	2	2	3	2	2	3	3	4	4	2	2	4	3	1	3	0	0	1	4	4	3	2	3	0	0	0	4	4	3	3	4	4	3	3	3	3	3	4	3	2	3	4	2	3	3	2	3	4	2	2	3	3	0	2	4	1	2	3	0	0	0	0	0	1	4	1	0	0	4	3	0	0	0	2	3	4	2	1	2	2	2	4	0	0	4	2	2	3	4	1	3	3	1	2	4	4	2	0	4	2	4	2	3	4	3	1	4	4	3	4	4	1	0	0	0	0	0	0	0	0	0	0	0	0	0	0	4	1	0	4	2	3	3	2	4	3	3	3	4	3	4	3	3	2	2	4	4	3	1	1	1	0	0	4	3	4	1	3	2	3	2	3	0	0	0	0	0	0	0	3	4	2	2	4	4	2	2	1	4	4	0	2	1	2	2	4	2	3	0	0	0	0	2	4	3	0	0	0	0	0	0	0	0	0	4	3	1	2	2	4	4	3	3	1	2	2	3	1	3	2	0	2	3	2	2	3	4	4	1	2	4	4	2	1	3	4	1	2	1	3	0	0	0	0	0	0	0	2	3	3	2	3	0	0	0	3	3	2	1	2	2	0	4	2	2	2	3	0	0	4	2	2	3	3	1	2	2	3	2	3	2	2	2	2	4	3	2	4	1	4	2	3	3	0	0	0	0	0	0	0	4	2	4	3	0	0	0	0	0	0	0	0	0	0	0	0	0	0	0	0	0	0	2	2	2	2	3	4	2	1	4	4	3	3	1	2	2	1	0	0	2	4	2	0	1	0	3	4	2	0	0	0	0	0	0	0	0	0	0	0	0	0	0	2	4	1	2	4	3	1	1	3	2	1	3	2	1	2	3	2	3	1	3	3	0	0	0	1	4	4	2	1	4	3	3	3	2	3	2	1	3	0	2	3	4	3	3	0	1	0	3	2	4	4	0	4	2	4	0	0	0	0	0	0	0	0	0	0	0	0	0	0	2	4	1	3	0	0	0	0	3	2	2	3	1	1	2	1	1	4	4	3	3	0	0	0	0	1	0	0	1	1	1	2	0	4	4	2	3	1	0	4	1	1	2	1	3	4	1	1	2	1	3	2	4	3	2	1	1	4	2	3	3	2	2	2	3	2	3	2	2	2	2	3	3	4	2	2	3	2	3	4	4	4	4	3	2	3	3	3	3	4	1	3	2	2	2	0	0	0	0	2	3	4	2	2	4	4	2	1	3	4	3	0	0	2	3	4	0	0	0	0	0	0	0	3	2	3	3	0	4	3	4	3	2	2	2	2	3	4	3	0	0	0	0	0	1	3	0	0	4	4	1	4	1	1	2	4	3	1	1	1	4	2	3	3	2	0	0	0	2	2	3	2	2	2	0	2	3	4	0	2	4	0	0	0	3	3	3	4	2	1	4	3	3	4	1	3	4	3	1	4	4	3	3	0	0	0	3	3	2	2	1	2	2	3	3	2	2	0	3	2	2	3	4	0	0	0	0	0	0	0	0	0	2	4	3	3	4	4	1	0	0	0	3	4	4	3	2	3	3	3	3	4	4	1	1	1	4	4	3	4	1	2	2	2	3	2	4	2	1	3	4	2	4	3	0	4	3	3	4	3	1	3	2	2	0	2	2	2	3	4	0	4	4	4	3	4	2	3	0	4	3	1	0	3	4	4	0	0	0	0	4	3	2	3	3	3	4	3	1	2	4	2	1	4	3	4	4	0	0	0	0	0	0	0	3	1	4	3	1	4	1	0	2	3	4	3	2	3	4	3	1	1	4	3	2	3	4	3	4	1	2	4	3	3	1	4	1	1	0	3	2	2	4	2	2	3	4	3	3	4	1	2	4	2	1	2	3	2	0	0	0	1	2	4	3	0	3	0	4	3	4	1	2	1	4	0	0	0	0	0	0	0	3	4	2	4	1	3	2	0	2	4	3	4	3	3	3	3	4	3	2	1	2	3	2	1	2	4	1	4	1	2	2	1	3	4	1	3	3	4	2	3	3	3	1	3	2	0	3	4	3	4	2	1	2	0	3	1	2	1	2	0	4	2	3	2	2	2	2	4	1	0	1	2	4	4	0	4	3	1	2	2	2	4	3	0	2	4	2	3	3	4	4	1	3	4	0	0	0	1	3	3	3	3	3	1	0	0	0	0	0	3	3	0	0	0	0	1	0	3	4	3	1	0	0	0	0	0	3	1	2	4	2	3	2	4	2	0	0	0	4	3	1	3	3	0	0	0	0	0	3	4	3	1	4	4	2	0	0	0	0	0	0	0	1	3	4	4	4	3	2	4	4	4	3	1	2	3	2	4	4	3	3	3	3	3	2	3	2	1	3	2	3	1	2	2	4	0	3	2	2	3	0	2	0	0	0	2	1	2	2	3	1	1	3	0	0	0	0	4	1	4	1	3	1	1	1	4	3	3	3	3	0	2	0	1	3	4	3	2	4	0	0	0	0	0	0	0	0	3	2	1	4	0	2	4	2	3	4	4	0	0	0	0	0	0	0	3	0	0	0	2	2	2	3	2	1	2	1	2	4	2	2	3	4	0	2	3	1	1	2	0	2	4	3	3	4	3	0	0	0	0	2	4	3	3	3	0	4	3	4	3	2	3	3	2	4	4	3	2	4	1	4	2	2	4	3	3	1	2	2	3	4	4	3	2	3	4	2	3	4	3	0	0	4	2	1	4	2	1	3	2	4	2	0	3	2	2	2	4	0	3	2	3	2	4	3	0	0	4	4	3	3	4	1	0	0	0	3	0	0	0	0	0	2	3	3	2	1	3	2	2	4	4	2	2	1	4	0	3	2	3	4	2	3	3	2	1	3	3	4	3	3	0	2	1	3	4	2	3	2	1	2	3	4	3	2	0	3	2	4	2	1	3	2	1	2	4	1	3	2	2	0	0	0	0	3	2	0	1	4	4	2	1	2	2	3	2	3	1	4	3	3	4	2	1	2	4	3	1	3	0	0	0	4	3	1	1	4	2	0	0	4	3	4	4	4	4	3	3	2	1	2	3	0	3	3	4	4	3	3	2	3	4	3	2	3	2	2	0	0	0	3	2	3	3	1	3	4	3	3	4	4	2	3	3	4	3	3	2	2	1	1	3	4	3	0	0	0	3	4	4	1	3	0	4	4	2	0	3	3	1	3	4	4	1	2	3	1	3	4	1	1	3	4	4	3	2	0	0	0	0	1	2	1	4	1	2	2	3	2	0	1	4	3	4	1	4	2	3	1	4	3	2	2	4	1	1	3	2	2	3	2	3	3	2	4	3	2	0	0	3	0	0	0	0	0	0	0	0	0	0	0	0	0	0	0	0	3	2	0	2	3	2	2	3	3	3	0	0	3	0	3	1	2	3	2	3	2	2	4	2	2	2	1	0	0	0	0	2	4	0	0	0	0	2	4	3	2	3	0	4	1	2	4	2	2	3	3	1	0	1	4	3	2	4	3	0	0	0	0	0	0	0	0	3	2	3	1	3	3	2	3	2	3	2	3	4	1	4	2	4	2	2	3	3	0	0	2	1	3	4	3	4	4	1	4	3	3	1	2	2	4	4	1	2	3	1	1	2	3	1	1	2	3	2	2	1	0	2	4	2	2	0	0	0	0	0	0	0	3	3	4	3	2	2	2	2	2	2	2	4	3	3	2	2	0	0	0	0	0	0	4	4	3	3	0	0	0	0	0	0	0	0	0	0	0	0	4	2	3	1	2	3	1	2	2	2	3	0	0	0	0	0	0	0	3	1	2	1	3	2	0	3	2	3	2	3	3	1	1	2	2	0	0	0	0	0	0	4	1	2	4	4	0	0	0	0	0	3	0	0	0	0	0	0	0	0	0	0	0	0	0	4	2	2	2	2	0	0	0	0	0	0	0	0	0	2	3	3	3	2	0	4	0	4	3	3	4	0	4	3	3	3	4	3	0	2	3	3	0	2	0	0	0	0	0	0	0	0	0	0	1	3	3	4	2	2	2	4	1	4	3	4	2	1	3	4	1	3	4	4	3	4	2	2	2	3	3	2	2	4	2	4	2	3	4	2	4	2	0	0	0	2	4	4	3	1	3	3	4	0	0	0	0	3	2	2	0	4	2	4	2	3	3	3	3	3	4	4	0	0	0	0	0	3	0	1	3	4	3	2	3	2	2	3	1	3	3	3	0	3	1	4	2	2	1	3	3	3	4	4	1	4	1	3	3	2	4	1	4	4	0	0	2	3	0	0	0	0	0	0	0	0	3	0	0	0	0	0	2	2	3	1	2	4	4	2	0	0	0	0	0	0	1	4	1	1	3	4	2	0	1	4	1	4	1	4	3	2	0	3	2	4	4	4	4	2	4	3	3	1	3	3	2	1	0	0	0	0	0	0	0	4	4	3	1	4	3	4	4	2	2	3	2	0	3	1	4	4	2	2	3	1	3	2	3	1	3	1	2	2	3	2	1	2	2	3	0	1	3	1	2	0	0	4	3	4	4	4	1	2	4	3	4	4	2	3	0	0	0	3	4	2	4	1	2	4	4	3	4	3	4	4	3	3	1	4	0	0	0	0	0	0	2	3	4	4	4	4	3	4	2	4	2	1	1	3	3	3	3	3	2	1	3	4	4	2	1	3	2	0	0	0	0	0	0	0	0	0	0	0	0	0	0	0	0	4	4	1	2	2	4	4	4	3	2	3	2	4	2	2	1	2	3	4	1	3	0	0	3	2	4	3	4	3	1	3	4	3	2	0	3	2	2	2	2	3	4	1	2	4	3	2	0	0	0	0	0	0	0	0	0	0	1	0	0	0	1	2	3	4	4	1	3	2	2	3	0	2	3	2	4	1	4	1	2	4	2	0	4	0	3	2	4	4	4	4	3	4	2	3	2	3	2	4	1	4	3	4	4	2	2	4	0	0	4	3	2	2	4	4	3	1	3	3	2	1	4	3	2	3	4	4	3	2	3	4	3	1	0	0	0	0	0	0	0	4	4	4	1	2	1	2	4	4	3	4	0	0	2	2	2	2	2	1	2	0	0	0	2	1	3	2	1	1	3	0	3	4	3	2	3	4	1	1	3	3	2	2	0	2	3	4	4	3	3	2	1	3	3	3	4	3	1	3	3	2	0	1	0	2	2	2	2	0	2	2	2	2	3	1	2	3	4	1	3	4	3	3	3	4	2	2	2	4	4	4	0	2	2	3	3	4	1	1	1	1	1	0	3	2	3	3	1	4	3	4	3	1	3	3	0	0	0	0	0	0	0	0	0	2	3	3	1	4	3	3	3	1	4	2	2	4	3	4	3	3	1	2	3	3	3	4	4	3	3	1	4	1	2	1	2	2	3	3	3	3	3	4	4	3	0	0	0	0	2	4	3	1	4	3	4	3	2	0	2	1	2	0	0	0	0	0	1	0	1	3	1	3	3	4	2	1	0	1	1	3	3	4	0	0	0	0	1	4	3	3	0	0	4	2	0	0	3	4	2	3	2	3	0	3	0	3	2	3	4	4	3	3	0	0	0	4	4	4	3	3	2	3	1	3	3	3	0	0	0	0	0	0	0	0	0	0	0	0	0	0	2	3	0	0	3	2	2	3	3	0	3	2	2	3	2	0	4	2	1	3	2	2	3	0	0	2	4	1	3	2	3	1	3	2	3	3	1	4	2	2	0	0	3	4	1	2	3	1	3	3	2	3	2	1	3	4	0	4	0	2	2	3	4	2	3	3	2	1	1	1	3	1	4	4	2	1	2	0	0	0	0	0	0	0	0	0	2	3	4	2	3	1	2	4	2	0	2	3	4	4	2	1	3	3	1	0	0	0	0	0	3	4	1	2	2	2	4	0	2	2	4	3	2	3	3	2	3	2	3	3	3	3	2	4	0	3	3	4	1	2	4	3	0	0	1	3	3	4	1	3	2	4	1	2	3	0	2	2	1	1	4	2	4	2	4	3	4	4	4	2	3	2	3	4	4	1	3	2	2	4	4	4	3	4	1	2	3	1	3	4	2	1	4	4	3	2	2	3	2	3	0	2	3	3	0	1	4	4	4	1	0	0	0	2	3	3	2	2	3	1	0	0	3	4	0	0	0	0	0	0	2	3	3	3	2	2	1	0	2	3	4	4	2	3	4	2	4	2	3	4	1	1	0	0	3	4	4	0	4	0	0	0	0	0	0	2	2	2	1	1	4	3	4	1	3	2	0	0	0	0	0	0	0	0	0	0	0	0	0	0	0	0	0	0	1	3	3	3	0	3	0	0	1	1	4	3	4	3	3	2	2	3	3	2	4	3	4	4	3	4	1	1	4	2	3	2	4	0	2	4	1	4	0	4	4	3	2	2	3	0	2	0	0	0	0	3	0	2	3	2	0	2	4	1	1	3	2	2	3	4	1	1	2	3	4	4	4	4	0	0	0	3	3	2	1	4	4	4	3	3	2	4	3	4	0	0	0	4	3	2	3	2	3	4	3	1	3	2	1	0	2	3	1	1	3	2	3	2	4	3	4	2	2	1	1	4	4	2	4	2	1	1	2	4	3	2	2	4	4	2	2	3	1	3	3	2	2	2	2	3	3	3	4	2	2	3	3	3	2	2	4	4	3	2	2	3	3	1	1	3	2	4	1	4	1	3	3	0	0	0	0	0	0	0	2	2	0	4	3	2	0	0	0	0	0	0	0	0	4	1	3	4	4	3	3	4	3	2	2	2	4	1	0	0	2	0	0	0	3	4	3	1	1	3	1	3	1	3	3	2	2	0	0	0	0	0	0	0	0	4	2	2	4	3	2	3	2	0	4	2	4	3	3	4	3	3	4	3	3	3	0	2	0	3	4	2	3	3	4	0	1	3	3	2	1	4	1	3	0	0	0	0	0	0	0	2	1	2	4	4	3	1	3	4	4	4	2	2	3	0	0	4	3	2	4	2	1	3	2	3	4	1	4	4	4	2	3	2	3	2	1	2	1	2	1	4	4	4	2	2	3	2	0	2	4	2	2	3	3	2	1	2	2	4	2	0	3	3	4	0	0	3	0	0	1	2	3	3	1	4	1	3	4	2	3	4	1	3	3	2	3	4	1	0	3	3	2	2	4	1	2	2	1	3	3	4	2	3	3	4	2	3	3	4	3	3	2	2	1	4	1	2	0	0	0	0	4	3	4	4	2	3	2	0	2	2	1	2	3	0	2	0	4	0	3	1	4	1	1	1	0	3	3	3	4	0	0	0	0	0	0	0	0	0	0	0	0	0	0	0	0	0	3	2	2	1	0	2	2	3	2	2	1	2	4	4	2	2	4	3	3	3	2	4	3	3	2	3	2	4	3	2	2	4	2	3	3	3	2	3	3	2	3	3	2	2	0	0	0	0	0	4	0	0	0	3	2	0	2	3	2	0	0	1	2	3	1	2	2	1	3	1	0	3	3	4	3	1	1	3	3	4	2	4	3	2	2	2	2	4	2	4	2	0	0	0	0	0	0	0	0	4	1	3	4	3	4	4	0	2	0	2	0	0	2	2	2	3	3	4	3	3	4	3	1	1	1	2	2	3	2	2	4	1	2	4	1	4	4	3	1	2	4	3	2	2	3	2	0	1	3	2	2	3	0	4	1	0	2	0	3	4	4	1	4	4	4	2	1	2	2	2	1	1	1	2	1	3	3	0	2	4	4	1	1	3	3	3	2	0	1	4	2	3	2	3	2	0	0	0	0	0	0	0	0	2	0	3	4	3	3	2	4	1	2	3	2	0	4	3	2	0	0	0	0	0	0	0	0	4	2	0	0	0	0	0	0	0	4	0	0	1	3	2	1	4	3	1	4	0	0	0	0	0	0	0	0	0	0	0	0	0	0	4	3	2	3	0	4	3	2	3	2	3	3	1	4	0	1	2	1	4	3	1	3	4	2	1	4	4	2	2	2	0	4	4	2	3	2	3	3	2	2	4	3	3	4	1	4	3	4	1	4	4	4	3	2	3	3	4	2	3	4	2	2	3	2	3	3	1	3	1	1	1	2	4	2	2	4	3	0	2	4	0	2	0	0	0	0	0	0	0	0	0	0	0	0	0	0	0	0	2	2	0	1	0	4	0	0	0	0	2	3	2	3	0	0	3	3	4	3	3	3	3	1	2	3	3	2	1	3	3	4	4	1	4	3	3	0	0	0	0	0	4	4	2	2	0	0	0	4	2	2	3	2	0	4	3	4	1	2	3	3	2	2	2	1	2	3	1	4	4	3	2	3	1	0	3	4	3	2	0	3	1	2	4	4	1	3	2	3	2	3	3	2	3	3	2	3	2	2	3	2	3	2	3	2	4	2	1	1	1	3	1	3	1	4	3	2	1	4	2	2	2	3	4	3	2	0	2	0	1	4	1	2	2	2	1	2	3	2	1	2	4	4	3	3	4	4	3	3	3	0	0	3	1	4	1	2	3	4	4	4	2	3	2	3	0	0	0	0	0	0	0	3	3	1	3	2	3	2	4	2	1	2	3	2	1	4	3	4	2	3	2	4	2	4	4	2	1	3	2	0	0	1	1	0	0	0	0	0	0	3	2	1	3	3	3	2	3	3	2	3	1	0	3	4	4	1	3	3	1	3	3	1	2	1	1	4	3	4	3	2	3	3	2	2	2	2	3	4	4	2	4	1	1	1	1	4	1	4	2	0	0	2	3	1	1	0	3	3	3	2	2	3	2	1	3	3	3	1	4	0	0	0	3	3	2	4	2	4	3	0	4	4	4	4	3	1	2	2	3	3	0	0	0	0	0	0	0	4	1	3	4	2	2	4	4	4	0	3	2	3	2	3	0	0	0	0	0	0	0	0	4	2	4	0	0	0	0	4	4	4	1	4	0	4	1	2	1	2	3	4	2	1	1	3	4	2	4	0	1	3	0	0	0	2	3	4	0	0	0	0	0	4	3	2	1	4	2	2	2	3	0	2	1	2	3	2	1	2	4	3	3	0	3	3	2	2	4	3	1	4	4	4	4	4	1	2	4	4	3	0	2	0	0	0	0	0	0	0	0	0	0	0	0	0	2	4	1	1	3	2	2	1	1	2	2	4	3	4	3	2	3	1	2	2	2	3	1	2	1	0	3	3	3	0	3	2	2	1	3	2	0	1	2	3	2	4	3	4	3	3	2	0	3	4	4	2	0	0	3	3	4	0	0	3	0	0	0	0	2	2	2	0	0	0	3	3	3	4	0	3	4	4	3	4	3	4	1	4	1	1	0	0	2	3	3	1	4	1	0	0	0	0	0	0	4	3	4	3	3	1	0	0	0	3	1	2	0	0	0	0	0	0	0	0	2	3	2	2	4	4	3	4	3	0	3	4	0	4	3	4	1	1	0	0	0	0	3	3	2	3	2	0	3	2	2	1	3	4	4	2	2	0	4	4	4	1	4	1	4	3	2	3	1	0	0	0	0	3	3	1	4	0	0	0	3	2	4	4	2	2	2	2	3	4	4	4	3	2	2	4	4	0	0	0	0	0	2	1	4	3	0	0	3	1	4	2	3	4	1	2	2	2	0	0	0	0	1	0	2	2	0	2	4	4	4	2	1	2	2	3	3	1	4	3	0	2	3	2	4	3	3	2	0	0	0	0	1	4	2	2	2	1	1	4	3	2	2	4	3	4	3	2	4	4	4	1	0	1	3	2	2	0	3	0	3	3	3	0	2	1	4	0	2	0	0	0	0	0	2	2	2	2	4	3	0	1	3	3	0	4	4	4	4	4	3	3	3	0	4	2	4	3	1	3	3	0	0	0	0	0	0	0	0	2	3	2	3	2	3	2	1	2	3	2	4	3	0	0	0	0	0	0	0	1	3	4	4	4	4	2	3	0	3	3	2	3	2	2	2	3	3	4	4	0	2	2	2	3	4	3	4	4	1	3	2	4	3	1	2	3	3	0	4	2	3	1	4	3	0	0	1	4	3	3	3	3	2	0	2	4	0	0	4	3	3	4	3	3	2	0	1	4	3	4	2	0	0	0	0	0	0	2	3	3	1	4	3	1	2	3	0	0	2	3	1	2	0	3	2	3	2	0	0	0	0	0	0	0	0	4	3	3	2	3	2	2	1	4	2	4	2	1	1	1	1	2	3	4	3	1	4	1	3	1	4	3	2	1	2	0	3	2	4	2	4	3	2	2	3	0	4	1	1	2	4	3	0	1	0	0	0	0	0	0	0	2	4	3	2	1	4	4	1	4	3	2	4	0	3	3	0	2	2	2	3	3	0	2	3	1	3	2	3	3	2	2	2	3	4	4	4	0	0	0	0	0	0	0	0	1	3	1	3	2	3	3	0	1	2	0	3	3	4	2	3	1	1	1	4	1	2	4	2	3	2	1	4	0	2	2	0	0	2	4	3	3	2	3	2	0	0	0	0	0	2	2	2	4	0	4	2	2	3	4	2	0	2	1	2	0	2	4	2	3	4	2	4	1	1	3	0	0	0	0	4	3	2	2	3	4	4	0	0	0	2	0	0	0	0	0	0	0	0	0	0	0	0	0	1	3	3	3	2	1	2	3	3	0	3	3	4	4	2	4	0	1	0	0	0	0	0	0	4	3	1	2	3	3	0	2	1	1	4	3	1	3	0	2	4	0	0	0	3	3	0	4	2	2	2	3	3	3	4	3	3	4	3	2	0	0	0	0	0	0	0	0	0	0	2	2	3	0	0	1	4	0	1	3	2	2	3	2	3	4	0	0	0	0	0	0	0	2	1	2	3	2	2	0	3	2	3	4	0	3	2	1	4	4	2	1	1	0	0	0	0	0	0	0	3	2	4	3	2	1	3	3	4	3	2	3	2	3	2	1	3	1	3	1	1	3	3	3	2	4	3	0	2	2	0	1	3	1	3	2	4	1	2	3	3	0	0	0	0	0	0	0	0	0	3	0	4	4	1	2	4	4	3	2	3	3	3	3	3	4	3	3	4	2	3	3	2	3	1	4	0	2	1	3	3	3	2	3	2	4	3	0	3	3	2	1	3	4	4	2	2	3	3	3	2	2	3	2	3	1	1	2	1	4	1	2	1	3	2	1	3	4	1	4	4	0	0	3	2	2	2	2	3	4	2	2	1	3	3	0	1	3	1	1	4	4	3	3	3	0	0	0	0	0	4	4	3	4	1	1	2	3	1	2	0	2	3	3	4	4	4	2	3	3	3	4	4	3	3	2	3	1	3	1	4	3	4	4	0	0	0	1	0	0	0	0	0	0	0	3	1	3	3	2	4	0	4	1	3	3	3	3	3	1	4	3	3	1	1	0	3	3	4	3	2	2	2	3	3	3	0	3	0	3	1	2	4	3	1	4	3	4	3	3	1	1	1	3	1	2	1	2	3	4	2	1	2	4	2	2	1	3	4	4	3	3	4	2	2	2	1	4	4	0	3	1	2	3	1	3	3	2	4	3	2	0	0	0	0	0	0	0	2	4	4	3	0	0	0	2	0	3	1	1	2	4	3	3	2	2	0	0	0	0	0	0	0	0	0	3	3	3	1	1	2	3	3	3	1	3	4	2	0	4	2	4	3	4	0	2	0	3	0	3	3	2	3	3	2	4	2	4	2	2	0	3	3	2	3	0	0	0	0	0	0	0	0	0	0	2	2	3	0	4	0	0	0	0	0	3	4	4	4	0	0	0	0	0	3	2	0	3	2	4	4	2	2	4	0	0	0	4	1	2	3	2	3	0	0	0	0	2	2	3	0	0	0	0	4	1	3	2	4	2	2	0	0	3	2	4	3	4	1	2	3	4	2	4	4	0	3	3	0	0	0	0	2	4	0	0	0	2	4	3	3	3	3	3	1	1	2	0	0	3	0	0	0	2	3	3	3	0	2	3	4	3	3	2	2	4	3	1	1	0	1	3	4	4	1	1	3	2	3	3	2	3	2	3	2	4	4	4	3	4	4	4	1	0	0	0	0	2	3	1	2	1	4	2	4	4	4	4	4	4	4	1	2	3	2	4	4	3	0	2	2	1	4	1	2	3	3	4	0	0	0	0	0	0	1	4	1	2	4	4	2	4	0	4	3	2	3	1	2	2	0	0	0	0	0	4	3	3	3	0	0	0	0	0	4	1	3	1	2	1	3	2	1	2	2	0	2	4	0	1	2	3	2	2	3	2	4	3	3	2	0	3	0	3	2	2	3	2	0	0	2	2	4	4	4	2	1	3	4	1	1	3	0	0	0	1	1	1	2	2	3	0	3	2	3	1	3	3	4	1	3	3	1	4	1	3	1	0	0	0	0	3	0	2	0	0	3	3	2	3	1	4	0	0	3	3	2	3	0	1	4	4	3	2	2	2	3	3	3	4	3	3	0	3	3	4	0	3	4	4	2	1	4	3	3	3	3	1	2	1	4	0	3	0	3	3	2	3	4	0	2	0	3	0	2	2	2	3	2	0	2	3	3	4	0	0	4	3	3	2	2	2	3	2	3	1	4	4	4	1	4	3	4	2	3	2	0	4	3	4	3	1	4	3	1	0	0	0	0	3	0	0	2	4	0	1	0	4	2	4	4	3	2	3	3	2	2	0	0	2	1	3	2	2	0	0	0	0	0	0	3	3	0	0	0	1	4	3	3	2	2	1	3	4	1	4	4	4	2	2	1	4	3	3	4	4	2	2	3	2	3	3	3	3	3	1	1	4	4	3	4	3	3	3	3	3	3	1	2	2	3	0	1	3	4	2	2	3	1	3	2	3	4	2	3	3	3	2	0	2	2	2	3	2	1	2	4	3	2	4	1	3	3	4	4	2	4	0	0	0	0	0	0	2	4	4	3	4	2	0	0	0	0	3	2	4	0	0	0	0	0	0	2	4	4	3	4	3	2	3	1	3	3	2	3	0	4	0	0	0	3	2	4	3	4	2	3	4	3	2	3	1	2	3	2	4	4	3	1	2	1	0	3	1	1	2	3	1	2	3	2	2	4	2	2	2	2	4	1	2	3	1	3	4	3	4	2	3	2	4	3	2	2	0	0	0	0	0	0	0	4	2	4	2	1	2	3	1	3	2	4	2	1	1	4	1	2	1	2	4	4	3	4	2	2	4	2	4	3	0	0	3	0	3	3	2	0	0	3	4	0	0	1	4	3	2	4	3	4	4	2	2	1	1	1	1	4	1	4	3	2	2	2	1	2	0	4	2	2	1	1	3	3	3	2	3	2	3	0	3	2	3	3	4	4	3	4	2	3	4	3	4	2	4	2	3	3	2	2	1	4	2	0	0	0	0	4	2	4	3	0	0	0	0	0	4	4	2	2	0	4	3	2	2	3	3	2	0	0	3	3	3	3	1	4	3	2	0	0	0	0	0	0	0	2	3	4	1	4	1	3	2	1	3	3	3	4	2	3	3	4	3	0	2	0	1	4	3	0	0	0	0	1	0	2	3	2	4	4	2	1	2	3	1	1	3	4	3	0	0	0	0	0	2	3	3	2	2	0	0	2	2	4	0	0	0	0	0	3	2	3	3	2	3	2	3	1	3	2	0	0	0	4	4	2	3	1	1	0	0	4	2	0	4	4	4	4	1	3	2	1	1	3	3	4	4	2	1	4	0	2	3	4	1	2	4	2	1	4	0	2	1	4	3	4	4	0	0	3	2	0	0	0	2	2	3	4	2	2	3	1	4	3	3	2	1	3	3	3	2	0	3	2	3	1	3	4	4	3	4	0	0	2	2	4	3	2	4	3	3	2	2	0	3	2	3	2	4	3	4	3	1	0	1	4	2	4	4	3	2	1	0	3	1	4	4	3	1	3	2	0	2	1	2	3	2	0	4	4	1	3	3	0	3	4	0	1	2	2	2	2	2	2	2	2	1	1	3	4	1	0	4	3	4	3	2	1	4	4	2	2	3	1	3	1	4	3	1	3	3	2	1	3	2	3	4	4	2	2	3	3	3	3	1	0	0	0	0	2	1	3	3	2	0	2	1	3	3	4	4	2	1	4	3	2	3	4	3	1	3	0	0	0	0	4	3	4	2	3	2	3	1	4	4	4	1	2	3	3	3	3	4	2	0	0	0	3	2	0	0	0	4	2	4	4	3	4	3	0	4	2	3	2	4	3	4	1	3	4	4	2	3	2	3	2	3	4	2	2	4	1	2	3	2	0	3	4	4	3	3	1	3	1	2	3	2	4	3	3	3	3	2	0	4	0	0	0	0	0	2	1	3	0	3	2	1	3	3	1	2	2	1	2	2	3	3	4	0	3	4	4	1	4	3	2	2	3	1	1	4	4	3	4	3	0	3	1	1	4	0	2	2	3	2	3	2	2	4	2	3	3	2	0	3	0	0	2	2	2	4	2	1	2	0	0	1	0	3	1	3	2	4	4	4	3	3	4	1	4	3	1	1	3	2	2	4	4	3	1	3	2	4	3	2	4	4	2	3	3	1	1	4	3	4	3	3	2	4	1	1	1	0	3	3	2	3	2	2	3	3	3	0	4	1	3	3	1	2	3	1	2	3	4	2	4	3	2	4	4	4	2	4	4	1	2	1	2	0	2	3	1	3	4	3	2	3	1	3	1	1	4	2	2	0	0	3	4	3	2	2	4	1	3	3	2	4	3	1	2	1	4	3	0	0	0	0	0	0	0	3	3	3	4	4	3	2	1	0	0	4	3	4	4	3	3	4	3	0	0	0	2	3	2	2	2	4	1	1	2	3	2	2	1	1	4	2	3	0	3	3	3	3	3	3	3	2	3	3	3	3	0	1	3	3	1	3	1	0	0	1	0	2	1	2	1	1	4	2	4	4	3	2	1	3	0	4	1	4	3	3	1	4	4	0	2	3	4	0	0	0	4	4	1	1	2	1	2	4	2	1	2	2	3	4	2	2	2	3	3	3	4	3	4	2	2	1	4	2	3	2	2	2	3	2	3	3	3	3	3	4	4	2	0	0	0	0	3	2	2	3	3	2	4	1	1	4	3	1	3	0	0	3	4	3	4	2	4	1	1	2	3	3	1	4	2	3	2	1	4	3	3	4	0	3	2	2	3	2	3	1	2	1	2	2	2	1	3	3	0	2	0	4	3	2	0	2	0	4	1	3	4	2	3	4	2	3	1	4	1	3	3	2	4	4	1	4	4	4	4	3	2	3	0	4	0	2	0	0	0	3	0	3	0	0	2	1	4	2	1	2	3	4	1	1	0	3	2	4	3	0	3	4	2	1	2	2	0	0	0	2	0	2	1	4	0	0	4	3	0	4	1	0	0	0	0	0	4	2	1	2	1	1	1	3	3	2	4	4	0	3	3	4	1	0	2	0	0	0	0	0	0	3	2	3	2	2	4	2	2	2	2	2	1	2	0	1	0	0	0	0	0	0	0	0	0	0	0	0	0	0	0	0	0	0	3	1	0	0	2	1	2	3	1	2	2	1	0	3	4	2	2	4	0	0	0	0	4	3	4	4	3	3	2	0	0	0	1	3	3	3	3	2	1	3	2	2	3	4	4	2	2	2	2	1	2	0	3	4	3	2	4	3	3	4	4	4	2	2	2	4	2	3	3	2	3	4	4	3	4	4	3	2	1	4	2	0	3	2	0	0	0	4	3	2	1	3	2	3	0	0	0	2	4	2	3	3	3	4	1	3	0	0	0	2	2	4	3	3	0	0	0	0	0	0	0	3	4	3	1	3	2	3	1	1	2	3	1	2	1	3	2	4	4	3	4	2	2	0	0	0	2	4	0	3	0	0	0	0	0	0	0	0	0	2	3	2	0	0	3	4	3	2	0	0	0	0	4	0	0	0	0	0	0	3	1	1	2	1	0	2	2	4	4	2	2	2	0	2	2	3	4	4	2	3	0	2	4	4	0	0	2	0	0	0	1	4	2	4	3	3	3	2	3	3	0	0	0	1	2	0	3	3	4	4	0	0	0	0	0	0	4	2	1	2	3	4	2	2	0	4	3	4	2	3	4	4	2	3	0	0	2	0	0	2	0	2	2	2	0	4	0	1	3	3	4	4	2	3	1	1	4	2	4	3	2	4	3	0	1	4	3	2	4	1	2	1	0	0	0	0	0	2	2	0	0	0	4	3	3	3	3	2	4	3	4	4	0	3	2	3	3	2	1	2	4	4	4	3	3	4	3	1	4	2	3	2	3	3	2	0	0	0	0	0	0	0	2	3	3	3	2	4	2	3	1	2	3	0	0	0	4	3	2	4	4	2	3	4	2	4	2	4	2	0	4	4	4	2	1	3	2	2	4	3	0	4	4	2	2	1	2	0	1	1	3	4	3	2	4	3	2	0	0	0	4	3	4	1	3	3	3	2	4	0	0	4	0	2	2	4	3	3	2	3	4	4	3	1	0	4	4	3	1	1	3	3	3	1	1	4	2	4	4	2	1	3	3	4	2	1	3	2	4	2	1	2	0	0	0	0	2	2	1	4	4	4	2	1	3	2	0	3	4	2	2	3	2	1	3	2	2	3	4	2	1	1	3	3	4	4	3	3	3	4	3	2	2	1	3	0	0	4	0	2	2	4	3	2	3	2	2	3	3	1	2	3	2	4	2	4	2	0	0	0	0	0	0	1	1	3	2	3	4	4	4	1	4	2	3	4	0	0	0	2	3	2	0	2	3	4	4	1	4	4	2	2	2	4	3	3	0	1	1	0	3	2	3	3	2	2	4	3	4	0	4	4	2	3	2	1	3	2	3	3	1	3	1	3	1	3	2	2	0	4	3	1	1	2	0	0	0	0	2	1	1	2	2	3	2	2	0	0	0	1	2	2	1	3	4	1	4	2	4	3	3	2	3	3	1	3	3	3	1	3	3	4	1	2	3	3	1	3	1	2	2	4	0	1	4	1	4	4	3	4	3	1	4	4	3	4	2	2	2	3	3	3	2	1	2	4	4	3	4	2	3	2	4	3	2	2	3	0	4	3	4	2	1	2	2	0	4	2	2	4	2	3	0	4	3	2	4	3	1	2	1	2	2	3	0	2	3	2	3	3	1	3	2	2	1	2	4	0	4	0	0	3	4	3	0	0	2	4	3	4	3	2	3	4	1	2	3	2	2	1	3	0	0	0	0	0	4	4	0	0	0	0	0	0	4	1	1	2	1	4	3	2	3	1	1	3	2	3	2	1	3	4	0	1	3	4	0	1	4	4	2	0	2	1	3	3	2	3	4	4	4	4	3	2	1	4	4	3	1	0	0	0	3	2	2	3	2	3	4	4	3	3	4	2	4	0	3	1	2	2	2	4	3	0	1	2	3	2	1	2	4	1	4	2	1	4	2	3	2	1	3	4	2	3	2	2	4	0	3	4	3	2	2	2	2	4	0	0	0	2	0	4	3	3	3	3	0	1	4	3	0	0	0	3	3	4	1	4	2	2	3	2	3	1	2	2	0	0	3	2	3	0	0	0	4	3	0	0	0	3	3	2	4	4	3	3	0	3	3	3	3	2	4	2	1	2	3	2	2	1	3	2	4	4	1	2	3	1	1	4	4	4	0	0	0	2	1	2	4	0	1	4	2	3	3	4	3	4	3	4	3	3	4	0	2	2	3	4	3	2	2	3	0	0	0	0	0	0	0	1	3	3	3	2	3	0	2	2	0	0	0	4	4	2	0	0	0	3	3	4	4	4	1	4	3	2	1	0	0	0	0	3	3	2	2	2	3	0	1	3	3	1	2	4	1	0	2	0	1	0	3	2	0	0	3	3	4	4	1	4	3	4	3	3	1	1	3	3	3	0	2	3	3	2	1	2	2	3	1	4	3	3	1	1	4	2	0	4	0	4	1	1	4	2	2	3	4	4	1	2	3	3	4	3	1	1	2	4	4	2	2	4	4	3	2	3	3	3	4	3	0	3	2	4	1	3	2	3	0	1	3	2	2	2	3	2	2	4	1	0	0	0	0	0	0	0	0	0	0	3	1	2	2	0	0	0	0	0	0	0	0	0	0	0	1	3	1	3	4	4	3	2	1	4	2	4	2	2	0	0	0	1	3	3	1	0	0	0	4	3	2	3	2	3	2	3	3	3	3	0	0	2	2	0	0	2	4	4	2	3	4	0	3	0	4	4	3	3	3	2	3	1	1	4	3	3	4	2	2	3	4	2	1	4	3	2	4	1	0	0	0	0	4	3	3	4	2	4	4	0	2	3	2	4	1	3	2	4	2	1	2	0	4	0	1	0	1	1	0	0	0	4	3	2	0	2	3	1	2	2	3	3	1	1	1	4	4	1	0	0	0	0	2	2	2	2	3	2	3	1	3	4	1	4	0	1	2	2	4	0	2	0	0	0	0	0	0	0	0	0	4	1	1	2	3	4	1	1	2	4	2	3	4	3	1	3	2	2	4	2	1	4	4	2	4	3	3	3	2	3	3	1	3	4	4	2	3	0	4	1	2	2	4	2	4	2	3	0	0	2	1	2	1	3	4	1	2	3	2	1	4	3	4	4	0	4	2	4	4	2	4	2	1	1	2	3	3	4	2	2	2	4	2	3	2	4	4	4	1	3	1	3	4	2	3	2	4	4	1	2	4	1	0	2	1	0	2	0	4	4	2	0	0	0	0	0	0	0	2	1	2	4	3	3	4	1	4	2	1	1	4	4	1	2	0	3	2	4	3	3	2	2	1	4	0	0	0	0	0	4	4	3	3	4	1	2	2	2	3	4	2	4	2	4	1	1	2	0	0	0	0	3	3	3	2	2	3	3	1	0	0	4	2	3	3	2	2	2	3	2	3	3	2	2	4	2	2	4	4	2	2	0	3	1	3	4	3	3	4	3	2	2	2	3	1	1	1	4	3	3	3	3	2	3	4	3	1	0	2	3	2	2	2	2	3	3	2	1	3	4	3	3	3	3	1	4	3	2	3	2	2	3	3	1	1	1	1	1	2	3	2	4	2	1	4	4	1	3	2	4	2	4	4	2	1	2	4	1	3	1	4	1	4	0	0	0	3	4	4	2	4	2	0	2	1	2	3	4	3	0	0	0	0	0	3	1	3	3	1	1	3	4	2	3	3	2	2	2	2	1	2	3	4	3	0	0	4	0	3	2	1	2	1	3	2	2	1	1	3	4	1	4	2	0	4	4	3	2	1	2	4	2	2	3	0	3	4	0	3	4	3	3	4	0	0	0	3	4	2	4	4	4	0	1	3	3	4	0	0	0	0	0	0	0	3	3	3	2	0	1	4	0	4	3	2	2	0	3	3	1	3	2	4	1	0	0	0	2	2	3	2	4	3	2	1	3	1	4	4	3	2	4	2	2	4	4	0	4	4	2	2	2	1	2	4	0	0	0	2	3	4	4	4	2	1	3	4	4	0	2	4	3	4	4	2	2	2	3	3	3	1	2	3	3	0	0	4	3	4	1	1	3	1	3	3	1	3	3	3	2	4	2	1	1	3	4	3	1	2	1	4	2	0	1	2	2	4	4	4	2	3	4	2	3	2	1	2	2	2	4	3	3	1	1	4	0	4	3	4	2	2	2	4	2	2	3	3	3	2	1	3	4	2	3	1	3	3	3	4	0	4	2	3	0	3	4	4	2	1	1	4	3	2	2	4	4	3	2	0	0	0	1	4	3	0	3	3	1	0	2	1	4	3	1	1	4	3	4	4	3	1	3	3	2	3	2	0	0	0	0	0	0	0	3	4	3	2	1	1	4	1	0	0	0	0	3	3	3	0	0	0	1	2	1	0	3	2	3	3	4	4	1	0	4	4	3	2	2	3	4	0	1	4	4	1	0	4	1	1	1	2	0	2	2	1	1	3	0	4	2	3	3	4	0	3	3	0	0	0	1	3	1	0	4	2	4	1	3	3	2	3	4	3	4	4	0	3	0	3	4	4	3	3	0	0	0	3	4	2	4	2	2	2	3	3	1	3	1	2	3	2	3	4	3	3	1	4	4	0	4	1	3	1	3	1	3	1	3	1	4	1	0	0	0	0	0	0	0	0	0	0	1	3	2	0	3	4	3	2	3	4	1	3	3	3	3	0	0	0	0	0	0	0	0	0	0	0	0	2	0	3	2	3	4	3	2	4	2	4	4	4	4	3	4	2	2	2	2	2	2	3	3	2	1	1	1	2	2	3	4	0	0	2	1	4	3	2	2	4	4	2	4	0	2	0	0	2	2	4	2	2	2	3	0	4	3	4	0	0	0	3	1	3	4	4	3	3	2	0	0	0	3	4	4	2	2	2	4	4	3	2	2	3	3	1	2	3	3	1	3	4	0	4	3	1	0	0	0	0	4	4	4	3	4	2	2	0	0	0	1	1	3	3	1	4	4	3	2	3	2	3	3	2	4	3	2	2	3	2	3	1	4	3	0	1	2	2	2	3	4	2	3	2	1	3	1	3	4	0	0	0	0	4	2	1	3	3	4	4	2	2	2	1	4	1	2	2	3	4	2	3	3	1	2	2	2	4	2	2	2	3	2	4	2	2	2	3	2	3	4	2	2	1	0	2	2	2	2	2	3	2	3	4	3	0	0	4	1	3	2	3	2	3	3	0	0	4	3	4	4	3	2	3	4	4	3	3	3	4	1	2	2	4	3	2	0	0	0	4	4	2	2	4	4	2	3	0	3	2	4	0	0	0	2	4	2	3	4	1	3	0	0	0	0	0	0	0	0	0	4	4	1	3	4	4	1	4	4	3	1	1	4	4	1	4	4	1	1	2	3	2	1	4	4	3	4	4	3	0	3	4	3	3	2	2	4	4	3	4	1	2	2	2	1	1	1	2	4	2	1	3	3	0	3	4	1	1	1	2	2	4	2	3	1	1	3	1	3	3	4	3	3	2	3	2	3	0	3	1	4	3	4	1	2	0	4	0	0	0	0	0	4	0	3	0	4	2	3	4	2	4	4	3	3	4	2	2	2	2	3	3	1	3	3	1	0	0	0	0	0	0	1	2	4	3	2	2	2	2	3	3	4	3	2	2	1	2	2	0	0	3	2	4	2	2	3	3	2	2	2	3	4	3	3	3	3	1	4	3	2	0	0	0	0	0	0	0	0	4	1	2	4	3	4	0	3	3	2	3	0	3	3	4	1	1	4	2	4	3	2	3	3	4	0	2	4	3	0	4	3	2	0	1	4	4	2	2	3	4	1	1	3	2	4	3	2	2	3	2	3	2	2	0	3	0	0	0	0	0	0	0	3	3	4	2	4	1	4	3	4	2	3	4	2	2	4	2	2	2	3	1	1	3	0	4	3	3	2	0	0	0	0	0	0	0	0	0	0	3	0	1	2	4	2	4	2	4	3	3	4	4	3	1	3	1	3	4	4	2	1	2	1	1	4	3	1	1	2	2	2	0	3	1	4	2	4	3	0	4	4	2	0	2	4	3	4	3	1	1	0	3	2	1	2	3	4	3	4	2	3	2	4	0	3	2	0	2	2	1	3	3	2	2	3	3	3	4	3	2	3	4	2	2	0	0	2	3	2	4	3	2	2	4	4	3	2	4	2	2	2	4	2	2	4	1	2	3	4	4	2	4	3	3	3	3	2	3	1	4	1	2	2	0	2	2	1	4	4	2	0	1	4	2	1	2	1	3	1	3	1	3	3	0	0	0	0	0	3	3	4	4	4	0	0	0	0	0	0	4	4	3	3	2	4	2	2	2	4	3	0	2	0	0	0	0	0	0	0	4	1	2	1	4	4	3	3	3	4	2	0	1	1	3	0	2	1	4	3	3	1	2	1	3	4	3	3	2	3	3	0	3	3	3	4	4	2	3	4	2	2	4	1	2	0	3	2	3	1	4	2	4	0	0	0	2	2	3	4	4	4	4	1	3	1	3	3	4	4	3	3	2	1	0	0	2	3	3	4	2	0	2	3	4	3	2	1	1	2	4	2	0	2	4	1	3	2	2	2	1	4	2	2	1	2	1	2	0	0	1	2	2	3	0	3	4	4	0	0	1	4	2	4	4	4	2	3	4	3	3	4	2	3	2	2	1	3	1	0	1	3	1	3	2	2	2	2	1	1	1	2	3	1	4	2	1	2	4	3	1	2	2	0	2	3	4	2	2	1	4	4	3	2	4	2	2	3	1	0	4	2	0	0	2	0	0	3	3	2	2	4	1	4	1	2	0	3	2	1	0	0	0	0	2	1	4	1	3	2	3	3	4	0	3	2	3	4	4	0	0	0	0	0	0	1	2	3	2	3	2	3	3	3	4	3	4	4	3	4	4	3	4	2	3	3	4	4	4	1	1	2	0	0	0	3	0	0	0	0	4	2	2	4	3	2	1	4	0	0	0	4	4	2	0	0	4	1	1	4	3	1	2	3	0	0	0	0	0	0	0	1	0	3	1	3	2	3	3	3	3	2	2	4	4	2	1	3	3	0	0	4	4	3	3	1	3	0	3	4	1	3	0	0	2	4	0	3	2	4	1	2	2	3	3	4	3	1	3	4	4	4	4	3	2	3	3	4	1	4	4	1	3	3	4	0	3	2	4	4	4	2	4	3	1	1	1	3	2	2	2	1	3	1	2	2	0	0	0	0	2	2	2	3	4	2	1	4	0	2	3	3	1	0	0	2	3	3	3	4	3	4	3	2	1	0	2	4	1	4	0	0	0	0	0	0	0	2	1	3	3	2	2	4	3	3	3	3	2	3	2	3	4	1	0	2	3	4	0	0	0	0	0	3	0	2	2	2	3	0	2	2	1	3	4	1	1	2	0	0	0	0	0	4	1	0	2	3	2	4	4	2	1	0	4	2	4	4	1	2	3	3	4	3	4	4	2	4	0	4	2	2	0	3	3	3	2	1	1	2	3	1	3	1	2	2	1	3	2	4	2	3	2	3	3	1	2	2	2	3	3	1	4	4	4	2	0	4	3	0	0	0	4	2	2	4	1	1	3	2	2	3	3	4	2	2	4	1	0	0	3	3	2	2	2	3	1	2	4	3	1	4	4	1	3	2	2	4	3	1	3	4	0	1	4	1	3	4	2	0	3	1	2	0	0	0	0	0	4	2	1	3	3	2	2	2	1	3	3	4	3	4	3	4	0	2	1	0	0	3	3	3	2	3	3	4	4	2	3	2	1	4	3	3	2	1	4	1	2	4	2	2	3	2	3	3	2	2	3	4	2	4	2	3	2	4	2	2	2	0	1	4	1	3	2	4	3	4	4	1	2	2	4	1	1	3	3	0	0	0	2	4	2	4	2	4	4	4	1	3	4	1	2	3	4	4	0	0	0	3	0	1	3	4	0	1	2	4	4	4	2	1	2	4	4	3	2	2	1	4	3	3	2	2	4	1	3	4	0	0	0	0	0	0	4	0	0	2	3	3	2	3	4	0	0	0	0	0	0	0	2	4	2	1	3	1	1	4	1	1	2	3	4	1	2	1	1	2	3	2	2	2	2	4	3	3	2	3	3	3	2	1	2	3	4	4	0	0	3	4	2	4	2	3	2	2	3	1	3	3	4	3	2	3	3	3	2	3	2	2	3	3	0	2	1	2	4	4	4	4	3	3	1	3	2	3	4	1	2	2	2	3	4	4	1	1	3	3	1	2	4	2	2	2	4	3	3	0	3	2	4	4	4	2	4	1	2	4	2	2	1	0	0	3	2	2	2	3	3	1	0	4	1	4	3	3	3	3	0	2	3	0	1	2	2	3	4	3	4	1	3	0	0	2	0	2	0	4	1	1	1	2	2	3	3	4	4	2	1	2	4	4	3	2	4	4	3	2	3	2	3	4	2	0	0	3	2	2	2	1	2	1	2	4	4	4	1	2	4	0	2	4	2	1	1	2	2	0	3	3	1	3	3	0	1	0	2	1	1	2	2	4	3	2	4	3	3	3	0	0	0	0	0	0	0	1	3	4	3	2	3	3	2	2	3	3	4	4	2	3	4	4	3	3	1	4	3	0	2	4	4	0	0	0	0	3	2	1	1	0	0	0	0	0	0	3	2	1	2	2	0	4	3	3	1	2	3	2	2	3	1	1	1	4	3	1	1	1	1	2	0	0	2	4	2	2	4	2	4	3	3	4	4	2	3	3	3	3	1	4	4	4	3	4	0	0	0	1	1	2	4	4	1	1	2	1	1	2	2	0	4	3	3	4	2	2	2	2	4	1	1	1	1	4	1	3	0	3	3	3	0	2	4	1	4	1	0	3	1	3	1	3	2	3	3	4	2	4	1	0	0	0	3	4	4	1	3	1	3	3	2	2	2	4	0	0	2	4	4	3	3	3	3	3	4	3	4	3	3	3	0	4	1	3	2	3	3	4	2	3	3	0	3	0	0	4	1	3	3	1	3	3	2	2	4	2	3	2	2	4	1	1	3	1	2	2	2	4	1	0	0	0	3	4	2	3	2	4	0	2	1	2	2	3	3	3	3	2	3	0	0	0	0	0	0	3	3	4	3	1	4	2	4	3	4	4	3	2	3	3	2	3	1	4	4	3	1	2	2	1	3	2	4	1	1	3	2	2	2	3	1	3	3	3	3	3	3	0	0	0	0	0	0	0	3	4	4	4	2	3	2	3	2	4	0	0	4	4	2	2	0	1	1	3	3	4	3	2	4	0	0	0	0	3	2	3	1	3	2	3	0	2	0	1	3	1	3	3	2	0	1	0	4	4	4	4	0	4	3	3	4	2	0	1	4	1	4	3	2	2	1	4	2	0	0	0	0	0	0	0	0	0	0	3	1	0	0	0	3	2	4	3	2	2	4	4	2	2	2	1	2	1	1	2	2	3	3	2	2	3	1	0	2	4	4	0	0	0	0	0	0	3	3	2	2	3	2	3	4	3	3	4	2	3	3	4	2	2	3	1	0	0	0	0	0	4	3	4	3	2	0	0	0	0	4	3	2	3	4	2	2	3	0	1	2	0	4	3	3	2	2	2	3	3	3	3	3	3	4	4	3	2	2	2	2	4	4	4	0	0	0	0	3	3	3	4	0	0	0	0	4	3	2	3	3	0	0	0	0	0	2	4	3	2	4	3	1	4	2	1	3	1	0	0	0	0	3	4	2	4	2	0	0	0	0	0	0	0	0	0	0	0	2	2	2	2	3	3	4	3	3	2	2	4	3	3	1	2	3	2	3	2	4	3	1	2	1	2	3	4	1	2	1	3	1	3	0	0	0	0	0	0	0	2	3	3	3	2	4	1	4	0	3	4	1	2	0	0	0	0	0	0	3	2	3	3	1	3	2	4	4	2	1	2	3	3	3	3	2	3	3	2	3	3	4	3	0	4	2	1	0	0	4	4	0	0	4	2	3	3	0	0	3	1	2	4	3	4	0	1	3	1	1	0	3	3	1	2	0	3	0	1	0	4	0	3	3	2	3	2	4	3	3	2	0	0	0	3	2	2	3	3	3	3	1	2	3	4	1	2	3	2	2	3	0	0	0	0	0	0	0	0	0	0	4	0	3	2	2	1	0	0	0	0	0	4	4	1	0	0	1	0	2	3	4	2	2	4	3	3	2	4	3	0	4	3	3	3	2	1	3	2	2	2	3	0	3	2	2	2	2	0	0	4	0	4	2	2	1	3	3	3	2	3	4	3	2	3	1	0	2	3	0	4	1	3	4	4	0	3	3	4	1	3	3	3	3	2	0	2	4	4	3	0	0	0	3	4	0	0	0	0	0	2	0	3	3	3	2	3	4	3	2	3	0	0	3	3	3	3	2	3	0	1	2	3	3	1	2	3	2	1	3	4	3	0	4	3	4	3	2	1	4	4	3	3	2	4	2	3	2	3	4	4	2	0	1	3	4	2	2	2	0	2	3	2	2	1	2	0	0	0	0	0	0	0	0	0	0	0	3	0	2	3	2	1	3	4	2	3	4	2	2	3	4	2	2	4	3	3	3	2	2	3	0	0	0	1	3	1	3	2	1	1	4	4	3	3	2	3	0	1	2	1	1	4	3	2	3	1	2	4	0	0	0	0	0	0	0	0	0	0	3	0	0	4	1	1	2	4	3	2	2	4	3	4	3	3	2	0	1	2	1	3	2	4	3	2	2	0	2	2	3	4	1	1	1	3	3	4	2	0	1	1	3	4	3	2	3	2	2	2	4	2	4	3	3	4	1	1	2	4	2	3	0	3	3	3	1	1	2	1	2	0	0	0	0	0	3	4	3	4	4	4	0	0	0	2	3	1	1	0	4	3	3	4	3	3	0	0	0	0	0	0	0	0	2	0	0	0	0	0	4	1	2	2	4	3	2	4	4	4	3	4	0	0	0	0	4	4	3	1	1	2	4	4	3	1	4	4	4	0	0	0	2	3	3	3	3	3	3	2	0	0	0	0	0	0	0	0	0	4	2	2	4	1	0	0	0	0	0	0	4	3	4	0	0	0	2	2	0	0	0	0	0	0	0	4	3	1	3	2	4	3	3	4	4	4	3	4	2	3	4	4	3	4	2	4	0	0	0	0	1	3	1	3	2	2	2	3	3	3	0	0	0	0	0	0	4	1	1	4	2	2	4	2	4	2	2	2	2	3	2	1	1	2	4	3	3	2	2	2	4	2	3	3	4	3	2	1	3	4	3	0	4	3	2	3	4	3	3	4	2	0	0	0	0	0	0	3	1	4	2	3	4	4	2	2	4	0	2	3	2	2	1	3	3	3	4	1	2	4	4	3	2	0	0	3	4	0	0	0	0	0	0	0	0	4	4	0	0	0	0	0	0	0	0	0	2	0	3	0	0	4	3	3	4	3	0	3	3	4	2	2	2	2	2	2	4	2	2	1	4	4	4	0	0	0	0	0	0	0	0	0	0	0	0	4	2	3	4	3	4	3	3	1	4	3	3	1	3	2	4	2	4	4	3	2	3	2	2	4	2	4	4	2	3	1	4	2	3	4	4	1	2	3	2	3	0	4	3	1	2	3	3	4	2	2	1	0	3	1	0	3	2	3	2	2	3	2	4	3	1	4	4	2	4	2	3	4	2	3	4	1	3	4	2	3	4	1	3	0	2	2	2	3	0	0	0	3	3	2	2	2	4	2	1	1	1	3	1	2	0	0	4	0	4	3	3	2	3	2	2	3	1	4	4	4	0	0	0	0	0	3	3	2	1	3	4	3	1	3	3	2	4	3	0	0	0	0	0	0	0	3	4	2	3	0	0	0	3	4	4	1	0	2	0	1	3	2	2	4	2	3	2	3	0	0	0	0	0	0	4	2	2	4	1	4	0	0	0	2	3	4	0	0	0	0	0	0	0	0	0	0	0	0	0	0	1	2	3	3	3	0	0	0	0	0	0	3	4	1	4	4	3	3	3	3	3	1	1	0	4	0	2	3	1	3	2	3	4	1	4	2	3	2	0	0	2	4	2	2	3	2	3	2	1	2	2	1	3	3	2	3	1	1	1	2	3	3	2	3	2	3	3	3	3	1	2	0	0	0	0	0	0	0	0	0	0	0	0	4	3	1	3	4	0	0	0	0	2	3	4	3	3	3	1	2	4	2	4	3	3	3	2	4	3	4	3	4	2	4	3	3	3	2	3	4	3	3	1	4	1	4	3	4	3	0	2	4	3	2	4	1	0	2	1	3	2	3	3	2	3	0	0	0	0	0	2	3	4	2	4	0	2	3	1	0	4	4	4	1	4	0	0	0	0	3	3	3	1	0	0	0	0	1	1	3	3	3	2	2	3	1	3	2	1	3	3	1	3	1	3	2	3	3	2	0	4	0	0	1	3	2	1	1	0	2	4	3	4	3	4	4	2	2	0	0	0	0	0	2	2	2	2	0	0	4	0	0	0	0	2	3	4	1	2	4	3	0	3	0	3	0	0	0	0	0	2	4	4	2	4	1	4	4	1	2	2	2	1	0	0	0	0	0	0	0	0	3	4	3	2	3	2	2	3	2	2	2	1	3	3	1	3	4	4	3	4	3	3	4	2	0	0	0	3	1	2	3	4	4	1	0	2	1	2	1	1	2	3	3	3	3	4	4	3	4	3	4	4	3	4	0	0	0	0	0	0	0	0	1	2	2	3	3	1	2	4	3	3	2	3	1	0	0	0	0	0	0	0	0	0	3	4	2	4	3	0	0	0	3	0	1	2	0	2	3	4	2	3	1	0	0	0	0	0	0	0	0	0	0	0	2	2	4	3	3	1	1	3	1	4	4	3	4	3	2	2	3	1	2	4	1	3	0	3	2	4	2	0	0	0	0	0	0	0	4	2	0	3	4	3	0	3	2	1	1	3	3	4	3	2	3	2	2	3	1	4	2	2	1	3	2	3	4	2	3	0	0	0	0	0	0	0	0	0	1	3	2	4	4	4	1	2	4	4	2	4	3	4	4	4	2	1	2	2	2	3	4	4	2	4	0	1	1	3	2	3	3	4	4	4	1	3	2	2	0	1	2	4	4	3	4	4	3	3	3	3	3	2	1	3	2	3	1	0	0	0	0	0	3	1	4	4	4	3	3	1	3	4	3	1	0	1	2	4	4	3	4	3	3	1	3	2	2	4	2	0	3	3	3	1	1	2	4	0	0	0	0	3	3	1	1	4	4	0	0	0	0	0	0	0	3	4	3	4	4	4	1	1	3	3	4	0	3	1	1	1	2	2	1	4	3	2	1	4	4	2	3	4	1	2	4	3	2	0	0	0	4	2	4	4	2	3	2	2	3	2	4	4	4	3	1	4	2	4	4	4	3	0	3	1	2	0	4	0	2	4	0	0	2	0	3	3	3	1	3	4	2	0	0	0	0	0	4	3	4	4	0	2	3	2	2	3	2	1	1	0	3	2	3	3	4	0	0	2	3	0	1	4	0	0	0	0	4	4	1	4	3	3	3	1	3	4	4	2	2	3	2	0	2	2	4	4	0	3	2	3	0	2	1	1	1	4	2	3	3	2	4	2	4	4	2	1	3	3	4	3	0	1	4	4	2	3	2	0	2	3	3	3	0	1	4	3	3	0	0	2	4	1	1	0	0	0	0	0	0	0	0	0	0	0	1	3	4	1	2	0	0	0	0	2	1	3	3
A19_2m	1	4	1	0	0	0	0	0	0	0	0	0	0	0	0	0	0	0	1	2	3	1	2	3	2	3	1	1	1	3	2	0	2	4	1	2	3	3	1	2	4	3	4	1	4	3	3	4	4	3	3	1	2	3	1	3	3	1	1	3	1	3	3	1	3	3	3	3	4	2	2	0	0	0	0	0	0	1	2	3	2	4	3	3	4	2	4	0	0	0	0	0	0	0	0	0	0	2	1	4	4	3	3	2	1	4	0	0	0	0	0	0	0	0	0	0	0	0	0	0	0	0	0	0	0	0	3	2	1	1	4	2	4	3	1	3	2	1	1	1	3	3	3	1	3	1	2	4	2	1	1	3	4	0	0	0	0	0	2	1	1	2	4	2	3	2	0	0	0	0	3	2	1	4	3	2	1	3	1	1	1	4	3	1	4	4	1	2	1	3	2	2	4	3	3	0	0	0	2	3	4	1	3	3	3	2	0	0	0	0	0	0	0	0	1	0	0	0	0	0	0	0	0	0	1	1	2	0	4	2	1	1	0	2	3	3	2	1	2	1	3	0	0	0	1	1	1	4	2	0	2	0	0	0	0	2	3	1	2	1	3	4	3	3	2	3	1	0	2	2	1	3	4	4	4	4	2	4	0	1	2	2	0	3	1	0	1	2	1	1	4	3	1	4	1	2	1	1	3	0	0	0	0	1	3	2	1	3	2	4	2	3	1	1	4	1	4	0	1	3	3	3	2	0	3	0	2	3	3	3	2	2	1	1	3	3	0	1	3	1	1	1	1	1	3	3	0	2	2	4	2	2	2	1	1	1	4	1	1	1	3	1	3	0	1	2	0	3	2	0	0	4	0	0	3	0	3	4	2	3	3	3	2	2	1	2	0	2	3	3	3	1	1	0	1	3	3	0	4	2	3	3	2	4	3	1	3	1	1	1	2	1	2	3	4	1	0	0	0	2	2	2	2	0	0	0	2	2	1	4	2	2	4	3	2	2	2	2	3	0	2	0	0	3	4	2	3	2	0	0	0	0	1	2	1	2	1	0	1	3	2	2	3	4	2	2	0	0	0	0	0	3	2	1	3	0	3	2	2	2	1	2	3	4	1	3	2	4	2	2	0	2	0	2	2	1	4	3	3	4	1	2	4	2	0	0	0	0	0	0	0	2	4	2	1	3	0	0	0	0	0	3	4	2	0	1	3	3	2	3	2	2	2	3	2	4	1	2	2	2	2	1	3	0	0	0	3	2	4	0	0	0	2	3	2	3	3	3	0	0	0	2	2	4	2	1	3	1	3	2	2	2	2	0	0	0	0	0	4	4	1	2	0	4	2	1	4	4	2	2	0	2	2	2	2	2	1	3	2	3	4	1	0	2	1	4	2	2	3	2	2	2	2	0	0	0	0	3	3	1	2	1	2	1	4	2	2	3	2	1	4	4	1	2	1	3	4	2	3	2	3	0	1	0	3	3	1	1	3	2	4	1	4	2	2	2	2	1	3	4	3	1	4	3	1	2	3	4	2	3	4	3	0	2	3	1	4	3	3	2	2	2	3	1	0	3	2	3	4	2	3	1	2	2	0	0	4	2	4	4	1	2	1	3	3	3	1	3	0	0	0	0	0	3	2	2	2	3	2	3	4	4	2	1	1	2	2	3	0	4	4	3	3	1	4	2	2	2	4	2	1	4	2	2	3	4	1	2	1	2	0	4	2	2	2	3	3	1	3	1	1	1	2	1	4	1	3	2	2	3	3	3	1	2	3	3	2	2	1	3	2	3	1	2	4	4	3	3	1	2	2	3	1	0	0	0	0	0	0	1	3	2	1	3	3	0	0	0	0	0	0	0	0	0	0	0	0	0	0	0	0	0	1	4	2	3	3	2	1	3	3	3	2	3	0	1	3	2	2	2	1	1	4	0	0	4	2	3	1	3	3	2	3	4	4	4	3	0	0	2	1	0	3	4	4	3	1	2	3	0	2	3	2	3	2	2	3	4	2	3	3	2	1	1	4	1	3	2	2	1	0	1	3	2	2	3	4	3	0	0	0	0	0	0	0	0	0	0	2	1	3	2	2	2	2	2	4	1	4	1	2	3	0	1	2	4	1	3	3	2	3	2	2	2	4	3	1	2	2	1	3	4	2	1	3	3	1	0	0	0	0	0	0	0	0	0	0	0	0	0	0	0	0	1	1	1	2	4	1	1	2	3	3	2	3	3	2	2	0	0	0	2	4	3	1	4	4	1	1	2	2	1	2	1	2	1	4	2	1	3	2	1	4	3	2	2	1	1	2	0	0	0	4	3	2	3	3	2	2	4	1	2	1	2	4	2	3	1	4	3	3	3	4	1	4	0	4	1	1	4	3	2	0	0	0	0	0	0	2	3	4	2	4	3	2	3	2	1	0	0	0	1	3	3	1	3	3	1	2	1	3	0	1	2	0	0	2	2	4	1	3	3	3	2	2	0	0	3	4	3	2	1	1	1	0	0	2	2	2	1	4	3	4	2	1	2	2	3	1	3	3	2	4	2	3	2	3	2	1	4	0	0	0	0	4	2	2	2	1	2	0	3	3	0	2	0	0	4	3	1	1	4	3	1	4	4	3	2	3	1	4	2	4	4	3	1	4	4	3	3	0	3	3	0	3	2	3	4	2	3	3	2	3	4	2	2	3	3	1	2	4	1	2	3	2	3	1	3	1	1	4	1	1	1	4	1	1	2	4	2	2	4	0	1	0	0	0	0	1	1	4	2	2	3	4	1	3	1	1	0	4	4	2	0	4	2	4	2	3	4	0	1	4	4	3	0	4	1	3	4	2	2	1	3	1	1	3	1	2	2	2	1	4	1	3	4	0	3	3	0	0	3	1	3	4	0	4	1	3	2	2	2	4	3	1	1	1	2	2	0	0	0	0	0	1	3	0	0	2	3	2	4	2	2	1	1	4	2	2	2	0	0	2	1	3	2	2	2	1	2	2	4	2	3	3	2	1	3	2	2	1	3	2	1	1	2	1	4	0	0	4	1	1	2	2	4	0	3	3	1	2	2	0	1	3	2	3	0	3	2	2	1	3	4	1	1	4	4	2	1	3	4	1	0	1	3	3	1	3	1	1	3	2	2	3	3	2	3	4	4	1	3	3	2	1	2	2	3	4	2	2	2	3	2	3	0	0	1	3	1	1	0	0	0	0	0	0	2	2	2	4	3	2	4	0	4	2	0	0	1	1	2	1	0	0	0	0	0	4	3	1	4	0	0	0	0	1	4	4	1	2	4	1	3	1	1	1	3	2	2	2	2	3	4	2	1	0	4	1	3	0	0	0	0	4	3	2	0	2	2	1	2	3	2	2	4	1	0	3	1	3	4	3	4	1	1	4	1	2	0	4	1	0	0	0	1	1	3	2	1	3	2	0	2	3	2	3	1	3	3	3	1	3	0	4	4	2	1	0	0	0	0	2	3	1	1	3	0	0	0	0	0	0	0	1	3	1	2	2	4	2	0	2	4	1	1	3	3	1	1	3	1	4	4	3	3	3	3	0	0	0	0	3	1	0	0	1	0	0	3	1	1	2	1	1	3	0	0	3	0	0	0	0	1	2	4	1	0	0	0	0	0	4	2	3	0	0	2	1	1	0	0	1	4	0	1	2	1	3	2	4	3	2	1	1	4	0	3	0	0	2	2	3	2	3	2	2	2	2	3	3	4	2	2	3	0	1	4	4	0	2	3	2	3	3	3	3	4	1	3	2	0	2	3	3	0	4	2	3	4	2	2	2	3	2	1	3	4	3	0	0	2	3	4	2	3	2	3	1	1	2	3	0	3	0	1	0	1	2	0	2	2	2	0	0	0	0	2	3	4	2	2	1	0	2	3	0	4	1	4	1	1	2	2	3	1	1	1	0	0	0	0	0	1	2	1	2	2	1	1	2	0	1	2	3	0	0	0	0	0	0	2	3	3	3	2	2	1	4	3	3	0	0	0	0	0	0	0	0	0	0	1	2	3	3	3	0	0	0	0	0	0	0	2	2	3	3	2	2	0	0	1	3	4	2	1	2	3	2	3	2	2	3	3	4	4	1	0	0	0	3	0	0	3	2	1	1	3	3	4	1	1	1	1	4	4	3	2	1	2	2	2	3	2	0	0	0	0	4	2	4	3	1	2	3	3	2	3	1	3	2	2	0	2	2	2	3	2	1	4	0	4	2	4	0	3	2	3	3	1	2	3	2	2	3	4	3	2	4	1	2	3	3	3	4	3	1	1	2	2	1	4	3	4	4	0	0	0	1	2	1	2	1	1	2	1	1	4	0	3	2	0	2	3	2	3	2	3	1	1	4	1	2	3	4	3	0	1	2	0	3	3	1	4	1	1	3	3	2	0	0	0	0	3	4	1	3	4	1	2	4	2	1	2	3	2	2	2	2	1	2	4	3	2	3	2	0	3	2	1	2	1	2	0	0	0	0	0	0	0	3	2	2	4	1	3	0	1	2	4	0	0	0	3	3	0	0	3	2	1	2	1	2	1	0	0	0	4	1	2	2	1	3	4	1	0	0	0	0	0	0	3	1	3	2	1	3	4	3	4	1	1	2	3	3	1	2	1	2	2	0	0	0	0	2	2	2	4	1	3	1	0	4	4	4	0	0	1	2	2	2	2	3	3	2	4	2	0	3	4	0	1	3	2	0	0	0	1	1	1	3	3	1	0	3	4	1	2	1	3	3	3	2	2	3	1	2	1	4	1	1	0	0	0	0	1	3	1	0	0	0	1	2	1	2	3	3	4	3	1	1	3	3	0	0	0	0	0	1	1	3	1	4	4	2	0	2	3	2	2	2	2	0	0	0	0	4	3	2	3	3	2	3	1	0	0	0	0	4	3	3	3	3	3	2	0	2	1	3	2	3	1	2	2	0	0	0	0	2	0	0	0	1	2	1	2	1	2	2	1	1	1	3	2	4	1	2	4	1	2	0	0	0	0	1	2	3	3	3	3	1	2	4	1	3	4	3	2	4	3	1	4	2	3	4	4	2	1	0	0	0	0	0	0	2	3	0	0	2	2	4	2	2	2	1	3	0	0	0	1	2	1	3	2	1	2	1	0	2	2	2	3	0	2	2	0	0	0	0	2	2	2	3	3	2	1	3	2	3	0	0	0	0	3	3	2	4	3	4	3	2	3	3	2	2	0	0	2	4	1	4	2	2	4	1	3	1	2	0	3	4	2	3	0	3	2	2	1	4	3	4	2	4	2	1	4	1	1	3	2	4	2	3	3	2	2	2	4	4	0	2	3	2	0	3	4	0	2	1	3	2	4	1	0	0	4	3	3	4	3	2	3	2	3	1	2	1	1	2	2	4	4	2	1	1	4	0	3	2	3	4	2	3	3	2	1	0	3	2	3	0	2	2	1	3	4	2	3	2	1	2	1	4	0	2	2	3	2	4	2	1	1	2	1	0	0	0	3	2	2	1	3	1	1	3	2	4	1	4	4	2	0	0	0	0	0	0	0	0	0	0	0	0	0	0	4	3	1	3	0	0	1	4	3	1	1	4	2	0	0	3	3	4	2	3	4	3	3	1	1	2	3	2	3	0	0	0	0	0	0	0	4	3	1	1	2	2	0	0	0	3	2	3	3	1	3	4	3	3	4	4	0	0	0	0	0	3	2	0	0	0	0	0	1	4	2	3	1	3	4	1	3	4	4	4	2	1	3	3	1	1	4	2	1	2	3	1	1	4	1	1	3	4	2	3	2	3	1	2	3	1	2	1	4	0	2	2	3	0	0	1	4	3	4	1	4	2	3	1	4	3	2	2	4	1	1	3	2	2	3	2	3	3	0	4	1	2	1	2	1	3	1	2	3	3	3	3	3	0	2	3	4	0	0	0	0	0	0	0	2	3	2	2	3	3	3	0	2	3	3	3	1	2	3	1	3	2	2	2	0	0	0	0	0	0	0	0	1	2	1	1	1	2	2	4	3	2	3	1	4	1	2	0	0	0	0	0	1	2	1	4	3	2	4	3	0	0	0	0	0	0	0	0	3	2	3	1	3	0	0	3	2	3	2	0	0	1	2	1	4	2	2	0	3	0	0	0	1	0	3	0	2	4	1	0	0	0	1	2	2	0	2	0	0	0	1	1	2	3	1	1	2	3	2	2	1	1	2	4	2	0	2	0	3	1	2	2	3	3	3	4	2	2	2	2	2	2	0	2	4	1	3	0	0	3	2	4	1	2	3	2	4	0	1	1	2	4	3	3	3	2	2	2	2	2	2	4	2	0	0	0	0	0	0	0	0	0	0	2	2	2	3	0	1	3	1	2	1	3	2	3	3	2	1	2	1	1	1	1	2	2	3	4	2	4	1	2	4	1	2	2	4	2	2	3	2	1	0	0	0	0	0	0	0	0	0	0	0	0	0	0	4	2	2	2	0	0	2	2	2	0	0	0	0	0	0	0	0	0	0	1	1	3	1	3	3	4	3	0	3	3	3	4	3	4	2	3	3	1	2	1	3	3	1	3	1	2	1	4	2	0	0	3	4	1	2	2	4	0	4	3	3	2	1	0	4	1	3	2	2	3	4	2	2	0	0	1	2	2	4	2	4	2	0	4	2	4	2	0	0	0	2	2	0	3	1	3	3	3	0	1	1	2	3	0	2	0	4	0	4	0	3	0	0	0	0	0	0	0	0	0	0	0	3	2	1	1	4	3	2	0	2	0	3	1	3	3	3	2	3	1	4	2	2	1	3	3	3	4	4	1	2	1	3	1	0	0	1	4	4	2	2	1	3	0	1	1	3	3	0	0	0	3	3	1	2	0	4	2	2	1	1	2	2	0	2	3	1	2	2	2	2	0	0	0	0	0	0	0	2	1	0	0	0	0	0	0	0	1	3	2	4	0	4	4	2	4	1	3	0	0	3	2	1	4	3	3	3	1	3	4	2	4	3	1	1	3	4	4	2	2	3	2	4	1	1	4	2	2	1	3	1	3	0	0	0	0	0	0	0	0	0	0	0	0	3	1	1	0	1	1	4	3	4	1	4	4	1	1	2	2	1	4	2	2	3	4	3	3	0	0	0	4	0	2	0	4	3	4	0	2	4	1	3	1	4	0	1	2	0	0	0	2	0	2	4	2	4	3	4	2	4	2	1	1	0	0	0	0	0	0	1	3	4	4	2	1	3	2	1	3	4	2	2	0	2	0	0	0	0	0	0	0	0	0	0	0	0	0	0	0	0	4	0	2	3	2	4	2	2	1	2	3	4	1	0	0	0	3	2	4	1	4	3	1	3	4	3	2	2	0	0	0	0	0	0	0	0	2	4	3	0	1	4	3	0	2	3	4	3	4	0	0	3	2	3	1	2	3	4	4	1	3	2	0	0	3	2	3	2	4	1	4	1	2	4	0	0	0	0	3	2	4	4	4	4	3	3	0	0	0	0	2	4	1	4	1	0	4	2	0	4	3	2	2	3	2	2	4	4	3	1	1	3	2	1	4	3	2	3	3	2	3	2	1	4	3	1	4	2	3	2	2	1	3	0	4	4	1	2	1	2	4	4	3	4	3	2	2	2	2	2	2	1	2	1	0	0	0	0	0	0	0	0	0	4	3	4	3	2	3	4	1	1	1	3	0	0	0	0	0	4	0	2	0	0	0	0	3	3	0	3	1	0	0	0	0	1	0	0	0	0	0	0	2	2	2	2	3	1	2	0	0	0	0	0	0	3	3	3	2	2	2	4	2	0	2	2	2	0	0	0	0	0	1	0	1	1	3	2	3	3	1	0	0	0	0	0	0	0	0	3	4	2	1	2	2	1	4	0	3	3	1	4	3	3	2	1	3	2	2	4	0	4	0	3	1	2	3	3	3	2	4	3	1	1	4	1	2	1	2	2	3	3	1	3	1	0	0	0	0	0	0	0	0	0	0	1	4	3	2	3	2	2	2	1	2	0	0	0	0	0	1	1	0	3	1	3	0	4	2	1	1	0	0	0	0	0	3	2	3	4	0	0	0	0	3	3	4	2	0	0	1	1	2	3	2	3	2	3	1	3	2	3	0	4	3	0	3	2	4	0	0	0	0	0	0	0	0	0	0	0	2	1	3	2	4	3	4	1	4	1	3	3	3	1	2	3	1	3	0	0	0	0	3	0	3	2	2	0	2	2	4	2	0	3	2	0	0	3	4	0	1	1	0	0	3	1	3	0	3	3	1	4	2	2	2	3	0	4	0	2	1	0	0	0	0	0	0	1	3	4	4	4	0	2	1	1	0	2	3	3	2	1	1	1	3	1	4	4	1	1	2	3	2	4	2	1	2	2	0	0	2	0	0	2	3	1	2	2	1	0	0	0	0	0	0	0	0	3	1	2	3	3	3	3	1	2	1	2	2	0	0	0	2	2	4	1	2	1	3	2	3	2	3	1	3	3	2	2	1	3	1	0	1	2	4	1	1	1	1	2	3	1	1	3	2	2	1	2	3	0	2	2	1	1	4	2	4	2	4	3	4	4	0	2	3	2	3	0	0	0	0	0	0	4	2	4	3	4	1	1	3	1	3	4	2	1	4	4	3	2	0	3	2	3	2	2	1	3	1	1	4	4	2	1	2	1	3	2	0	3	2	2	3	1	0	0	3	4	0	0	4	3	2	2	2	3	3	3	2	2	0	3	2	0	2	4	2	3	2	2	0	2	3	4	1	1	3	2	3	2	4	3	4	3	1	0	4	1	1	2	2	2	1	1	4	3	4	1	3	2	1	3	2	4	2	3	4	4	4	3	3	3	2	1	3	3	3	2	1	3	0	0	3	3	1	4	1	1	4	3	4	3	3	0	2	3	3	2	4	3	0	4	3	4	1	1	4	2	3	2	4	1	2	4	1	4	3	4	2	3	2	2	3	4	2	3	4	3	3	1	1	2	1	2	3	2	4	1	1	0	0	2	3	1	1	1	2	2	4	4	4	4	3	2	3	3	0	2	1	2	4	4	0	0	0	0	0	0	1	1	3	0	0	0	0	0	2	3	1	1	3	2	1	0	2	3	1	1	0	2	3	2	4	0	4	2	2	1	1	4	4	2	4	2	1	0	2	4	3	2	2	4	3	1	2	3	0	0	3	2	2	2	2	3	3	3	0	0	1	3	0	3	2	1	0	2	3	2	2	3	0	0	1	3	2	4	1	2	1	2	1	4	4	4	2	4	3	3	2	2	0	4	3	2	1	3	1	3	0	0	0	0	4	1	3	4	0	3	3	0	0	0	0	0	4	1	1	4	2	0	0	0	3	4	3	1	1	3	1	3	1	3	3	1	2	2	4	1	2	3	3	0	0	0	0	0	0	0	2	3	2	2	4	2	4	3	3	4	3	0	0	0	2	0	2	0	0	3	4	2	0	0	0	0	1	3	3	2	1	4	1	3	3	1	1	2	1	4	1	0	0	0	1	2	3	1	2	1	0	4	2	2	3	3	2	4	3	2	3	2	1	0	2	3	3	1	4	0	0	0	3	2	3	2	0	2	1	2	1	4	4	4	2	2	3	2	0	2	0	2	2	3	3	2	1	2	2	4	2	1	3	0	0	0	0	3	0	0	1	2	3	3	1	4	1	3	2	2	3	4	1	3	3	2	3	4	1	0	3	0	2	0	4	0	0	0	0	0	0	0	2	3	1	4	0	3	3	4	3	3	2	2	1	2	0	0	1	2	3	2	0	3	4	2	2	3	2	2	2	2	1	2	3	0	0	0	4	4	3	1	4	1	1	1	3	1	3	0	4	3	1	2	1	2	1	3	0	1	0	2	3	4	2	1	2	2	3	2	2	1	1	0	2	3	2	0	0	2	4	4	2	2	4	3	3	3	2	0	3	3	2	3	2	0	3	2	2	4	2	3	3	3	2	1	3	2	1	0	1	0	0	0	0	0	0	2	4	3	3	3	2	2	2	3	0	0	0	0	2	0	0	0	0	0	0	1	3	3	3	4	3	1	0	1	0	0	0	0	3	2	2	2	2	4	2	1	2	0	0	0	0	0	0	0	0	3	1	3	4	0	4	2	0	2	0	2	0	0	2	2	2	3	1	0	0	3	4	3	1	1	1	0	2	3	2	0	2	1	2	4	0	3	2	3	1	2	4	3	2	2	1	2	3	1	0	2	0	3	1	0	1	4	2	1	0	4	4	1	4	4	4	2	1	0	2	0	0	0	0	0	0	0	0	0	2	4	4	1	1	1	1	3	1	3	1	4	0	3	2	3	2	0	0	0	0	0	3	3	1	0	0	0	3	3	3	2	4	1	2	3	2	2	4	3	2	1	2	3	1	3	1	0	0	4	2	0	0	0	0	0	0	0	2	1	1	1	3	0	1	4	3	1	4	1	1	3	1	3	0	0	0	0	2	1	4	1	3	4	1	2	3	3	4	3	2	3	2	3	3	1	0	2	1	2	1	4	3	1	3	2	2	1	4	4	2	2	2	0	0	4	0	0	2	3	1	2	2	4	1	3	4	1	4	3	2	1	4	4	4	3	2	3	3	4	0	0	0	2	2	3	2	1	1	1	3	1	1	0	2	4	1	2	4	3	3	2	4	0	2	2	4	2	2	3	1	4	4	4	1	3	1	0	1	0	2	0	0	0	1	3	4	0	3	2	3	2	3	2	3	1	3	1	0	0	0	0	0	3	1	2	3	3	2	1	3	3	4	4	1	4	3	3	2	4	2	4	3	4	2	2	2	2	3	3	0	2	2	3	2	1	4	3	4	1	2	3	3	2	2	2	1	0	3	1	4	2	0	0	0	1	0	3	2	3	2	2	3	1	2	2	4	1	3	2	3	2	3	2	2	3	3	2	3	2	2	3	2	3	2	0	2	0	2	1	1	1	3	1	3	0	4	3	2	1	4	2	2	2	3	3	3	2	2	2	2	1	4	1	2	2	2	1	2	3	0	0	0	0	2	3	1	3	4	3	0	3	2	2	0	1	0	1	2	3	4	4	4	2	3	2	3	1	2	3	1	4	4	2	0	3	1	0	2	3	2	4	2	1	2	3	2	1	4	3	0	2	3	2	4	2	4	4	2	1	3	2	2	1	1	1	0	0	0	0	0	0	3	2	1	3	0	3	2	1	3	0	0	0	0	0	0	0	0	0	0	0	0	3	1	2	1	1	2	1	2	3	0	3	1	2	2	2	2	2	4	2	2	3	1	0	0	0	0	0	0	0	1	3	2	1	1	0	2	3	3	3	2	2	3	2	1	3	1	3	1	2	3	2	3	3	3	2	4	2	4	1	4	4	4	2	4	3	1	2	2	3	3	0	0	0	0	0	0	0	4	1	3	4	2	2	4	4	4	2	3	2	3	2	3	0	0	0	0	0	0	0	2	2	2	4	0	0	0	0	4	4	4	1	4	1	4	1	2	1	2	3	2	0	0	1	3	4	2	0	2	0	3	2	1	2	2	1	0	4	0	1	3	1	0	3	2	1	4	2	2	0	3	2	2	1	2	3	2	1	0	3	3	3	2	3	0	0	0	4	3	1	4	4	3	4	4	1	2	4	2	3	3	2	3	3	2	4	3	2	3	0	1	2	3	2	4	2	2	1	3	3	2	2	1	1	2	2	4	3	4	1	2	3	1	2	2	2	3	1	2	0	0	0	0	0	0	0	2	2	1	3	2	3	1	2	1	2	2	1	0	3	3	2	0	1	4	2	2	2	2	0	0	0	2	1	1	3	4	2	4	2	1	2	0	0	2	1	3	3	4	0	3	4	2	3	4	0	2	0	0	1	1	2	0	2	3	3	1	0	1	2	1	1	2	1	4	2	2	4	3	0	1	0	0	0	0	0	0	2	3	2	1	2	1	1	0	0	0	0	0	0	4	0	0	1	3	1	4	3	4	0	4	1	1	0	0	0	0	3	3	0	0	2	4	3	2	2	1	3	4	0	2	0	1	1	4	3	1	4	1	3	3	2	3	1	0	0	0	0	2	3	1	4	3	2	1	0	0	0	0	0	2	2	2	3	4	4	4	3	1	2	2	0	1	2	2	1	1	2	1	4	3	1	1	2	1	0	2	3	1	1	2	0	0	3	4	3	2	0	2	0	0	2	2	4	4	2	2	1	2	2	3	3	0	4	0	2	0	0	0	2	0	0	0	2	4	2	3	1	2	0	0	0	0	1	0	3	2	0	4	3	0	3	2	4	4	4	1	2	1	0	2	0	0	3	2	3	3	0	0	0	0	2	1	0	0	0	0	0	0	2	2	2	2	4	1	2	1	3	3	1	0	4	4	4	4	3	3	3	3	4	2	2	3	1	3	3	1	2	0	1	4	1	3	2	2	3	2	3	2	0	0	0	0	0	0	0	0	0	2	2	3	2	2	3	1	3	3	4	4	4	2	3	4	3	3	2	3	2	1	2	3	3	2	4	2	2	2	2	1	4	3	4	1	0	0	0	4	3	0	0	0	3	2	4	2	3	1	4	3	1	1	1	4	3	0	3	3	2	4	2	2	2	4	3	0	0	0	3	3	2	2	1	4	1	4	2	1	1	1	1	2	4	2	3	3	1	4	3	1	2	3	2	3	2	1	1	2	0	0	2	3	2	0	0	0	0	0	0	0	1	4	3	3	2	3	2	2	1	2	2	4	2	1	1	1	1	2	3	0	0	1	0	1	0	1	0	0	0	0	2	2	1	2	4	2	4	3	2	2	0	4	4	1	1	2	1	0	0	1	3	2	4	2	2	2	2	2	4	3	2	1	4	4	1	2	0	2	4	2	3	3	4	2	0	2	3	3	1	2	3	1	3	0	0	0	0	0	0	0	0	0	0	3	2	1	3	1	0	0	0	1	3	1	3	2	1	0	1	1	2	0	3	3	4	2	3	1	0	1	4	1	2	2	2	0	0	1	4	1	0	2	2	2	2	2	3	3	2	3	2	3	3	3	2	3	2	2	2	0	3	4	2	1	3	2	2	3	0	1	1	2	1	3	2	3	4	2	2	1	1	3	0	0	0	1	4	1	2	2	3	4	4	3	2	3	1	3	2	3	3	4	3	1	2	3	2	3	4	1	1	3	1	0	2	1	1	0	0	2	0	3	4	4	2	4	3	1	4	2	2	0	2	3	4	2	1	2	0	3	4	2	1	1	0	0	0	3	2	2	4	0	0	0	0	3	0	4	2	0	2	0	0	0	4	3	3	2	1	2	4	1	2	3	0	0	0	0	0	0	2	2	3	2	2	1	2	0	0	0	0	0	0	0	0	0	4	1	1	3	4	0	0	0	0	0	0	2	2	2	3	0	0	4	2	3	1	1	4	0	0	0	0	3	1	1	3	3	1	1	3	2	0	1	2	1	3	3	0	0	0	0	0	0	2	1	3	1	2	1	1	3	3	3	2	4	3	2	2	2	3	1	3	1	3	2	3	1	2	3	3	3	1	2	3	2	4	1	0	2	3	4	4	2	1	0	4	4	3	2	0	1	3	3	0	4	3	3	0	2	3	3	2	0	1	4	0	2	1	3	1	3	0	3	2	2	0	3	3	3	2	0	0	2	2	2	2	3	3	3	2	2	1	2	0	1	1	2	0	4	1	2	1	3	2	1	0	0	1	4	4	0	0	3	0	2	0	0	3	0	2	2	1	3	1	0	1	3	1	1	4	4	1	3	3	1	3	4	0	2	0	0	0	0	0	1	2	3	1	0	1	2	3	2	2	0	0	0	3	3	3	4	3	3	3	2	3	1	3	1	0	0	0	0	4	3	4	1	3	2	2	3	0	2	2	1	1	0	3	2	4	3	4	2	3	3	3	3	3	1	4	3	3	0	0	3	3	3	4	3	2	2	2	3	3	3	4	3	3	3	1	2	4	0	1	4	1	1	1	0	0	1	1	3	0	0	0	0	0	0	2	1	2	2	2	2	1	3	2	0	3	3	2	2	2	2	1	1	3	1	3	1	2	1	1	1	0	2	4	3	2	0	0	0	0	0	0	0	2	2	2	0	3	1	2	2	1	0	1	1	2	4	3	2	2	2	3	3	2	1	2	2	3	3	2	0	3	0	1	1	2	3	3	3	1	3	4	2	2	4	2	2	3	4	3	2	2	0	2	0	3	2	1	3	2	4	2	4	0	0	2	3	3	2	3	0	0	0	0	0	0	0	0	0	0	2	0	3	0	4	2	0	0	0	0	1	4	4	2	2	1	1	1	1	0	0	0	0	0	2	4	2	2	0	0	0	0	4	1	2	3	2	3	1	2	3	1	2	2	3	1	3	3	1	4	1	3	2	1	2	2	3	1	3	2	4	3	4	1	2	3	4	2	1	4	0	0	0	2	3	2	1	0	0	4	2	3	0	0	0	0	0	0	0	0	0	0	0	0	0	0	1	1	2	3	3	3	1	2	3	4	0	3	2	2	4	0	0	0	0	0	3	0	4	1	0	3	2	3	1	2	3	2	3	2	4	0	3	0	0	2	4	1	3	4	1	4	2	3	1	2	1	4	2	1	4	0	0	0	2	2	1	0	3	2	1	0	0	4	2	2	1	4	1	2	1	0	0	1	0	2	2	2	4	0	4	1	2	0	0	2	3	1	4	3	2	3	1	0	2	1	3	2	3	3	0	0	0	0	0	1	3	2	1	4	1	0	1	2	1	1	2	1	0	2	2	2	4	2	1	2	3	2	2	3	0	0	0	3	0	3	0	4	0	0	2	3	2	4	1	2	2	1	4	2	2	1	3	0	1	1	3	1	3	3	0	1	1	2	0	3	0	3	2	3	1	0	1	2	1	3	0	0	4	1	3	1	2	4	1	4	1	0	2	1	2	3	3	2	0	1	4	1	2	0	3	2	3	3	1	4	2	1	2	1	2	3	0	1	1	1	3	2	3	0	4	3	3	1	4	2	1	0	1	3	3	0	1	2	1	0	0	0	0	0	0	0	0	4	2	2	3	3	0	2	2	0	0	0	0	0	0	0	4	3	0	2	3	0	0	0	0	0	2	1	1	4	4	4	1	4	3	0	0	0	2	3	1	3	3	3	0	3	3	1	1	2	1	4	0	0	0	2	3	2	0	0	0	0	1	2	3	0	0	0	0	0	0	0	0	0	0	0	0	1	2	3	1	2	2	0	0	0	0	1	1	4	3	3	1	1	1	3	2	1	4	4	4	1	2	1	4	3	3	4	4	2	2	3	2	3	3	3	3	3	1	0	0	0	0	4	2	3	3	3	1	1	1	2	0	0	3	1	3	4	2	2	1	0	0	0	0	0	0	0	0	0	0	0	2	2	2	3	2	1	2	3	0	2	4	1	3	3	4	2	2	4	0	0	0	0	0	0	0	0	4	3	4	2	2	2	1	1	3	1	4	3	1	0	0	4	0	0	4	2	3	2	3	2	3	0	0	0	0	3	2	0	0	2	2	3	2	0	3	4	2	3	2	3	0	3	1	2	3	2	0	4	3	1	2	1	3	3	0	1	2	0	1	2	3	2	0	0	0	0	2	2	3	1	0	0	0	3	4	3	4	2	3	2	2	0	0	2	3	2	3	2	4	2	4	4	2	4	2	1	2	3	1	0	2	4	2	1	1	4	1	2	1	2	4	4	3	4	2	2	2	0	0	0	2	4	3	3	0	3	1	0	3	0	0	1	1	0	0	3	2	4	0	2	4	2	2	1	1	0	0	4	1	4	3	0	2	2	0	1	4	2	2	0	0	0	0	0	3	2	3	2	1	3	3	2	3	3	3	0	3	4	2	3	2	0	2	2	4	2	3	3	2	2	1	4	2	4	1	3	3	4	0	0	0	0	0	0	0	0	4	2	2	2	2	4	3	2	2	3	1	2	3	4	3	3	3	3	1	4	3	0	2	2	2	3	3	2	4	2	3	4	1	2	1	3	0	0	3	3	3	4	2	3	3	4	3	3	2	3	1	2	3	3	0	1	3	1	2	2	3	2	4	3	2	1	2	3	1	1	3	4	0	0	0	0	0	0	2	3	3	2	2	2	3	2	2	4	4	2	2	2	3	3	2	0	3	2	0	2	1	1	1	2	3	1	0	4	4	2	3	1	1	3	0	4	2	2	2	4	0	4	1	3	2	1	1	3	3	1	4	2	1	4	0	0	0	0	0	2	4	2	1	0	2	2	1	4	3	4	0	2	3	0	2	0	0	0	0	2	3	4	2	2	0	1	4	3	3	2	1	3	3	3	0	3	3	2	3	1	3	4	4	3	3	1	2	0	0	0	3	2	4	3	0	0	0	3	0	2	3	2	4	3	4	1	0	0	0	0	2	2	3	3	2	1	2	2	0	4	4	1	1	3	2	3	0	0	2	3	2	1	4	4	1	3	0	2	3	0	4	1	2	1	0	2	2	2	2	2	1	1	3	4	1	2	0	0	2	3	2	1	4	4	2	2	1	1	2	1	1	0	0	0	3	2	1	0	2	3	4	0	0	2	3	3	3	2	1	2	2	3	2	2	1	3	1	2	1	2	1	3	2	4	4	2	1	4	3	2	3	0	1	1	3	3	3	2	3	4	3	4	2	3	2	1	1	4	0	4	1	2	3	3	1	3	4	2	1	0	0	3	2	1	2	2	0	2	0	0	3	2	3	3	0	0	0	0	0	3	4	1	3	2	1	2	3	2	1	2	3	4	2	2	4	0	0	0	0	2	3	2	4	3	0	0	2	0	2	0	0	2	3	3	1	3	2	2	2	3	1	1	2	3	2	1	3	1	3	2	1	3	0	1	2	2	1	1	2	0	3	4	1	3	4	4	1	4	3	0	0	0	1	1	0	4	0	4	0	2	0	1	1	4	1	2	2	3	0	3	2	2	2	2	3	3	2	4	3	2	3	2	2	2	4	2	1	2	2	2	1	2	0	0	0	2	4	4	1	0	3	2	1	4	3	0	0	1	2	2	4	2	3	1	3	2	2	3	2	4	2	2	3	3	1	1	4	0	4	0	0	0	4	0	0	0	0	0	0	0	3	2	2	3	3	0	0	4	1	3	3	1	2	3	1	2	3	0	2	2	3	0	0	4	2	2	4	2	1	2	1	2	2	2	3	1	3	0	3	0	1	1	3	1	1	4	2	2	3	1	3	2	3	2	2	2	1	1	3	0	0	0	0	0	1	0	3	3	2	4	3	2	3	0	0	0	0	0	0	0	0	0	3	3	4	3	3	2	3	3	2	3	1	4	1	2	3	2	2	2	4	1	1	2	3	0	0	1	1	3	2	3	2	3	3	3	3	3	3	3	2	3	3	3	1	3	1	3	3	1	3	1	3	0	0	3	2	1	2	1	1	4	2	4	4	3	2	1	3	2	4	0	0	0	3	1	4	4	4	2	3	0	0	0	0	0	4	1	0	2	1	2	0	0	0	2	2	3	4	0	2	2	0	3	3	0	3	1	2	2	1	2	2	3	2	2	2	3	2	3	3	0	1	3	4	2	2	2	1	4	3	1	0	2	0	0	2	4	1	1	4	3	1	3	1	4	2	4	3	4	2	2	1	1	2	1	3	0	0	2	1	2	1	4	3	3	1	0	0	0	0	0	1	3	1	2	1	2	2	0	0	0	0	0	2	4	4	3	2	3	0	1	4	1	3	2	2	3	2	2	0	1	3	1	0	3	2	0	2	0	0	0	0	0	1	2	3	1	4	2	2	0	0	0	3	1	3	2	3	0	1	3	0	0	0	0	2	1	1	2	3	2	4	3	0	3	0	2	1	2	2	0	4	2	0	1	0	1	4	2	2	0	3	0	4	1	2	3	1	2	4	0	0	0	0	0	0	0	3	3	2	4	2	1	3	2	2	1	2	2	2	3	3	2	2	3	3	2	3	2	2	0	2	2	2	2	2	1	0	2	0	2	3	2	3	1	1	0	3	3	4	2	2	3	3	1	2	0	2	0	1	0	0	2	0	2	3	1	2	2	1	3	3	4	2	2	0	3	3	1	1	2	3	2	2	3	0	2	0	0	0	1	3	3	3	3	2	1	0	0	0	0	1	4	2	2	2	0	0	0	0	0	4	1	0	3	3	3	4	2	4	2	0	0	4	2	3	3	2	3	4	2	3	2	2	3	2	1	4	0	0	0	2	2	2	2	4	0	2	0	0	0	2	4	1	4	2	0	2	3	3	3	4	1	3	2	2	3	2	2	2	3	3	2	0	2	3	2	0	1	0	4	1	1	3	0	1	1	1	2	3	1	1	1	3	2	4	2	3	4	2	2	2	2	4	0	0	0	0	0	0	0	0	0	0	0	0	0	0	3	2	3	1	3	4	3	2	2	2	2	3	0	2	1	2	3	3	4	3	1	1	2	1	2	2	2	4	4	0	0	2	3	2	2	3	4	0	2	1	0	2	2	4	0	0	2	1	2	1	1	4	2	4	3	1	0	0	3	3	1	2	0	1	2	3	0	0	0	0	4	4	1	0	4	2	4	2	1	2	0	0	2	0	3	4	1	0	2	3	4	2	2	1	2	1	2	1	0	2	0	0	0	0	0	0	1	1	3	3	4	4	2	3	1	1	0	2	4	3	2	0	0	0	1	2	3	2	2	1	2	1	0	0	0	0	0	2	2	3	2	3	0	0	0	0	0	0	0	0	4	4	4	3	2	3	3	2	1	2	4	0	2	1	3	4	3	1	2	0	0	0	0	0	0	2	2	0	1	0	2	2	0	0	0	0	0	0	2	3	1	2	3	0	0	3	2	3	2	2	1	2	0	4	2	4	2	2	2	4	3	4	4	2	1	3	2	2	0	0	0	0	0	2	2	1	1	3	1	1	3	2	1	2	4	3	2	3	3	0	4	2	1	0	3	3	3	0	0	4	2	4	0	0	0	0	0	3	2	3	4	4	1	0	1	4	2	3	1	1	3	3	3	0	0	0	2	4	4	1	1	3	3	4	2	1	3	2	4	2	1	1	0	0	0	0	0	2	1	4	4	4	2	1	3	2	3	3	4	2	2	1	2	1	3	0	0	0	0	2	1	1	2	2	0	4	3	3	1	4	3	2	2	1	3	0	1	1	1	2	2	4	1	2	3	2	2	3	3	1	2	3	2	2	2	0	2	4	3	0	4	4	4	1	1	3	2	3	2	4	4	0	1	2	0	4	2	0	2	2	3	0	0	0	0	0	4	1	4	3	2	2	2	4	3	3	0	1	1	3	0	0	0	0	0	0	0	3	4	4	0	4	2	3	2	1	3	0	0	0	0	3	1	3	0	0	2	2	3	4	3	1	1	2	3	2	4	4	2	1	0	0	2	3	2	2	2	3	1	1	0	2	1	3	4	1	4	2	4	3	3	2	3	1	0	3	3	2	1	3	1	4	0	2	3	3	1	3	1	0	0	4	0	0	4	1	4	4	3	4	3	1	0	0	0	4	2	2	2	3	3	3	2	1	2	2	0	1	4	2	3	2	4	3	2	2	0	3	4	3	0	2	1	2	2	2	4	2	2	4	0	0	0	0	3	2	0	3	1	0	0	0	0	1	2	2	3	2	3	0	0	1	2	0	0	2	4	2	4	3	2	0	0	1	2	3	2	4	3	2	3	2	3	4	1	2	3	2	2	1	3	1	0	0	0	0	4	0	3	2	2	3	4	1	0	0	0	0	0	0	0	0	0	0	0	0	0	0	0	0	3	2	2	1	0	0	0	0	4	4	2	0	2	1	3	3	2	3	4	4	4	4	3	2	1	4	4	3	1	4	4	1	0	0	2	1	2	3	4	4	3	3	4	2	4	4	3	1	2	2	2	4	3	4	1	2	3	2	1	2	4	0	4	2	1	4	2	0	2	1	2	4	2	0	2	2	2	4	3	3	3	0	0	2	2	4	1	2	2	0	0	0	0	0	0	3	3	1	2	3	0	0	0	3	3	4	1	2	2	0	0	0	0	0	0	0	1	1	3	2	1	1	4	3	2	3	2	4	3	0	0	0	2	4	3	3	1	3	3	3	3	0	0	2	1	0	3	2	1	1	3	2	0	0	0	2	3	1	1	4	4	4	0	2	0	0	0	0	0	0	1	4	0	0	0	4	3	4	3	4	3	3	4	0	0	2	3	2	0	2	2	3	3	0	1	1	1	2	1	0	0	3	1	2	3	4	2	2	0	0	0	4	4	2	4	2	1	3	3	4	1	4	1	4	3	2	1	2	3	3	2	0	1	2	2	2	3	0	1	3	3	1	2	4	0	0	1	2	1	2	3	2	1	1	3	0	0	0	0	1	3	4	3	3	1	1	0	3	3	2	2	1	3	2	1	2	0	0	1	3	3	0	1	1	1	2	0	0	2	4	1	1	4	2	2	3	4	4	1	2	0	3	0	0	1	0	2	4	4	2	2	4	4	3	2	3	3	3	4	1	2	3	2	4	1	3	2	3	2	0	0	0	0	0	0	0	0	0	0	3	4	4	4	2	3	3	1	3	3	3	1	2	2	0	4	3	1	2	2	2	2	3	4	2	0	0	0	3	4	4	0	0	1	0	2	4	2	2	2	3	2	1	3	0	0	0	0	0	2	3	2	3	0	3	0	0	0	0	0	0	3	2	2	3	1	2	4	4	2	3	4	0	1	1	4	2	3	3	3	2	3	1	1	4	1	3	4	2	2	0	0	0	0	0	0	0	0	0	2	3	3	3	0	0	0	0	0	4	4	0	2	3	0	2	1	0	2	4	2	0	0	0	0	3	1	3	1	1	0	0	0	4	3	2	0	0	0	0	0	0	0	0	0	1	1	4	4	1	1	1	3	4	0	2	2	2	3	2	1	1	1	4	1	4	2	1	2	2	2	0	0	0	0	0	0	0	0	0	0	0	4	1	0	2	3	4	1	1	2	4	1	1	3	1	1	3	2	2	0	2	1	4	2	2	4	3	3	3	2	3	3	1	0	0	0	2	3	1	4	1	2	2	4	2	4	2	3	2	2	2	1	2	1	3	4	1	2	1	2	1	4	3	4	4	3	4	2	1	2	2	4	2	1	1	2	1	3	4	2	2	2	4	2	1	2	4	4	3	1	3	1	3	4	0	0	2	4	4	1	2	4	1	2	2	1	0	2	2	3	2	2	1	1	3	2	4	1	2	2	1	2	4	3	1	4	1	0	2	0	1	0	0	1	2	2	0	2	4	3	1	2	0	0	0	0	4	2	2	1	4	4	3	3	2	1	0	2	2	3	4	2	2	2	4	1	1	0	2	1	2	0	0	3	3	2	2	3	3	1	1	2	4	2	2	1	0	0	0	0	2	3	3	2	2	4	1	2	4	4	1	2	2	3	1	3	0	0	3	4	3	2	0	2	0	1	1	1	0	3	3	0	3	2	1	4	3	1	1	2	3	2	2	2	2	3	3	2	1	3	4	3	3	3	3	1	4	3	2	3	2	2	3	1	1	0	1	1	1	2	1	0	0	0	0	1	1	1	0	2	4	2	4	4	2	1	2	4	1	3	1	4	1	4	0	0	0	3	4	4	2	2	2	2	2	1	2	0	0	1	1	3	2	3	3	3	1	3	3	1	1	3	0	2	3	3	2	2	2	2	1	2	3	2	3	2	1	4	0	3	2	1	2	0	0	0	0	1	1	3	4	1	4	2	2	4	4	3	0	1	2	4	2	2	1	1	3	4	2	0	4	3	3	1	1	2	1	3	4	0	4	4	4	4	1	3	3	2	2	1	2	3	4	4	1	3	3	3	2	1	1	4	2	4	3	2	2	2	3	1	1	3	2	4	1	3	3	3	0	0	0	0	0	0	2	1	3	1	2	0	0	0	0	0	0	0	0	3	2	4	2	1	2	1	2	0	1	3	2	2	0	4	4	4	2	1	3	4	2	0	0	0	0	0	4	2	2	1	3	1	3	1	2	3	3	1	2	4	3	4	1	0	0	1	1	3	1	3	3	0	2	0	2	1	1	3	4	3	1	2	1	4	2	4	0	0	0	0	0	0	0	3	0	2	3	2	1	0	2	2	4	3	3	1	1	2	0	4	3	2	2	0	2	4	0	2	3	0	3	0	0	0	0	0	0	0	3	3	1	2	1	4	2	3	1	3	0	4	0	1	1	0	1	2	2	1	4	3	2	2	3	3	1	2	3	0	3	3	1	2	0	1	4	0	0	0	0	3	4	4	3	0	3	3	2	3	2	0	0	0	0	3	1	3	3	4	3	2	1	1	4	1	4	2	1	3	3	2	3	4	2	2	1	2	1	3	3	2	1	3	4	0	0	0	0	0	0	0	2	3	4	2	1	4	4	1	2	4	1	1	1	2	2	2	2	1	1	3	4	0	2	3	3	4	4	3	1	2	2	1	0	1	1	3	4	2	4	1	1	3	2	3	2	3	4	4	2	0	0	3	2	4	0	3	4	2	4	3	3	0	0	0	2	2	3	0	0	3	1	2	3	0	3	4	3	0	0	0	0	1	4	1	0	0	0	0	3	0	3	1	4	1	0	0	0	0	0	4	1	4	3	3	0	0	0	1	0	2	3	2	3	4	1	0	0	0	3	3	4	1	3	2	2	0	3	3	0	0	2	2	3	3	2	3	3	3	2	4	2	4	4	4	4	3	4	0	0	0	0	2	2	3	3	1	1	1	1	0	0	0	0	0	0	2	1	4	3	0	2	4	4	2	2	4	2	3	1	2	2	4	2	2	2	3	1	0	0	0	2	2	1	3	1	3	4	4	3	3	2	0	0	0	0	2	4	2	2	2	4	4	3	0	2	3	3	1	2	3	3	1	3	4	1	2	3	1	1	2	1	3	4	2	4	3	4	2	2	3	2	4	0	0	0	0	0	0	0	0	0	0	0	0	0	2	4	3	2	2	3	2	3	1	4	3	1	1	2	2	2	3	4	2	3	2	1	3	1	3	4	2	4	2	3	4	2	1	3	3	4	4	2	2	2	1	4	1	2	2	3	4	2	3	3	1	0	0	2	0	0	0	0	0	2	2	2	2	0	3	0	0	2	2	2	1	2	0	2	2	0	0	3	2	1	2	3	2	4	4	1	3	2	3	2	3	3	0	0	0	3	4	4	3	2	3	4	4	3	3	0	2	1	2	0	4	3	2	1	1	4	4	2	2	2	4	4	2	3	3	0	2	2	2	2	1	2	0	0	3	4	1	3	4	1	2	3	4	4	0	0	0	0	4	1	3	3	4	1	4	4	3	1	1	4	4	1	4	0	1	1	2	3	0	0	0	0	0	0	0	3	2	3	4	0	0	0	0	0	0	0	0	0	0	2	2	1	1	0	2	0	2	1	0	0	1	3	2	1	1	1	2	0	0	2	0	0	0	3	1	3	3	4	3	2	2	1	0	3	1	1	0	0	0	4	1	2	0	4	0	0	0	2	2	4	1	3	0	3	2	2	2	0	2	0	0	0	0	0	0	0	0	0	0	0	0	3	1	0	0	0	0	0	0	0	2	4	3	2	2	2	2	3	3	4	3	1	2	1	2	2	0	1	1	2	4	2	2	3	1	2	1	2	0	0	0	3	3	3	1	4	3	2	1	3	4	2	1	2	2	3	0	0	0	4	3	3	0	3	3	2	1	0	3	3	4	0	0	0	2	0	3	2	1	3	4	4	0	0	0	2	4	3	2	4	1	2	4	2	2	3	4	1	1	3	2	0	3	2	2	3	2	3	2	2	1	0	1	3	3	2	4	2	1	0	3	0	2	1	1	4	3	4	2	3	4	2	0	0	0	0	0	0	0	1	3	3	4	3	3	2	2	3	1	3	1	2	3	3	3	1	3	0	0	2	4	2	3	2	1	0	0	4	2	3	1	0	0	3	4	0	2	1	2	1	1	3	3	1	1	2	2	2	2	3	1	1	2	2	3	2	4	4	0	0	0	0	0	4	3	0	1	0	3	2	1	2	0	0	0	0	0	0	0	0	0	0	0	1	2	2	1	3	3	2	2	3	3	3	2	3	2	3	4	2	0	3	1	0	0	0	4	3	2	2	4	4	0	1	4	2	2	0	0	2	2	1	1	2	0	4	3	1	4	3	3	3	3	2	3	0	0	1	0	2	1	2	2	1	0	4	2	0	1	4	2	1	2	1	1	1	0	1	3	3	0	0	0	0	0	3	1	2	4	4	1	0	2	3	0	0	4	0	3	3	2	4	2	2	2	4	3	1	2	0	0	0	0	0	0	0	0	1	2	1	4	4	3	3	3	4	2	3	1	1	3	3	2	1	1	1	3	0	0	0	3	2	3	3	2	3	0	0	0	3	3	2	4	2	3	4	2	2	4	1	2	1	3	0	1	1	4	2	4	1	3	1	2	2	3	4	4	2	2	1	0	0	3	3	4	4	3	3	2	1	2	1	2	3	3	0	2	4	2	3	4	3	2	1	1	2	2	2	0	2	0	0	1	0	0	2	0	2	2	2	1	2	1	2	2	0	1	2	0	3	0	0	3	2	4	3	1	0	2	4	4	4	2	3	4	3	3	2	2	3	2	2	1	3	1	2	1	3	1	3	2	2	2	2	1	1	1	2	3	1	2	2	0	0	0	0	0	2	2	2	2	3	4	2	2	1	4	1	3	2	4	2	2	3	1	3	2	2	0	1	2	2	3	0	3	2	2	4	1	4	1	2	1	3	2	1	0	0	0	0	2	1	2	1	3	1	3	3	4	2	3	2	0	4	4	0	0	0	0	0	0	1	2	3	2	3	2	0	0	0	0	0	0	4	0	4	0	3	4	0	3	3	4	4	4	1	1	2	0	0	2	0	2	2	3	3	0	0	0	4	3	2	1	4	1	1	1	1	2	0	0	2	2	1	1	0	3	0	0	0	2	1	2	3	1	0	0	1	2	3	1	3	2	1	3	3	3	2	2	4	4	2	1	1	2	2	3	4	2	3	0	0	0	0	0	0	0	3	2	2	0	0	2	3	2	2	1	2	2	1	3	2	3	1	3	4	0	0	4	3	2	0	0	0	0	0	0	1	3	3	2	2	3	2	4	4	4	2	4	3	1	1	1	3	2	2	2	1	0	0	0	0	3	0	0	0	2	0	2	0	4	2	1	4	0	0	1	3	1	2	4	2	3	3	0	0	3	4	3	2	1	0	2	4	1	4	0	0	0	0	0	0	0	2	1	3	3	0	2	4	3	3	3	1	2	3	2	3	4	1	3	2	3	4	1	2	2	1	2	3	1	0	2	2	0	4	2	0	1	3	4	1	1	2	3	0	3	3	1	4	1	1	0	3	1	4	4	2	0	3	4	0	4	4	1	2	3	3	0	0	3	2	2	2	2	0	2	2	2	3	0	0	2	1	1	2	3	1	3	1	2	2	1	3	0	0	0	0	0	0	0	1	2	2	0	0	0	0	0	3	4	0	0	4	3	0	0	0	0	2	2	4	1	1	3	2	2	3	0	0	2	1	1	1	2	2	3	3	2	2	2	1	1	2	4	3	1	4	4	0	0	0	0	0	0	1	3	4	1	1	4	1	0	4	2	2	3	1	2	2	3	4	2	2	2	2	1	3	2	2	0	0	0	0	0	4	0	0	0	0	2	2	1	0	0	0	0	3	2	3	3	4	0	0	0	0	1	0	3	0	0	1	0	0	0	0	2	2	3	2	3	0	2	2	3	3	1	4	1	3	1	4	2	2	2	0	1	4	0	3	2	4	3	0	0	0	0	0	0	0	1	0	3	2	3	4	2	3	0	2	2	2	3	4	1	3	4	1	2	3	4	0	4	1	2	0	1	1	3	2	1	1	2	4	2	4	2	1	2	2	2	3	2	2	1	2	3	3	2	2	2	1	1	0	3	2	2	4	2	3	0	0	0	0	0	3	2	1	4	1	1	4	4	2	1	3	2	4	2	1	3	1	1	4	1	1	0	3	4	1	2	0	0	2	3	2	2	2	2	4	3	0	0	0	0	0	0	0	2	0	0	0	2	1	3	4	2	2	0	3	2	0	3	1	3	1	3	3	2	3	3	0	2	3	1	2	3	3	3	2	1	2	4	4	0	4	3	1	1	0	2	0	4	1	2	2	2	3	2	4	1	0	0	3	1	2	4	2	2	0	0	0	0	0	1	2	4	4	1	2	4	1	2	4	2	2	1	0	2	3	2	2	2	3	3	1	1	4	1	4	0	3	3	3	3	2	3	0	1	2	2	3	4	3	2	1	3	1	3	0	3	2	0	4	1	1	1	2	2	2	0	2	4	0	1	2	4	4	3	2	2	2	3	0	0	0	3	4	2	2	2	3	2	2	2	1	2	1	2	4	4	2	1	2	4	2	2	4	2	1	1	2	2	1	2	3	1	3	3	0	1	1	2	0	1	2	2	4	1	2	4	0	0	0	1	2	3	4	2	3	0	1	3	4	3	2	3	3	2	0	3	3	4	4	2	1	3	2	3	3	1	4	0	0	0	0	4	3	3	0	2	0	2	1	1	1	1	2	3	2	1	3	2	1	2	2	2	0	0	3	1	2	3	2	2	1	1	1	1	4	3	1	0	0	0	0	0	0	2	4	2	2	4	2	4	3	3	3	4	2	3	3	3	1	0	0	0	0	0	0	1	3	1	1	1	2	0	4	0	0	0	0	0	0	0	2	4	3	3	2	2	1	2	2	4	0	0	0	0	0	1	3	2	3	3	0	2	2	4	1	2	1	2	3	1	3	1	3	2	3	3	2	2	4	1	1	2	3	3	4	4	1	3	1	0	3	2	2	2	0	3	2	2	4	0	0	0	0	0	0	0	3	4	3	3	3	4	4	1	0	0	3	3	3	0	3	3	0	1	1	1	4	1	3	3	1	3	0	2	2	2	1	3	2	2	2	1	1	3	1	2	2	2	3	1	3	2	0	0	0	0	0	2	4	3	2	1	2	2	3	0	3	3	1	3	3	2	3	1	3	3	3	3	4	3	1	3	2	1	3	4	0	0	0	0	0	0	0	1	4	4	3	1	1	0	0	0	0	4	1	1	3	2	2	2	3	1	0	0	0	0	0	0	3	0	3	2	3	2	2	3	4	4	4	2	0	0	1	2	0	1	2	3	3	2	2	2	1	1	3	3	0	3	1	4	0	0	0	0	3	2	3	1	3	2	3	4	2	0	1	3	1	3	3	2	1	1	1	2	0	4	2	0	3	3	3	0	0	3	1	4	0	0	0	2	2	0	4	2	0	0	2	3	3	3	3	2	2	2	1	1	4	0	0	0	0	0	0	0	0	0	0	0	0	0	1	1	1	1	2	2	3	3	0	2	3	1	2	2	4	2	2	2	3	0	3	0	1	0	2	0	0	2	3	0	3	3	4	0	3	3	4	0	0	0	0	3	0	2	1	2	2	0	4	3	2	2	4	3	3	0	3	2	3	0	0	2	3	0	1	2	1	4	3	3	2	2	2	3	3	1	3	1	0	0	0	1	2	2	0	0	0	0	4	2	2	3	2	0	0	0	4	2	3	3	2	4	3	1	3	3	2	4	2	2	0	2	4	3	1	4	3	1	4	2	1	3	1	0	0	0	0	1	0	0	4	0	1	1	2	1	2	1	2	2	0	0	0	0	2	2	2	3	3	0	0	0	2	2	4	3	3	1	0	0	0	0	2	4	3	1	2	1	2	3	0	1	2	1	3	1	3	0	0	0	0	0	3	3	2	3	0	0	0	4	1	0	2	3	4	0	2	0	0	0	0	0	0	1	2	3	3	1	1	2	0	2	0	0	2	3	0	0	0	0	1	3	0	3	0	4	3	2	4	2	1	2	2	0	4	0	0	0	2	3	3	3	0	3	1	2	0	0	4	4	1	1	1	1	2	3	3	1	2	2	3	4	1	3	4	1	0	0	0	3	2	4	3	3	2	0	0	0	0	0	2	3	3	3	3	1	2	3	4	1	2	0	0	0	0	4	2	2	2	2	3	0	0	0	0	0	1	3	0	0	0	2	3	1	3	1	4	4	1	4	4	1	4	2	3	0	2	2	4	3	3	2	4	3	3	4	3	3	3	2	1	0	2	2	2	3	0	3	0	2	2	2	3	1	4	2	2	2	2	1	3	3	0	2	0	1	3	2	3	1	0	2	0	0	4	1	3	2	4	0	0	0	0	0	3	3	0	3	2	0	2	0	4	3	4	4	0	3	3	3	1	3	1	1	0	0	3	3	3	2	3	2	3	2	3	0	0	0	0	0	0	0	0	0	1	2	1	0	1	2	3	2	1	3	4	3	0	0	3	4	3	0	0	0	0	2	3	2	4	2	3	2	3	0	0	0	4	1	3	4	0	0	0	4	2	3	0	0	1	2	1	1	2	2	2	2	3	2	0	0	0	3	2	2	3	2	1	3	4	0	2	4	2	0	0	0	2	2	4	3	3	3	2	2	3	0	0	0	1	3	1	0	2	1	1	4	4	3	3	2	1	3	1	2	1	1	2	3	2	3	1	2	4	1	3	2	0	1	2	1	2	1	3	0	0	0	0	0	0	0	0	3	2	2	0	3	2	3	0	0	2	0	0	1	3	0	0	0	2	2	1	2	2	0	4	1	1	1	3	3	4	2	4	1	1	3	0	3	2	0	2	0	0	4	2	2	3	3	4	1	1	2	4	2	3	2	3	0	0	1	1	2	1	2	1	2	2	3	0	0	0	0	4	4	4	0	0	0	0	0	0	0	2	2	1	3	2	3	3	0	0	0	0	0	0	0	0	0	0	0	0	0	0	0	0	0	0	4	3	2	4	1	4	3	4	2	3	3	2	0	0	3	0	1	2	4	4	3	1	4	2	4	4	1	3	0	3	3	0	3	3	3	2	2	3	2	1	0	0	1	1	3	0	0	2	4	1	3	2	3	1	0	2	4	2	4	1	1	2	2	2	3	1	1	1	4	2	2	2	3	1	3	2	2	1	3	4	4	4	3	2	1	3	4	2	1	4	2	4	3	3	1	3	1	1	1	3	2	2	2	3	3	1	4	3	2	1	4	2	4	0	0	0	0	0	0	0	0	0	0	0	0	3	2	1	1	2	3	3	3	2	2	2	4	2	3	0	4	3	2	1	1	2	3	3	4	0	2	3	2	1	3	2	2	4	2	2	3	3	3	3	1	4	2	3	4	4	2	2	4	1	2	3	2	2	1	3	0	0	4	1	2	4	4	3	2	3	3	3	4	1	4	4	1	1	2	3	3	2	1	1	3	3	1	1	2	1	2	2	2	2	0	2	3	0	3	3	2	3	0	3	3	4	2	2	2	2	2	2	1	2	2	1	2	1	2	0	2	2	2	3	2	2	3	2	2	3	2	4	2	3	4	3	0	0	0	0	2	3	3	1	3	2	4	2	4	4	3	0	3	2	2	0	0	0	0	0	0	0	0	0	0	0	0	0	0	0	0	3	1	4	3	1	2	3	3	4	2	2	1	1	3	1	1	3	2	3	2	2	3	0	0	0	0	0	0	2	4	2	0	4	2	3	2	0	0	4	2	3	4	1	3	2	2	0	0	0	1	1	1	1	3	2	0	2	2	0	1	0	1	3	0	2	1	1	4	3	2	3	3	2	1	2	2	3	1	4	2	4	3	2	1	2	3	1	3	2	1	3	0	0	0	0	3	2	4	3	2	4	4	1	1	2	3	3	2	0	1	0	0	0	3	2	4	1	2	2	1	1	3	2	2	2	2	3	2	1	1	4	3	4	1	2	2	1	2	4	1	4	2	3	4	0	0	0	2	3	0	4	3	3	1	0	0	0	0	0	0	0	1	2	3	3	3	2	3	3	3	3	3	3	4	1	2	4	3	1	3	3	3	0	1	3	4	2	0	0	1	3	2	3	2	1	2	0	3	2	4	3	0	3	2	2	0	2	3	2	1	2	2	1	3	3	2	3	1	1	1	2	3	3	2	3	2	0	3	3	3	1	2	3	0	0	2	1	0	0	2	0	3	1	3	4	3	1	1	3	0	0	0	0	0	1	4	1	1	0	1	0	0	0	0	0	0	0	0	4	3	3	1	4	2	4	3	1	3	2	1	4	0	0	0	0	0	0	0	0	3	2	2	4	2	2	4	1	2	2	1	3	0	3	3	0	3	3	3	3	2	0	2	3	2	2	4	0	0	0	0	0	0	0	0	1	3	3	2	3	1	3	1	1	1	2	2	3	3	0	0	0	1	3	2	0	0	1	3	2	1	1	1	1	0	0	0	0	3	1	2	1	4	1	2	1	3	0	0	0	1	2	4	3	2	3	4	4	2	2	2	4	3	2	4	0	0	0	0	0	0	0	2	0	3	2	0	0	0	1	2	1	0	0	0	0	0	2	2	2	3	3	2	4	4	0	0	0	0	0	0	0	2	2	1	2	3	3	4	4	2	3	2	0	0	3	2	3	2	2	3	2	2	1	0	3	3	1	3	1	3	3	2	3	3	4	2	2	0	4	3	1	2	1	1	4	1	2	0	1	2	1	1	2	3	3	3	3	4	4	3	4	3	4	4	0	4	4	1	2	1	2	2	4	1	1	2	2	1	3	1	2	4	0	0	0	0	0	0	0	0	0	0	0	0	0	2	3	4	2	0	0	4	1	0	3	3	1	2	1	2	3	0	2	3	0	1	1	2	1	2	3	0	2	0	1	3	2	2	2	3	3	0	1	3	1	4	4	3	0	0	0	0	0	0	0	0	0	0	0	3	2	4	2	0	0	0	0	2	4	2	4	1	2	0	4	1	0	0	0	0	0	3	3	2	3	0	0	2	2	0	1	1	0	2	1	3	2	1	1	2	3	2	4	1	4	4	3	4	1	1	0	0	0	0	0	0	0	2	4	4	2	4	3	4	4	0	2	1	2	2	2	3	4	4	2	4	3	0	0	0	2	3	3	2	4	4	1	1	2	0	3	1	2	4	4	3	4	4	3	0	3	2	3	2	1	3	2	3	1	4	2	2	3	1	3	1	4	0	0	0	0	0	0	0	0	0	0	1	2	4	4	3	4	3	0	1	1	0	2	3	2	3	0	0	0	0	0	0	0	3	2	1	2	3	3	1	1	4	2	3	4	1	3	4	3	4	3	2	3	4	4	0	0	0	3	3	2	3	3	1	0	0	2	2	1	1	1	2	0	3	4	2	3	4	1	2	0	0	0	3	0	3	4	2	4	4	2	3	2	2	3	2	4	4	4	3	1	4	2	2	0	0	0	0	0	0	0	0	4	2	2	4	2	3	2	3	3	3	1	1	3	4	0	1	1	4	2	3	4	3	4	0	0	2	3	2	2	3	2	0	0	3	1	2	3	3	0	3	3	2	3	1	1	4	2	1	4	3	4	4	1	4	3	0	0	0	3	4	4	2	2	3	2	3	2	2	0	4	4	3	2	3	2	2	1	1	1	4	2	3	1	2	2	0	1	4	2	1	3	1	4	0	0	1	4	4	2	1	2	2	0	3	3	0	4	1	4	1	3	4	2	0	0	1	0	4	3	2	2	1	1	4	2	4	3	3	0	0	2	1	2	3	0	3	2	2	1	3	3
[truncated: 3,201,266 more chars]
