# Supplementary material for: Adaptive Genetic Divergence Despite Significant Isolation-by-Distance in Populations of Taiwan Cow-Tail Fir (Keteleeria davidiana var. formosana)
Source: Front Plant Sci. 2018 Feb 1;9:92. doi: 10.3389/fpls.2018.00092 (PMC5799944; doi:10.3389/fpls.2018.00092)
Supplement: Data Sheet 2 — Fifty percent missing data set for samples include Keteleeria davidiana and K. davidiana var. formosana in STRUCTUR format (Pritchard et al., 2000). [file DataSheet2.ZIP]

Archive with 1 entries (1 files):
- kete_6pop_50_m5ap.str
